# Supplementary material for: Cell-type- and chromosome-specific chromatin landscapes and DNA replication programs of Drosophila testis tumor stem cell–like cells
Source: Genome Res. 2026 Jan;36(1):83–101. doi: 10.1101/gr.280809.125 (PMC12758400; doi:10.1101/gr.280809.125)
Supplement: Supplement 8 [file Supplemental_Code.zip]

Archive with 232 entries (201 files):
- Upd-Germline-Genomics-main/
- Upd-Germline-Genomics-main/cell_cycle_drosophila.csv
- Upd-Germline-Genomics-main/dmel_gene_sequence_ontology_annotations_fb_2022_04.tsv.gz
- Upd-Germline-Genomics-main/README.md
- Upd-Germline-Genomics-main/Repli-CHIC-Integrated-Line-Plot.ipynb
- Upd-Germline-Genomics-main/REQUIREMENTS.txt
- Upd-Germline-Genomics-main/run.R
- Upd-Germline-Genomics-main/run.sh
- Upd-Germline-Genomics-main/scRNA-seq-Assay-Metadata.csv
- Upd-Germline-Genomics-main/scRNA-seq-Metadata.csv
- Upd-Germline-Genomics-main/_targets.R
- Upd-Germline-Genomics-main/chic/
- Upd-Germline-Genomics-main/chic/chic_samples.csv
- Upd-Germline-Genomics-main/chic/deepTools_custnorm.R
- Upd-Germline-Genomics-main/chic/median_coverage.R
- Upd-Germline-Genomics-main/chic/median_coverage_analyze_coverage.py
- Upd-Germline-Genomics-main/chic/median_coverage_compare_coverage.py
- Upd-Germline-Genomics-main/chic/median_log2fc.R
- Upd-Germline-Genomics-main/geoSubmission/
- Upd-Germline-Genomics-main/geoSubmission/processChicSeriesIndividually.R
- Upd-Germline-Genomics-main/geoSubmission/README.md
- Upd-Germline-Genomics-main/illustrations/
- Upd-Germline-Genomics-main/illustrations/CHIC-Diff-Rep-Program.ipynb
- Upd-Germline-Genomics-main/illustrations/ChromatinCellTypeScatter.ipynb
- Upd-Germline-Genomics-main/illustrations/ChromatinCellTypeScatter.pdf
- Upd-Germline-Genomics-main/illustrations/diffPrintTiming.R
- Upd-Germline-Genomics-main/illustrations/diffTimingReport.R
- Upd-Germline-Genomics-main/illustrations/Enriched-Chromatin-Diff-Timing.ipynb
- Upd-Germline-Genomics-main/illustrations/Fig5.ipynb
- Upd-Germline-Genomics-main/illustrations/Fig5C_rDNA.ipynb
- Upd-Germline-Genomics-main/illustrations/Fig5Dendrogram.ipynb
- Upd-Germline-Genomics-main/illustrations/Fig6Panels.pdf
- Upd-Germline-Genomics-main/illustrations/H3-GFP.ipynb
- Upd-Germline-Genomics-main/illustrations/Histone-Code-Scatter.ipynb
- Upd-Germline-Genomics-main/illustrations/HistoneCodeRelativeEnrichment.ipynb
- Upd-Germline-Genomics-main/illustrations/HistoneCodeReplicationCode.ipynb
- Upd-Germline-Genomics-main/illustrations/modENCODE-Kc167.R
- Upd-Germline-Genomics-main/illustrations/modENCODE-S2.R
- Upd-Germline-Genomics-main/illustrations/repli-autocorrelation.R
- Upd-Germline-Genomics-main/illustrations/Repli-Heatmap.ipynb
- Upd-Germline-Genomics-main/illustrations/Single-Cell-Pct-Mito.ipynb
- Upd-Germline-Genomics-main/illustrations/snRNA_seq_Dot_Plot.ipynb
- Upd-Germline-Genomics-main/illustrations/Illustrator/
- Upd-Germline-Genomics-main/illustrations/Illustrator/Chr3-ill.ai
- Upd-Germline-Genomics-main/illustrations/Illustrator/dmel-histone-unit.ai
- Upd-Germline-Genomics-main/illustrations/Illustrator/Repli-Deg-AGO3.ai
- Upd-Germline-Genomics-main/illustrations/Illustrator/Repli-Deg-alphaTub84B.ai
- Upd-Germline-Genomics-main/illustrations/Illustrator/Repli-Deg-caps.ai
- Upd-Germline-Genomics-main/illustrations/Illustrator/Repli-Deg-pb.ai
- Upd-Germline-Genomics-main/illustrations/Illustrator/Repli-Deg.ipynb
- Upd-Germline-Genomics-main/illustrations/Repli_Idx_Stats/
- Upd-Germline-Genomics-main/illustrations/Repli_Idx_Stats/README.md
- Upd-Germline-Genomics-main/illustrations/Repli_Idx_Stats/Repli_Idx_Stats.ipynb
- Upd-Germline-Genomics-main/illustrations/Repli_Idx_Stats/run.sh
- Upd-Germline-Genomics-main/math/
- Upd-Germline-Genomics-main/math/Replication-Regression.tex
- Upd-Germline-Genomics-main/R/
- Upd-Germline-Genomics-main/R/1-constants.R
- Upd-Germline-Genomics-main/R/chic-enrichment.R
- Upd-Germline-Genomics-main/R/chic-heatmap.R
- Upd-Germline-Genomics-main/R/chic-lineplot.R
- Upd-Germline-Genomics-main/R/chic-tracks.R
- Upd-Germline-Genomics-main/R/cowplot.R
- Upd-Germline-Genomics-main/R/figures.R
- Upd-Germline-Genomics-main/R/granges-regression.R
- Upd-Germline-Genomics-main/R/patterns.R
- Upd-Germline-Genomics-main/R/pileup.R
- Upd-Germline-Genomics-main/R/repli-beta.R
- Upd-Germline-Genomics-main/R/repli-chic-heatmap.R
- Upd-Germline-Genomics-main/R/repli-logistic.R
- Upd-Germline-Genomics-main/R/sce-analysis.R
- Upd-Germline-Genomics-main/R/sce-deg.R
- Upd-Germline-Genomics-main/R/sce-excel.R
- Upd-Germline-Genomics-main/R/sce-quantification.R
- Upd-Germline-Genomics-main/R/sce.R
- Upd-Germline-Genomics-main/R/smooth-tile-track.R
- Upd-Germline-Genomics-main/R/targets-chic.R
- Upd-Germline-Genomics-main/R/targets-color-scheme.R
- Upd-Germline-Genomics-main/R/targets-flybase.R
- Upd-Germline-Genomics-main/R/targets-quantification.R
- Upd-Germline-Genomics-main/R/targets-repli.R
- Upd-Germline-Genomics-main/R/targets-sce.R
- Upd-Germline-Genomics-main/R/targets-zpileup.R
- Upd-Germline-Genomics-main/R/track-visualization.R
- Upd-Germline-Genomics-main/references/
- Upd-Germline-Genomics-main/references/histone_unit.fa
- Upd-Germline-Genomics-main/repli/
- Upd-Germline-Genomics-main/repli/repli_samples.csv
- Upd-Germline-Genomics-main/reports/
- Upd-Germline-Genomics-main/reports/ChIC-Significance-Report.ipynb
- Upd-Germline-Genomics-main/reports/Diff-Timing-Report.ipynb
- Upd-Germline-Genomics-main/reports/Repli-Significance-Report.ipynb
- Upd-Germline-Genomics-main/scripts/
- Upd-Germline-Genomics-main/scripts/align_chic_lightfiltering.sh
- Upd-Germline-Genomics-main/scripts/align_repli.sh
- Upd-Germline-Genomics-main/scripts/align_repli_lightfiltering.sh
- Upd-Germline-Genomics-main/scripts/cell_ranger_bam_feature_matrix_coords.pl
- Upd-Germline-Genomics-main/scripts/chic_tj_sample_reads.sh
- Upd-Germline-Genomics-main/scripts/drosophila_genomic_regions.tab
- Upd-Germline-Genomics-main/scripts/metadata_to_samtools_tag_values_10x.sh
- Upd-Germline-Genomics-main/scripts/repli_tj_sample_reads.sh
- Upd-Germline-Genomics-main/scripts/run_fastqc.sh
- Upd-Germline-Genomics-main/scRNA-seq/
- Upd-Germline-Genomics-main/scRNA-seq/H3-GFP-transcript-descriptive.gtf
- Upd-Germline-Genomics-main/transcriptome/
- Upd-Germline-Genomics-main/transcriptome/gene_count_matrix.csv
- Upd-Germline-Genomics-main/_targets/
- Upd-Germline-Genomics-main/_targets/.gitignore
- __MACOSX/
- __MACOSX/._Upd-Germline-Genomics-main
- __MACOSX/Upd-Germline-Genomics-main/
- __MACOSX/Upd-Germline-Genomics-main/._cell_cycle_drosophila.csv
- __MACOSX/Upd-Germline-Genomics-main/._chic
- __MACOSX/Upd-Germline-Genomics-main/._dmel_gene_sequence_ontology_annotations_fb_2022_04.tsv.gz
- __MACOSX/Upd-Germline-Genomics-main/._geoSubmission
- __MACOSX/Upd-Germline-Genomics-main/._illustrations
- __MACOSX/Upd-Germline-Genomics-main/._math
- __MACOSX/Upd-Germline-Genomics-main/._R
- __MACOSX/Upd-Germline-Genomics-main/._README.md
- __MACOSX/Upd-Germline-Genomics-main/._references
- __MACOSX/Upd-Germline-Genomics-main/._repli
- __MACOSX/Upd-Germline-Genomics-main/._Repli-CHIC-Integrated-Line-Plot.ipynb
- __MACOSX/Upd-Germline-Genomics-main/._reports
- __MACOSX/Upd-Germline-Genomics-main/._REQUIREMENTS.txt
- __MACOSX/Upd-Germline-Genomics-main/._run.R
- __MACOSX/Upd-Germline-Genomics-main/._run.sh
- __MACOSX/Upd-Germline-Genomics-main/._scripts
- __MACOSX/Upd-Germline-Genomics-main/._scRNA-seq
- __MACOSX/Upd-Germline-Genomics-main/._scRNA-seq-Assay-Metadata.csv
- __MACOSX/Upd-Germline-Genomics-main/._scRNA-seq-Metadata.csv
- __MACOSX/Upd-Germline-Genomics-main/._transcriptome
- __MACOSX/Upd-Germline-Genomics-main/.__targets
- __MACOSX/Upd-Germline-Genomics-main/.__targets.R
- __MACOSX/Upd-Germline-Genomics-main/chic/
- __MACOSX/Upd-Germline-Genomics-main/chic/._chic_samples.csv
- __MACOSX/Upd-Germline-Genomics-main/chic/._deepTools_custnorm.R
- __MACOSX/Upd-Germline-Genomics-main/chic/._median_coverage.R
- __MACOSX/Upd-Germline-Genomics-main/chic/._median_coverage_analyze_coverage.py
- __MACOSX/Upd-Germline-Genomics-main/chic/._median_coverage_compare_coverage.py
- __MACOSX/Upd-Germline-Genomics-main/chic/._median_log2fc.R
- __MACOSX/Upd-Germline-Genomics-main/geoSubmission/
- __MACOSX/Upd-Germline-Genomics-main/geoSubmission/._processChicSeriesIndividually.R
- __MACOSX/Upd-Germline-Genomics-main/geoSubmission/._README.md
- __MACOSX/Upd-Germline-Genomics-main/illustrations/
- __MACOSX/Upd-Germline-Genomics-main/illustrations/._CHIC-Diff-Rep-Program.ipynb
- __MACOSX/Upd-Germline-Genomics-main/illustrations/._ChromatinCellTypeScatter.ipynb
- __MACOSX/Upd-Germline-Genomics-main/illustrations/._ChromatinCellTypeScatter.pdf
- __MACOSX/Upd-Germline-Genomics-main/illustrations/._diffPrintTiming.R
- __MACOSX/Upd-Germline-Genomics-main/illustrations/._diffTimingReport.R
- __MACOSX/Upd-Germline-Genomics-main/illustrations/._Enriched-Chromatin-Diff-Timing.ipynb
- __MACOSX/Upd-Germline-Genomics-main/illustrations/._Fig5.ipynb
- __MACOSX/Upd-Germline-Genomics-main/illustrations/._Fig5C_rDNA.ipynb
- __MACOSX/Upd-Germline-Genomics-main/illustrations/._Fig5Dendrogram.ipynb
- __MACOSX/Upd-Germline-Genomics-main/illustrations/._Fig6Panels.pdf
- __MACOSX/Upd-Germline-Genomics-main/illustrations/._H3-GFP.ipynb
- __MACOSX/Upd-Germline-Genomics-main/illustrations/._Histone-Code-Scatter.ipynb
- __MACOSX/Upd-Germline-Genomics-main/illustrations/._HistoneCodeRelativeEnrichment.ipynb
- __MACOSX/Upd-Germline-Genomics-main/illustrations/._HistoneCodeReplicationCode.ipynb
- __MACOSX/Upd-Germline-Genomics-main/illustrations/._Illustrator
- __MACOSX/Upd-Germline-Genomics-main/illustrations/._modENCODE-Kc167.R
- __MACOSX/Upd-Germline-Genomics-main/illustrations/._modENCODE-S2.R
- __MACOSX/Upd-Germline-Genomics-main/illustrations/._repli-autocorrelation.R
- __MACOSX/Upd-Germline-Genomics-main/illustrations/._Repli-Heatmap.ipynb
- __MACOSX/Upd-Germline-Genomics-main/illustrations/._Repli_Idx_Stats
- __MACOSX/Upd-Germline-Genomics-main/illustrations/._Single-Cell-Pct-Mito.ipynb
- __MACOSX/Upd-Germline-Genomics-main/illustrations/._snRNA_seq_Dot_Plot.ipynb
- __MACOSX/Upd-Germline-Genomics-main/illustrations/Illustrator/
- __MACOSX/Upd-Germline-Genomics-main/illustrations/Illustrator/._Chr3-ill.ai
- __MACOSX/Upd-Germline-Genomics-main/illustrations/Illustrator/._dmel-histone-unit.ai
- __MACOSX/Upd-Germline-Genomics-main/illustrations/Illustrator/._Repli-Deg-AGO3.ai
- __MACOSX/Upd-Germline-Genomics-main/illustrations/Illustrator/._Repli-Deg-alphaTub84B.ai
- __MACOSX/Upd-Germline-Genomics-main/illustrations/Illustrator/._Repli-Deg-caps.ai
- __MACOSX/Upd-Germline-Genomics-main/illustrations/Illustrator/._Repli-Deg-pb.ai
- __MACOSX/Upd-Germline-Genomics-main/illustrations/Illustrator/._Repli-Deg.ipynb
- __MACOSX/Upd-Germline-Genomics-main/illustrations/Repli_Idx_Stats/
- __MACOSX/Upd-Germline-Genomics-main/illustrations/Repli_Idx_Stats/._README.md
- __MACOSX/Upd-Germline-Genomics-main/illustrations/Repli_Idx_Stats/._Repli_Idx_Stats.ipynb
- __MACOSX/Upd-Germline-Genomics-main/illustrations/Repli_Idx_Stats/._run.sh
- __MACOSX/Upd-Germline-Genomics-main/math/
- __MACOSX/Upd-Germline-Genomics-main/math/._Replication-Regression.tex
- __MACOSX/Upd-Germline-Genomics-main/R/
- __MACOSX/Upd-Germline-Genomics-main/R/._1-constants.R
- __MACOSX/Upd-Germline-Genomics-main/R/._chic-enrichment.R
- __MACOSX/Upd-Germline-Genomics-main/R/._chic-heatmap.R
- __MACOSX/Upd-Germline-Genomics-main/R/._chic-lineplot.R
- __MACOSX/Upd-Germline-Genomics-main/R/._chic-tracks.R
- __MACOSX/Upd-Germline-Genomics-main/R/._cowplot.R
- __MACOSX/Upd-Germline-Genomics-main/R/._figures.R
- __MACOSX/Upd-Germline-Genomics-main/R/._granges-regression.R
- __MACOSX/Upd-Germline-Genomics-main/R/._patterns.R
- __MACOSX/Upd-Germline-Genomics-main/R/._pileup.R
- __MACOSX/Upd-Germline-Genomics-main/R/._repli-beta.R
- __MACOSX/Upd-Germline-Genomics-main/R/._repli-chic-heatmap.R
- __MACOSX/Upd-Germline-Genomics-main/R/._repli-logistic.R
- __MACOSX/Upd-Germline-Genomics-main/R/._sce-analysis.R
- __MACOSX/Upd-Germline-Genomics-main/R/._sce-deg.R
- __MACOSX/Upd-Germline-Genomics-main/R/._sce-excel.R
- __MACOSX/Upd-Germline-Genomics-main/R/._sce-quantification.R
- __MACOSX/Upd-Germline-Genomics-main/R/._sce.R
- __MACOSX/Upd-Germline-Genomics-main/R/._smooth-tile-track.R
- __MACOSX/Upd-Germline-Genomics-main/R/._targets-chic.R
- __MACOSX/Upd-Germline-Genomics-main/R/._targets-color-scheme.R
- __MACOSX/Upd-Germline-Genomics-main/R/._targets-flybase.R
- __MACOSX/Upd-Germline-Genomics-main/R/._targets-quantification.R
- __MACOSX/Upd-Germline-Genomics-main/R/._targets-repli.R
- __MACOSX/Upd-Germline-Genomics-main/R/._targets-sce.R
- __MACOSX/Upd-Germline-Genomics-main/R/._targets-zpileup.R
- __MACOSX/Upd-Germline-Genomics-main/R/._track-visualization.R
- __MACOSX/Upd-Germline-Genomics-main/references/
- __MACOSX/Upd-Germline-Genomics-main/references/._histone_unit.fa
- __MACOSX/Upd-Germline-Genomics-main/repli/
- __MACOSX/Upd-Germline-Genomics-main/repli/._repli_samples.csv
- __MACOSX/Upd-Germline-Genomics-main/reports/
- __MACOSX/Upd-Germline-Genomics-main/reports/._ChIC-Significance-Report.ipynb
- __MACOSX/Upd-Germline-Genomics-main/reports/._Diff-Timing-Report.ipynb
- __MACOSX/Upd-Germline-Genomics-main/reports/._Repli-Significance-Report.ipynb
- __MACOSX/Upd-Germline-Genomics-main/scripts/
- __MACOSX/Upd-Germline-Genomics-main/scripts/._align_chic_lightfiltering.sh
- __MACOSX/Upd-Germline-Genomics-main/scripts/._align_repli.sh
- __MACOSX/Upd-Germline-Genomics-main/scripts/._align_repli_lightfiltering.sh
- __MACOSX/Upd-Germline-Genomics-main/scripts/._cell_ranger_bam_feature_matrix_coords.pl
- __MACOSX/Upd-Germline-Genomics-main/scripts/._chic_tj_sample_reads.sh
- __MACOSX/Upd-Germline-Genomics-main/scripts/._drosophila_genomic_regions.tab
- __MACOSX/Upd-Germline-Genomics-main/scripts/._metadata_to_samtools_tag_values_10x.sh
- __MACOSX/Upd-Germline-Genomics-main/scripts/._repli_tj_sample_reads.sh
- __MACOSX/Upd-Germline-Genomics-main/scripts/._run_fastqc.sh
- __MACOSX/Upd-Germline-Genomics-main/scRNA-seq/
- __MACOSX/Upd-Germline-Genomics-main/scRNA-seq/._H3-GFP-transcript-descriptive.gtf
- __MACOSX/Upd-Germline-Genomics-main/transcriptome/
- __MACOSX/Upd-Germline-Genomics-main/transcriptome/._gene_count_matrix.csv
- __MACOSX/Upd-Germline-Genomics-main/_targets/
- __MACOSX/Upd-Germline-Genomics-main/_targets/._.gitignore
