# Supplementary material for: Cell-type- and chromosome-specific chromatin landscapes and DNA replication programs of Drosophila testis tumor stem cell–like cells
Source: Genome Res. 2026 Jan;36(1):83–101. doi: 10.1101/gr.280809.125 (PMC12758400; doi:10.1101/gr.280809.125)
Supplement: Supplement 8 [file Supplemental_Code.zip › Upd-Germline-Genomics-main/cell_cycle_drosophila.csv]

phase	geneID	modified
G2/M	FBgn0000063	9/13/17
G2/M	FBgn0000147	9/13/17
G2/M	FBgn0000405	9/13/17
G2/M	FBgn0001086	9/13/17
G2/M	FBgn0002673	9/13/17
G2/M	FBgn0003041	9/13/17
G2/M	FBgn0003346	9/13/17
G2/M	FBgn0003525	9/13/17
G2/M	FBgn0003545	9/13/17
G2/M	FBgn0003607	9/13/17
G2/M	FBgn0004106	9/13/17
G2/M	FBgn0004378	9/13/17
G2/M	FBgn0005683	9/13/17
G2/M	FBgn0011692	9/13/17
G2/M	FBgn0015391	9/13/17
G2/M	FBgn0027948	9/13/17
G2/M	FBgn0029881	9/13/17
G2/M	FBgn0029970	9/13/17
G2/M	FBgn0030082	9/13/17
G2/M	FBgn0031091	9/13/17
G2/M	FBgn0031696	9/13/17
G2/M	FBgn0033845	9/13/17
G2/M	FBgn0034282	9/13/17
G2/M	FBgn0034657	9/13/17
G2/M	FBgn0035769	9/13/17
G2/M	FBgn0037613	9/13/17
G2/M	FBgn0037675	9/13/17
G2/M	FBgn0039019	9/13/17
G2/M	FBgn0039680	9/13/17
G2/M	FBgn0040232	9/13/17
G2/M	FBgn0040233	9/13/17
G2/M	FBgn0261385	9/13/17
G2/M	FBgn0263855	9/13/17
G2/M	FBgn0264291	9/13/17
G2/M	FBgn0264848	9/13/17
G2/M	FBgn0278608	6/29/18
G2/M	FBgn0284220	6/29/17
S	FBgn0002906	9/13/17
S	FBgn0003479	9/13/17
S	FBgn0005655	9/13/17
S	FBgn0010382	9/13/17
S	FBgn0011704	9/13/17
S	FBgn0011762	9/13/17
S	FBgn0013548	9/13/17
S	FBgn0014861	9/13/17
S	FBgn0015546	9/13/17
S	FBgn0015553	9/13/17
S	FBgn0015929	9/13/17
S	FBgn0017577	9/13/17
S	FBgn0024920	9/13/17
S	FBgn0025815	9/13/17
S	FBgn0025832	9/13/17
S	FBgn0026143	9/13/17
S	FBgn0028476	9/13/17
S	FBgn0032635	9/13/17
S	FBgn0032698	9/13/17
S	FBgn0032813	9/13/17
S	FBgn0032906	9/13/17
S	FBgn0033526	9/13/17
S	FBgn0034495	9/13/17
S	FBgn0035918	9/13/17
S	FBgn0041186	9/13/17
S	FBgn0052251	9/13/17
S	FBgn0259113	9/13/17
S	FBgn0260985	9/13/17
S	FBgn0261976	9/13/17
