# Supplementary material for: Cell-type- and chromosome-specific chromatin landscapes and DNA replication programs of Drosophila testis tumor stem cell–like cells
Source: Genome Res. 2026 Jan;36(1):83–101. doi: 10.1101/gr.280809.125 (PMC12758400; doi:10.1101/gr.280809.125)
Supplement: Supplement 8 [file Supplemental_Code.zip › Upd-Germline-Genomics-main/Repli-CHIC-Integrated-Line-Plot.ipynb]

# %% [code]
library(dplyr)
library(ggplot2)
library(magrittr)
library(Matrix)
library(rtracklayer)
library(scales)
library(stringr)
library(targets)
library(tibble)

# %% [code]
lift <- import.chain("illustrations/dm3ToDm6.over.chain")
lift_dm3_to_flybase_dm6 <- \(gr)
  gr %>%
    liftOver(lift) %>%
    unlist() %>%
    attributes() %$%
    GRanges(
      as.factor(seqnames) %>%
        recode(
          chr2L="2L",
          chr2R="2R",
          chr3L="3L",
          chr3R="3R",
          chr4="4",
          chrX="X",
          chrY="Y",
          chrM="mitochondrion_genome"
        ),
      ranges,
      score = elementMetadata$score
    )
time_dm6 <- \(track, repli) {
  hits <- findOverlaps(
    GRanges(seqnames(track), IRanges(mid(ranges(track)), width=1)),
    repli
  )
  track$timing <- repli$score[
    sapply(hits, \(v) v[1])
  ]
  track
}

# %% [code]
tar_load(
  c(
    chic.experiment.quantify_H3K27_Germline_peakcalling.broad_chr,
    chic.experiment.quantify_H3K27_Somatic_peakcalling.broad_chr,
    chic.tile.diameter_500_chr,
    repli.timing_Germline_chr,
    repli.timing_Somatic_chr,
    repli.timing_Kc167_chr,
    repli.timing_S2_chr,
  )
)

# %% [code]
Mark_Name <- "H3K27"
if (Mark_Name == "H3K27") {
  Kc167_bedgraph <- "illustrations/GSE45083_H3K27.bedgraph.gz"
  S2_bedgraph <- "illustrations/GSE20781_repset.4621697.smoothedM.bedgraph.gz"
} else if (Mark_Name == "H3K4") {
  Kc167_bedgraph <- "illustrations/GSE45088_repset.17402831.smoothedM.bedgraph.gz"
  S2_bedgraph <- "illustrations/GSE20787_repset.3211336.smoothedM.bedgraph.gz"
  chic.experiment.quantify_H3K27_Germline_peakcalling.broad_chr <- tar_read(chic.experiment.quantify_H3K4_Germline_peakcalling.broad_chr)
  chic.experiment.quantify_H3K27_Somatic_peakcalling.broad_chr <- tar_read(chic.experiment.quantify_H3K4_Somatic_peakcalling.broad_chr)
} else if (Mark_Name == "H3K9") {
  Kc167_bedgraph <- "illustrations/GSE27796_H3K9.bedgraph.gz"
  S2_bedgraph <- "illustrations/GSE20794_repset.3506194.smoothedM.bedgraph.gz"
  chic.experiment.quantify_H3K27_Germline_peakcalling.broad_chr <- tar_read(chic.experiment.quantify_H3K9_Germline_peakcalling.broad_chr)
  chic.experiment.quantify_H3K27_Somatic_peakcalling.broad_chr <- tar_read(chic.experiment.quantify_H3K9_Somatic_peakcalling.broad_chr)
}

# %% [markdown]
Load ChIP-chip data with the lifted windows from dm3 to dm6:

# %% [code]
H3K27_Kc167 <- read.table(Kc167_bedgraph, sep=" ", skip=1) %$%
  GRanges(V1, IRanges(V2 + 1, V3), score = V4) %>%
  lift_dm3_to_flybase_dm6()
print(H3K27_Kc167)

# %% [code]
H3K27_S2 <- read.table(S2_bedgraph, sep=" ", skip=1) %$%
  GRanges(V1, IRanges(V2 + 1, V3), score = V4) %>%
  lift_dm3_to_flybase_dm6()
print(H3K27_S2)

# %% [markdown]
Create new ChIP-chip tracks resampled on 500 bp sliding window and using averaging:

# %% [code]
H3K27_Kc167 <- GRanges(
  chic.tile.diameter_500_chr,
  score = {
    ov <- findOverlaps(
      chic.tile.diameter_500_chr,
      H3K27_Kc167
    )
    score <- H3K27_Kc167$score[to(ov)]
    tibble(
      i = from(ov),
      score
    ) %>%
      group_by(i) %>%
      summarise(
        score = if (length(score) > 1) {
          mean(score)
        } else {
          0
        }
      ) %$%
      sparseVector(
        i = i,
        x = score,
        length = length(chic.tile.diameter_500_chr)
      ) %>%
      as.numeric()
  }
)
print(H3K27_Kc167)

# %% [code]
H3K27_S2 <- GRanges(
  chic.tile.diameter_500_chr,
  score = {
    ov <- findOverlaps(
      chic.tile.diameter_500_chr,
      H3K27_S2
    )
    score <- H3K27_S2$score[to(ov)]
    tibble(
      i = from(ov),
      score
    ) %>%
      group_by(i) %>%
      summarise(
        score = if (length(score) > 1) {
          mean(score)
        } else {
          0
        }
      ) %$%
      sparseVector(
        i = i,
        x = score,
        length = length(chic.tile.diameter_500_chr)
      ) %>%
      as.numeric()
  }
)
print(H3K27_S2)

# %% [markdown]
Test the ChIC-ChIP sequencing-based technology Negative Binomial regression vs the ChIP-chip Z-score, which should be closer to the unit normal distribution. Both of them had a median near zero. However, they both have empirically slightly different distribution from the unit normal.

# %% [code]
qnorm(c(0.25, 0.5, 0.75))

# %% [code]
summary(subset(chic.experiment.quantify_H3K27_Germline_peakcalling.broad_chr, seqnames %in% c("2L", "2R", "3L", "3R", "4"))$L2FC)

# %% [code]
summary(subset(H3K27_Kc167, seqnames %in% c("2L", "2R", "3L", "3R", "4"))$score)

# %% [code]
tibble(
  seqnames = as.factor(seqnames(chic.tile.diameter_500_chr)),
  GSC = chic.experiment.quantify_H3K27_Germline_peakcalling.broad_chr$L2FC,
  CySC = chic.experiment.quantify_H3K27_Somatic_peakcalling.broad_chr$L2FC,
  Kc167 = H3K27_Kc167$score,
  S2 = H3K27_S2$score,
) %>%
  subset(seqnames %in% c("2L", "2R", "3L", "3R", "4"), select=-seqnames) %>%
  summarise_all(list(mean=mean, median=median, sd=sd)) %>%
  unlist() %>%
  enframe()

# %% [code]
plot(density(subset(H3K27_Kc167, seqnames %in% c("2L", "2R", "3L", "3R", "4"))$score %>% subset(!between(., -1e-4, 1e-4)), bw=0.01), ylim=c(0, 1), col='brown')
lines(density(subset(H3K27_Kc167, seqnames %in% c("2L", "2R", "3L", "3R", "4"))$score %>% subset(!between(., -1e-4, 1e-4)), bw=0.01), col='steelblue')
lines(density(subset(chic.experiment.quantify_H3K27_Germline_peakcalling.broad_chr, seqnames %in% c("2L", "2R", "3L", "3R", "4"))$L2FC %>% subset(between(., -7.5, 7.5) & !between(., -1e-4, 1e-4)), bw=0.01), col='forestgreen')
lines(density(subset(chic.experiment.quantify_H3K27_Somatic_peakcalling.broad_chr, seqnames %in% c("2L", "2R", "3L", "3R", "4"))$L2FC %>% subset(between(., -7.5, 7.5) & !between(., -1e-4, 1e-4)), bw=0.01), col='magenta')

# %% [markdown]
ChIC-ChIP Negative Binomial L2FC is closer to the unit normal distribution than the ChIP-chip z-score is to the unit normal:

# %% [code]
subset(chic.experiment.quantify_H3K27_Germline_peakcalling.broad_chr, seqnames %in% c("2L", "2R", "3L", "3R", "4"))$L2FC %>%
  subset(between(., -7.5, 7.5) & !between(., -1e-4, 1e-4)) %>%
  scale() %>%
  qqnorm(xlim=c(-3,3), ylim=c(-3,3))

# %% [markdown]
Produce a new estimator range using the unit normal, and using the ranks of the steps on the autosomes.

The estimator will have a zero mean and median on the autosomes, but will also be unit-normal distributed (with zero inflated) on the autosomes. All other scores on the other reference sequences are fitted to the unit normal using linear interpolation. The inflated zeroes (sparse coverage) are handled by finding the mode of the table of the data, and resetting values within 1/10^6 of the mode (the old insufficient coverage / zero values) to the new inflated zero.

# %% [code]
rnk <- approx(
  subset(H3K27_Kc167, seqnames %in% c("2L", "2R", "3L", "3R", "4") & !between(score, -1e-4, 1e-4))$score,
  rank(subset(H3K27_Kc167, seqnames %in% c("2L", "2R", "3L", "3R", "4") & !between(score, -1e-4, 1e-4))$score, ties="average"),
  xout = H3K27_Kc167$score
)
Y <- qnorm(
  rnk$y /
    (1 + length(subset(H3K27_Kc167, seqnames %in% c("2L", "2R", "3L", "3R", "4") & !between(score, -1e-4, 1e-4))))
)

# %% [code]
tbb <- table(Y)
sum(abs(Y - as.double(names(which.max(tbb)))) <= 1e-6)

# %% [code]
normalize_track <- \(track, name = "score") {
  value <- track %>% elementMetadata() %>% as.data.frame() %>% pull(name)
  rnk <- approx(
    subset(value, as.factor(seqnames(track)) %in% c("2L", "2R", "3L", "3R", "4") & !between(value, -1e-4, 1e-4)),
    rank(subset(value, as.factor(seqnames(track)) %in% c("2L", "2R", "3L", "3R", "4") & !between(value, -1e-4, 1e-4)), ties="average"),
    xout = value
  )
  Y <- qnorm(
    rnk$y /
      (1 + length(subset(track, seqnames %in% c("2L", "2R", "3L", "3R", "4") & !between(value, -1e-4, 1e-4))))
  )
  mode <- as.double(names(which.max(table(Y))))
  Y[abs(Y - mode) <= 1e-6] <- 0
  GRanges(track, score = Y)
}

# %% [code]
tibble(
  seqnames = as.factor(seqnames(chic.tile.diameter_500_chr)),
  GSC = normalize_track(
    GRanges(
      chic.tile.diameter_500_chr,
      score = chic.experiment.quantify_H3K27_Germline_peakcalling.broad_chr$L2FC
    )
  )$score,
  CySC = normalize_track(
    GRanges(
      chic.tile.diameter_500_chr,
      score = chic.experiment.quantify_H3K27_Somatic_peakcalling.broad_chr$L2FC
    )
  )$score,
  Kc167 = normalize_track(H3K27_Kc167)$score,
  S2 = normalize_track(H3K27_S2)$score,
) %>%
  subset(seqnames %in% c("2L", "2R", "3L", "3R", "4"), select=-seqnames) %>%
  summarise_all(list(mean=mean, median=median, sd=sd)) %>%
  unlist() %>%
  enframe()

# %% [code]
subset(normalize_track(H3K27_Kc167), seqnames %in% c("2L", "2R", "3L", "3R", "4"))$score %>%
  subset(between(., -7.5, 7.5) & !between(., -1e-4, 1e-4)) %>%
  qqnorm(xlim=c(-3,3), ylim=c(-3,3))

# %% [markdown]
Compare the un-normalized vs normalized Germline/Kc, and then to normalized Somatic/S2. In normalized, the distribution is zero-centered, and Kc167 is spread in the positive direction a bit less skewed.

# %% [code]
ggplot(
  tibble(
    Germline = (
      GRanges(
        chic.experiment.quantify_H3K27_Germline_peakcalling.broad_chr,
        score = chic.experiment.quantify_H3K27_Germline_peakcalling.broad_chr$L2FC
      )
    )$score,
    Kc167 = (H3K27_Kc167)$score,
  ) %>%
    subset(
      between(pull(., 1), -3, 3) &
        !between(pull(., 1), -1e-4, 1e-4) &
        between(pull(., 2), -3, 3) &
        !between(pull(., 2), -1e-4, 1e-4)
    ),
  aes(Germline, Kc167)
) +
  geom_bin2d(binwidth = 0.2) +
  coord_cartesian(c(-2, 2), c(-2, 2), ex=F) +
  scale_fill_viridis_c(option = "magma", direction = -1, limits = c(0, 20000), na.value = "#990000")

# %% [code]
ggplot(
  tibble(
    Germline = normalize_track(
      GRanges(
        chic.experiment.quantify_H3K27_Germline_peakcalling.broad_chr,
        score = chic.experiment.quantify_H3K27_Germline_peakcalling.broad_chr$L2FC
      )
    )$score,
    Kc167 = normalize_track(H3K27_Kc167)$score,
  ) %>%
    subset(
      between(pull(., 1), -7.5, 7.5) &
        !between(pull(., 1), -1e-4, 1e-4) &
        between(pull(., 2), -7.5, 7.5) &
        !between(pull(., 2), -1e-4, 1e-4)
    ),
  aes(Germline, Kc167)
) +
  geom_bin2d(binwidth = 0.2) +
  coord_cartesian(c(-2, 2), c(-2, 2), ex=F) +
  scale_fill_viridis_c(option = "magma", direction = -1, limits = c(0, 20000))

# %% [code]
ggplot(
  tibble(
    Germline = normalize_track(
      GRanges(
        chic.experiment.quantify_H3K27_Germline_peakcalling.broad_chr,
        score = chic.experiment.quantify_H3K27_Germline_peakcalling.broad_chr$L2FC
      )
    )$score,
    Somatic = normalize_track(
      GRanges(
        chic.experiment.quantify_H3K27_Somatic_peakcalling.broad_chr,
        score = chic.experiment.quantify_H3K27_Somatic_peakcalling.broad_chr$L2FC
      )
    )$score,
  ) %>%
    subset(
      between(pull(., 1), -7.5, 7.5) &
        !between(pull(., 1), -1e-4, 1e-4) &
        between(pull(., 2), -7.5, 7.5) &
        !between(pull(., 2), -1e-4, 1e-4)
    ),
  aes(Germline, Somatic)
) +
  geom_bin2d(binwidth = 0.2) +
  coord_cartesian(c(-2, 2), c(-2, 2), ex=F) +
  scale_fill_viridis_c(option = "magma", direction = -1, limits = c(0, 20000))

# %% [code]
ggplot(
  tibble(
    Somatic = normalize_track(
      GRanges(
        chic.experiment.quantify_H3K27_Somatic_peakcalling.broad_chr,
        score = chic.experiment.quantify_H3K27_Somatic_peakcalling.broad_chr$L2FC
      )
    )$score,
    S2 = normalize_track(H3K27_S2)$score,
  ) %>%
    subset(
      between(pull(., 1), -7.5, 7.5) &
        !between(pull(., 1), -1e-4, 1e-4) &
        between(pull(., 2), -7.5, 7.5) &
        !between(pull(., 2), -1e-4, 1e-4)
    ),
  aes(Somatic, S2)
) +
  geom_bin2d(binwidth = 0.2) +
  coord_cartesian(c(-2, 2), c(-2, 2), ex=F) +
  scale_fill_viridis_c(option = "magma", direction = -1, limits = c(0, 20000))

# %% [code]
Y <- normalize_track(
  GRanges(
    chic.experiment.quantify_H3K27_Germline_peakcalling.broad_chr,
    score = chic.experiment.quantify_H3K27_Germline_peakcalling.broad_chr$L2FC
  )
)$score
ov <- findOverlaps(chic.tile.diameter_500_chr, repli.timing_Germline_chr)
X <- tibble(
  i = to(ov),
  GSC = repli.timing_Germline_chr$score[from(ov)]
) %>%
  group_by(i) %>%
  summarise_all(mean) %>%
  with(
    sparseVector(i = i, x = GSC, length = length(chic.tile.diameter_500_chr))
  ) %>%
  as.numeric()

# %% [code]
lift_repliseq <- function(repli.timing) {
  ov <- findOverlaps(chic.tile.diameter_500_chr, repli.timing)
  tibble(
    i = from(ov),
    x = repli.timing$score[to(ov)]
  ) %>%
    group_by(i) %>%
    summarise_all(mean) %>%
    with(
      sparseVector(i = i, x = x, length = length(chic.tile.diameter_500_chr))
    ) %>%
    as.numeric()
}
data <- tibble(
  GSC = cbind(
    X = lift_repliseq(repli.timing_Germline_chr),
    Y = normalize_track(chic.experiment.quantify_H3K27_Germline_peakcalling.broad_chr, "L2FC")$score
  ),
  CySC = cbind(
    X = lift_repliseq(repli.timing_Somatic_chr),
    Y = normalize_track(chic.experiment.quantify_H3K27_Somatic_peakcalling.broad_chr, "L2FC")$score
  ),
  Kc167 = cbind(
    X = lift_repliseq(repli.timing_Kc167_chr),
    Y = normalize_track(H3K27_Kc167)$score
  ),
  S2 = cbind(
    X = lift_repliseq(repli.timing_S2_chr),
    Y = normalize_track(H3K27_S2)$score
  ),
) %>%
  print()

# %% [code]
cor(
  head(data$GSC[, "X"], sum(as.factor(seqnames(chic.tile.diameter_500_chr)) == "2L")),
  head(rep(repli.timing_Germline_chr$score, each=10), sum(as.factor(seqnames(chic.tile.diameter_500_chr)) == "2L"))
)

# %% [code]
cor(
  data$GSC[, "X"][as.factor(seqnames(chic.tile.diameter_500_chr)) == "X"],
  rep(repli.timing_Germline_chr$score, each=10)[as.factor(seqnames(chic.tile.diameter_500_chr)) == "X"]
)

# %% [code]
10e-6

# %% [code]
source("R/repli-logistic.R")
# Plot parameters after LOESS fit
x <- seq(-0.998, 0.998, by=0.002)
cuts <- seq(-0.999, 0.999, by=0.002)
# Aggregation parameters. LOESS is inefficient for large n, so we are taking the
# arithmetic mean, at an extremely fine step size (still many individuals with
# infinitesimally different timing values to regress afterwards).
xfine <- seq(-1 + 8e-5, 1 - 8e-5, by=8e-5)
cutsfine <- seq(-1 + 4e-5, 1 - 4e-5, by=8e-5)
results <- data %>%
  reframe(
    x,
    across(
      !x,
      list(
        prop = \(arr) arr %>%
          cut(cuts) %>%
          table() %>%
          prop.table(),
        CDF = \(arr) arr %>%
          cut(cuts) %>%
          table() %>%
          cumsum() %>%
          `/`(tail(., 1)),
        \(arr) predict(
          loess(
            Y ~ qlogistanh(X),
            as.data.frame(arr) %>%
              mutate(X = xfine[cut(X, cutsfine)]) %>%
              group_by(X) %>%
              summarise(Y = mean(Y)),
            span = 0.08
          ),
          qlogistanh(x),
          se=TRUE
        ) %$%
          tibble(predict = fit, predict_se = se.fit)
      )
    )
  ) %>%
  reframe(
    x,
    GSC_prop,
    GSC_CDF,
    GSC_predict = GSC_3$predict,
    GSC_predict_se = GSC_3$predict_se,
    CySC_prop,
    CySC_CDF,
    CySC_predict = CySC_3$predict,
    CySC_predict_se = CySC_3$predict_se,
    Kc167_prop,
    Kc167_CDF,
    Kc167_predict = Kc167_3$predict,
    Kc167_predict_se = Kc167_3$predict_se,
    S2_prop,
    S2_CDF,
    S2_predict = S2_3$predict,
    S2_predict_se = S2_3$predict_se,
  ) %>%
  print(width=300)
saveRDS(results, str_glue("illustrations/Repli-CHIC-Integrated-Line-Plot-{Mark_Name}.rds"))

# %% [code]
summary(results$GSC_predict_se)

# %% [code]
source("_targets.R")

# %% [code]
library(tidyr)
library(zoo)
remove_outliers <- 1e-3
rollse <- 15
alphase <- 0.3
line_cmap <- c(chic_line_track_colors$germline, chic_line_track_colors$somatic, hcl(50, 102, 57), hcl(255, 102, 57))
linewidth <- 25.4 / 72
ggplot(results) +
  geom_ribbon(aes(x, ymin = GSC_predict - rollapply(replace_na(GSC_predict_se, 0), rollse, max, partial=T), ymax = GSC_predict + rollapply(replace_na(GSC_predict_se, 0), rollse, max, partial=T)), subset(results, between(GSC_CDF, remove_outliers, 1-remove_outliers)), fill=line_cmap[1], alpha = alphase) +
  geom_line(aes(x, GSC_predict), subset(results, between(GSC_CDF, remove_outliers, 1-remove_outliers)), linewidth=linewidth, color=line_cmap[1]) +
  geom_ribbon(aes(x, ymin = CySC_predict - rollapply(replace_na(CySC_predict_se, 0), rollse, max, partial=T), ymax = CySC_predict + rollapply(replace_na(CySC_predict_se, 0), rollse, max, partial=T)), subset(results, between(CySC_CDF, remove_outliers, 1-remove_outliers)), fill=line_cmap[2], alpha = alphase) +
  geom_line(aes(x, CySC_predict), subset(results, between(CySC_CDF, remove_outliers, 1-remove_outliers)), linewidth=linewidth, color=line_cmap[2]) +
  geom_ribbon(aes(x, ymin = Kc167_predict - rollapply(replace_na(Kc167_predict_se, 0), rollse, max, partial=T), ymax = Kc167_predict + rollapply(replace_na(Kc167_predict_se, 0), rollse, max, partial=T)), subset(results, between(Kc167_CDF, remove_outliers, 1-remove_outliers)), fill=line_cmap[3], alpha = alphase) +
  geom_line(aes(x, Kc167_predict), subset(results, between(Kc167_CDF, remove_outliers, 1-remove_outliers)), linewidth=linewidth, color=line_cmap[3]) +
  geom_ribbon(aes(x, ymin = S2_predict - rollapply(replace_na(S2_predict_se, 0), rollse, max, partial=T), ymax = S2_predict + rollapply(replace_na(S2_predict_se, 0), rollse, max, partial=T)), subset(results, between(S2_CDF, remove_outliers, 1-remove_outliers)), fill=line_cmap[4], alpha = alphase) +
  geom_line(aes(x, S2_predict), subset(results, between(S2_CDF, remove_outliers, 1-remove_outliers)), linewidth=linewidth, color=line_cmap[4]) +
  coord_cartesian(
    c(1, -1),
    c(-1, 1),
    expand=FALSE
  ) +
  labs(
    x = "Replication Timing",
    y = paste0(Mark_Name, "me3 Integrated L2FE"),
  ) +
  theme(
    axis.line = element_line(linewidth = linewidth),
    panel.border = element_rect(linewidth = linewidth),
  )

# %% [code]
library(egg)
library(stringr)
ggsave(
  str_glue("figure/Both-Cell-Types/Repli-CHIC-{Mark_Name}.pdf"),
  set_panel_size(last_plot(), w=unit(2.25, "in"), h=unit(2.25*3/4, "in")),
  w=3.25,
  h=3.25
)
