# Supplementary material for: Cell-type- and chromosome-specific chromatin landscapes and DNA replication programs of Drosophila testis tumor stem cell–like cells
Source: Genome Res. 2026 Jan;36(1):83–101. doi: 10.1101/gr.280809.125 (PMC12758400; doi:10.1101/gr.280809.125)
Supplement: Supplement 8 [file Supplemental_Code.zip › Upd-Germline-Genomics-main/REQUIREMENTS.txt]

R Version: 4.3.3 Source: https://cloud.r-project.org/bin/linux/ubuntu focal-cran40/ Version: 4.3.3-1.2004.0
apeglm Version: 1.24.0 Source: Bioconductor tar.gz
Cairo Version: 1.6-1 Source: http://ppa.launchpad.net/c2d4u.team/c2d4u4.0+/ubuntu focal/main Version: 1.6-1-1cran1.2004.0
Matrix Version: 1.6-3 Source: https://cloud.r-project.org/bin/linux/ubuntu focal-cran40/ Version: 1.6-3-1.2004.0
Seurat Version: 5.0.3 Source: CRAN tar.gz
