# Supplementary material for: Cell-type- and chromosome-specific chromatin landscapes and DNA replication programs of Drosophila testis tumor stem cell–like cells
Source: Genome Res. 2026 Jan;36(1):83–101. doi: 10.1101/gr.280809.125 (PMC12758400; doi:10.1101/gr.280809.125)
Supplement: Supplement 8 [file Supplemental_Code.zip › Upd-Germline-Genomics-main/run.R]

#!/usr/bin/env Rscript

# This is a helper script to run the pipeline.
# Choose how to execute the pipeline below.
# See https://books.ropensci.org/targets/hpc.html
# to learn about your options.

targets::tar_make(
  'scRNA_seq_figures'
)
# targets::tar_make_clustermq(workers = 2) # nolint
# targets::tar_make_future(workers = 2) # nolint
