# Supplementary material for: Cell-type- and chromosome-specific chromatin landscapes and DNA replication programs of Drosophila testis tumor stem cell–like cells
Source: Genome Res. 2026 Jan;36(1):83–101. doi: 10.1101/gr.280809.125 (PMC12758400; doi:10.1101/gr.280809.125)
Supplement: Supplement 8 [file Supplemental_Code.zip › Upd-Germline-Genomics-main/run.sh]

#!/bin/bash

# Submit the pipeline as a background process with ./run.sh
# module load R # Uncomment if R is an environment module.
nohup nice -4 R CMD BATCH run.R &

# Change the nice level above as appropriate
# for your situation and system.

# Removing .RData is recommended.
# rm -f .RData
