# Supplementary material for: Cell-type- and chromosome-specific chromatin landscapes and DNA replication programs of Drosophila testis tumor stem cell–like cells
Source: Genome Res. 2026 Jan;36(1):83–101. doi: 10.1101/gr.280809.125 (PMC12758400; doi:10.1101/gr.280809.125)
Supplement: Supplement 8 [file Supplemental_Code.zip › Upd-Germline-Genomics-main/scRNA-seq-Assay-Metadata.csv]

	flybasecg	flybase	pass.min.cells	is.mito	chr	start	end	strand	transcript.length
H3-GFP			TRUE	FALSE	NA	NA	NA	NA	1379
lncRNA:CR40469	CR40469	FBgn0058469	TRUE	FALSE	X	122493	122706	+	214
CG17636	CG17636	FBgn0025837	TRUE	FALSE	X	124370	126714	-	2345
RhoGAP1A	CG40494	FBgn0025836	TRUE	FALSE	X	127449	140340	+	12892
mir-4915	CR43552	FBgn0263567	FALSE	FALSE	X	133385	133502	+	118
tyn	CG17131	FBgn0284435	TRUE	FALSE	X	140318	200663	+	60346
lncRNA:CR45473	CR45473	FBgn0267029	TRUE	FALSE	X	140722	142197	-	1476
CG17707	CG17707	FBgn0025835	TRUE	FALSE	X	142731	148426	-	5696
lncRNA:CR43863	CR43863	FBgn0264445	TRUE	FALSE	X	151691	152279	-	589
CG3038	CG3038	FBgn0040373	TRUE	FALSE	X	243954	245856	-	1903
G9a	CG2995	FBgn0040372	TRUE	FALSE	X	245978	254650	+	8673
CG42376	CG42376	FBgn0259722	TRUE	FALSE	X	254876	255524	+	649
cin	CG2945	FBgn0000316	TRUE	FALSE	X	255674	258469	+	2796
CG13377	CG13377	FBgn0261446	TRUE	FALSE	X	258335	263999	-	5665
asRNA:CR43906	CR43906	FBgn0264507	TRUE	FALSE	X	258465	267253	+	8789
CG13376	CG13376	FBgn0029518	FALSE	FALSE	X	265724	267028	-	1305
ewg	CG3114	FBgn0005427	TRUE	FALSE	X	268509	279718	-	11210
CG3777	CG3777	FBgn0024989	TRUE	FALSE	X	279703	350504	+	70802
mir-980	CR42973	FBgn0262266	FALSE	FALSE	X	280172	280269	-	98
CG13375	CG13375	FBgn0040370	TRUE	FALSE	X	283186	294962	-	11777
CG12470	CG12470	FBgn0040371	TRUE	FALSE	X	307684	308935	+	1252
Or1a	CG17885	FBgn0029521	FALSE	FALSE	X	315123	316566	+	1444
CG32816	CG32816	FBgn0052816	TRUE	FALSE	X	316576	470726	-	154151
CG43181	CG43181	FBgn0262810	FALSE	FALSE	X	350566	351133	+	568
CG43182	CG43182	FBgn0262811	FALSE	FALSE	X	353067	353317	+	251
y	CG3757	FBgn0004034	TRUE	FALSE	X	356509	361245	+	4737
lncRNA:yar	CR42744	FBgn0266568	TRUE	FALSE	X	362399	367072	+	4674
ac	CG3796	FBgn0000022	FALSE	FALSE	X	370031	370947	+	917
lncRNA:CR44751	CR44751	FBgn0265964	TRUE	FALSE	X	376987	377642	+	656
lncRNA:CR44752	CR44752	FBgn0265965	TRUE	FALSE	X	385558	386274	+	717
lncRNA:CR44753	CR44753	FBgn0265966	TRUE	FALSE	X	391835	393227	-	1393
sc	CG3827	FBgn0004170	FALSE	FALSE	X	396060	397497	+	1438
l(1)sc	CG3839	FBgn0002561	FALSE	FALSE	X	409721	410817	+	1097
Pgcl	CG13374	FBgn0011822	FALSE	FALSE	X	436139	437448	-	1310
ase	CG3258	FBgn0000137	FALSE	FALSE	X	460747	463176	+	2430
Cyp4g1	CG3972	FBgn0010019	TRUE	FALSE	X	467057	469335	-	2279
ebo	CG3923	FBgn0266572	TRUE	FALSE	X	471019	476579	-	5561
CG13373	CG13373	FBgn0029522	TRUE	FALSE	X	476984	478191	+	1208
CG32817	CG32817	FBgn0052817	TRUE	FALSE	X	479066	480166	+	1101
CG3176	CG3176	FBgn0029524	TRUE	FALSE	X	481862	482768	+	907
CG18273	CG18273	FBgn0029525	TRUE	FALSE	X	482777	487581	-	4805
CG3156	CG3156	FBgn0023536	TRUE	FALSE	X	487878	490725	+	2848
asRNA:CR45797	CR45797	FBgn0267447	TRUE	FALSE	X	487898	488333	-	436
CG17896	CG17896	FBgn0023537	TRUE	FALSE	X	490787	493495	-	2709
CG17778	CG17778	FBgn0023534	TRUE	FALSE	X	494614	496369	+	1756
svr	CG4122	FBgn0004648	TRUE	FALSE	X	496446	509072	+	12627
asRNA:CR44891	CR44891	FBgn0266196	FALSE	FALSE	X	496597	497374	-	778
asRNA:CR44892	CR44892	FBgn0266197	FALSE	FALSE	X	498097	499456	-	1360
elav	CG4262	FBgn0260400	TRUE	FALSE	X	509235	523226	-	13992
arg	CG18104	FBgn0023535	TRUE	FALSE	X	509435	528028	+	18594
lncRNA:enrr	CR46392	FBgn0286870	FALSE	FALSE	X	513106	523226	-	10121
CG4293	CG4293	FBgn0024983	TRUE	FALSE	X	527941	530291	-	2351
Appl	CG7727	FBgn0000108	TRUE	FALSE	X	530501	579044	+	48544
mir-4960	CR43519	FBgn0263534	FALSE	FALSE	X	569903	570003	+	101
vnd	CG6172	FBgn0261930	FALSE	FALSE	X	582121	598151	+	16031
spdi	CG13366	FBgn0025633	TRUE	FALSE	X	585081	620195	-	35115
lncRNA:CR45474	CR45474	FBgn0267030	TRUE	FALSE	X	620282	620729	+	448
CG13365	CG13365	FBgn0029529	TRUE	FALSE	X	620717	621215	-	499
Vsp37A	CG17828	FBgn0016038	TRUE	FALSE	X	621530	623051	+	1522
CG13369	CG13369	FBgn0025640	TRUE	FALSE	X	623468	624765	+	1298
CG13364	CG13364	FBgn0026879	TRUE	FALSE	X	624757	625203	-	447
lncRNA:CR45475	CR45475	FBgn0267031	TRUE	FALSE	X	625247	625661	+	415
Hinfp	CG17829	FBgn0025635	TRUE	FALSE	X	625542	628016	+	2475
RpL36	CG7622	FBgn0002579	TRUE	FALSE	X	628338	629483	-	1146
Mybbp1A	CG6189	FBgn0001341	TRUE	FALSE	X	629773	633633	+	3861
Dredd	CG7486	FBgn0020381	TRUE	FALSE	X	633622	635545	-	1924
mir-9372	CR46283	FBgn0283549	FALSE	FALSE	X	633691	633751	-	61
su(sable)	CG6222	FBgn0003575	TRUE	FALSE	X	635890	643760	+	7871
CG13367	CG13367	FBgn0025634	TRUE	FALSE	X	644761	646386	+	1626
Roc1a	CG16982	FBgn0025638	TRUE	FALSE	X	647304	648597	+	1294
Hmt4-20	CG13363	FBgn0025639	TRUE	FALSE	X	648483	656033	-	7551
SkpA	CG16983	FBgn0025637	TRUE	FALSE	X	656114	657899	+	1786
sdk	CG5227	FBgn0021764	TRUE	FALSE	X	686834	749496	+	62663
CG13362	CG13362	FBgn0029531	FALSE	FALSE	X	749241	751301	-	2061
CG5254	CG5254	FBgn0040383	TRUE	FALSE	X	750347	758719	+	8373
CG13361	CG13361	FBgn0029532	FALSE	FALSE	X	752011	753653	-	1643
CG5273	CG5273	FBgn0040382	TRUE	FALSE	X	759594	761939	+	2346
lncRNA:CR44965	CR44965	FBgn0266280	FALSE	FALSE	X	761976	762500	+	525
RpL22	CG7434	FBgn0015288	TRUE	FALSE	X	762560	765130	-	2571
lncRNA:CR42491	CR42491	FBgn0259993	TRUE	FALSE	X	762615	763810	-	1196
snoRNA:Psi18S-531	CR34590	FBgn0083027	TRUE	FALSE	X	763083	763234	-	152
snoRNA:Psi28S-2179	CR33918	FBgn0086666	FALSE	FALSE	X	763942	764086	-	145
lncRNA:CR44966	CR44966	FBgn0266281	FALSE	FALSE	X	765288	766100	+	813
fz3	CG16785	FBgn0027343	TRUE	FALSE	X	769945	784222	+	14278
tw	CG12311	FBgn0086368	FALSE	FALSE	X	784746	788215	+	3470
CG13360	CG13360	FBgn0025620	TRUE	FALSE	X	787855	790089	-	2235
lncRNA:CR44469	CR44469	FBgn0265662	FALSE	FALSE	X	790284	790566	-	283
CG16989	CG16989	FBgn0025621	TRUE	FALSE	X	793147	797061	+	3915
Rbf	CG7413	FBgn0015799	TRUE	FALSE	X	797090	801479	-	4390
CG13359	CG13359	FBgn0025616	TRUE	FALSE	X	801669	803470	-	1802
CG13358	CG13358	FBgn0026874	FALSE	FALSE	X	803424	804921	-	1498
Sec22	CG7359	FBgn0260855	TRUE	FALSE	X	806076	808200	+	2125
CG43867	CG43867	FBgn0264449	TRUE	FALSE	X	808217	927975	-	119759
CG14635	CG14635	FBgn0029535	TRUE	FALSE	X	844823	845297	+	475
CG3713	CG3713	FBgn0040343	TRUE	FALSE	X	846171	847157	-	987
CG14634	CG14634	FBgn0040892	TRUE	FALSE	X	862608	863200	+	593
CG11664	CG11664	FBgn0040341	FALSE	FALSE	X	875732	876612	+	881
CG11663	CG11663	FBgn0029539	TRUE	FALSE	X	894482	895200	+	719
Lztr1	CG3711	FBgn0040344	TRUE	FALSE	X	922889	927582	-	4694
MED22	CG3034	FBgn0040339	TRUE	FALSE	X	928139	928860	+	722
CG3708	CG3708	FBgn0040345	TRUE	FALSE	X	928798	930098	-	1301
CG3706	CG3706	FBgn0040342	FALSE	FALSE	X	930931	932475	-	1545
CG32815	CG32815	FBgn0052815	TRUE	FALSE	X	932466	939424	+	6959
TRAM	CG11642	FBgn0040340	TRUE	FALSE	X	935232	937822	+	2591
CG3704	CG3704	FBgn0040346	TRUE	FALSE	X	939170	940805	-	1636
mus81	CG3026	FBgn0040347	TRUE	FALSE	X	941075	943229	+	2155
CG3703	CG3703	FBgn0040348	TRUE	FALSE	X	942474	945773	-	3300
CG3699	CG3699	FBgn0040349	TRUE	FALSE	X	946662	947500	-	839
CG3690	CG3690	FBgn0040350	TRUE	FALSE	X	948585	951900	-	3316
lncRNA:CR45476	CR45476	FBgn0267032	FALSE	FALSE	X	968496	968741	-	246
CG18823	CG18823	FBgn0042146	TRUE	FALSE	X	990518	991184	+	667
TfIIA-S-2	CG11639	FBgn0040338	TRUE	FALSE	X	1011101	1011643	-	543
CG14631	CG14631	FBgn0029552	TRUE	FALSE	X	1012035	1012624	+	590
su(w[a])	CG3019	FBgn0003638	TRUE	FALSE	X	1012779	1046040	+	33262
CG11638	CG11638	FBgn0040351	TRUE	FALSE	X	1013984	1026703	-	12720
CG32814	CG32814	FBgn0052814	TRUE	FALSE	X	1019795	1026700	-	6906
CG3021	CG3021	FBgn0040337	TRUE	FALSE	X	1026791	1028290	+	1500
Cdc45	CG3658	FBgn0026143	TRUE	FALSE	X	1028291	1030556	-	2266
Rpp21	CG33082	FBgn0053082	TRUE	FALSE	X	1030758	1033119	+	2362
CG14630	CG14630	FBgn0014903	FALSE	FALSE	X	1031496	1033165	+	1670
CG42259	CG42259	FBgn0266569	TRUE	FALSE	X	1046224	1047009	+	786
lncRNA:CR44779	CR44779	FBgn0266005	TRUE	FALSE	X	1047242	1088866	+	41625
CG14629	CG14629	FBgn0040398	TRUE	FALSE	X	1051525	1052631	+	1107
CG3655	CG3655	FBgn0040397	TRUE	FALSE	X	1073041	1134896	-	61856
CG14628	CG14628	FBgn0040365	TRUE	FALSE	X	1145644	1146132	+	489
eIF4E7	CG32859	FBgn0040368	TRUE	FALSE	X	1158599	1162389	-	3791
CG11378	CG11378	FBgn0040364	TRUE	FALSE	X	1170828	1173797	+	2970
CG11384	CG11384	FBgn0040363	FALSE	FALSE	X	1173877	1176035	-	2159
CG11379	CG11379	FBgn0040362	TRUE	FALSE	X	1180165	1181551	+	1387
CG14627	CG14627	FBgn0040361	FALSE	FALSE	X	1181620	1183502	+	1883
CG14626	CG14626	FBgn0040360	FALSE	FALSE	X	1184778	1188585	+	3808
CG11380	CG11380	FBgn0040359	FALSE	FALSE	X	1191308	1196660	+	5353
CG14625	CG14625	FBgn0040358	FALSE	FALSE	X	1199546	1203157	+	3612
CG11381	CG11381	FBgn0029568	FALSE	FALSE	X	1203777	1205433	+	1657
CG14624	CG14624	FBgn0040357	FALSE	FALSE	X	1206737	1207555	+	819
CG11382	CG11382	FBgn0040367	TRUE	FALSE	X	1209970	1211853	+	1884
CG11398	CG11398	FBgn0040366	TRUE	FALSE	X	1211989	1215156	-	3168
CG3638	CG3638	FBgn0261444	TRUE	FALSE	X	1215289	1236684	-	21396
CG11403	CG11403	FBgn0026876	TRUE	FALSE	X	1236873	1239884	-	3012
Atf3	CG11405	FBgn0028550	TRUE	FALSE	X	1242740	1275284	-	32545
CG32812	CG32812	FBgn0025642	TRUE	FALSE	X	1287290	1288945	+	1656
DAAM	CG14622	FBgn0025641	TRUE	FALSE	X	1289713	1322362	-	32650
CG32811	CG32811	FBgn0052811	TRUE	FALSE	X	1297984	1298387	-	404
lncRNA:CR46248	CR46248	FBgn0267970	FALSE	FALSE	X	1299770	1300333	+	564
fs(1)N	CG11411	FBgn0004650	TRUE	FALSE	X	1322513	1329438	+	6926
CG11409	CG11409	FBgn0024366	TRUE	FALSE	X	1329518	1341587	-	12070
Naa30A	CG11412	FBgn0024362	TRUE	FALSE	X	1342106	1344770	+	2665
MTPAP	CG11418	FBgn0024360	TRUE	FALSE	X	1344872	1349357	-	4486
Tsp2A	CG11415	FBgn0024361	TRUE	FALSE	X	1346553	1348143	+	1591
CG12773	CG12773	FBgn0024365	TRUE	FALSE	X	1349623	1353981	-	4359
CG11417	CG11417	FBgn0024364	TRUE	FALSE	X	1354014	1356473	+	2460
png	CG11420	FBgn0000826	TRUE	FALSE	X	1356488	1357601	-	1114
CG14770	CG14770	FBgn0029573	FALSE	FALSE	X	1369249	1370176	+	928
ssx	CG3056	FBgn0024987	TRUE	FALSE	X	1370580	1375257	+	4678
mir-4961	CR43537	FBgn0263552	FALSE	FALSE	X	1373623	1373755	+	133
AMPKalpha	CG3051	FBgn0023169	TRUE	FALSE	X	1375536	1378896	+	3361
CG3719	CG3719	FBgn0024986	TRUE	FALSE	X	1378885	1380480	-	1596
CG32813	CG32813	FBgn0052813	TRUE	FALSE	X	1380914	1392843	+	11930
Rilpl	CG11448	FBgn0024985	TRUE	FALSE	X	1393054	1397337	+	4284
futsch	CG34387	FBgn0259108	TRUE	FALSE	X	1409069	1453686	+	44618
Gr2a	CG18531	FBgn0265139	FALSE	FALSE	X	1452430	1454177	+	1748
CG14785	CG14785	FBgn0027795	TRUE	FALSE	X	1455215	1457054	-	1840
Lrpprc2	CG14786	FBgn0027794	TRUE	FALSE	X	1457175	1460617	-	3443
CG14787	CG14787	FBgn0027793	TRUE	FALSE	X	1460807	1461676	-	870
Ns3	CG14788	FBgn0266284	TRUE	FALSE	X	1461844	1464220	-	2377
O-fut2	CG14789	FBgn0027791	TRUE	FALSE	X	1464363	1465996	-	1634
CG14777	CG14777	FBgn0026872	TRUE	FALSE	X	1466134	1468692	+	2559
CG14778	CG14778	FBgn0029580	TRUE	FALSE	X	1467493	1470614	+	3122
CG32808	CG32808	FBgn0052808	TRUE	FALSE	X	1468693	1469817	-	1125
pck	CG14779	FBgn0013720	TRUE	FALSE	X	1470666	1472325	+	1660
CG14780	CG14780	FBgn0025383	FALSE	FALSE	X	1472522	1473727	+	1206
Rab27	CG14791	FBgn0025382	TRUE	FALSE	X	1473884	1476974	-	3091
mei-38	CG14781	FBgn0260986	TRUE	FALSE	X	1477063	1481420	+	4358
rush	CG14782	FBgn0025381	TRUE	FALSE	X	1478552	1481420	+	2869
sta	CG14792	FBgn0003517	TRUE	FALSE	X	1481797	1483413	-	1617
snoRNA:M	CR32807	FBgn0044508	FALSE	FALSE	X	1482492	1482590	-	99
snoRNA:Me28S-G980	CR34671	FBgn0086042	FALSE	FALSE	X	1482559	1482629	-	71
inc	CG32810	FBgn0025394	TRUE	FALSE	X	1483479	1517615	+	34137
Nmdar2	CG33513	FBgn0053513	TRUE	FALSE	X	1483625	1507809	-	24185
CG14795	CG14795	FBgn0025393	TRUE	FALSE	X	1512227	1512803	-	577
Mur2B	CG14796	FBgn0025390	TRUE	FALSE	X	1523554	1668788	-	145235
sncRNA:400	CR33699	FBgn0065095	FALSE	FALSE	X	1558349	1558400	-	52
br	CG11491	FBgn0283451	TRUE	FALSE	X	1575132	1664869	+	89738
dor	CG3093	FBgn0000482	TRUE	FALSE	X	1665052	1668451	+	3400
CG3740	CG3740	FBgn0023530	TRUE	FALSE	X	1668406	1669297	-	892
hfw	CG3095	FBgn0001189	TRUE	FALSE	X	1669570	1673608	+	4039
CG32809	CG32809	FBgn0023531	TRUE	FALSE	X	1673110	1692768	-	19659
CG14797	CG14797	FBgn0029587	FALSE	FALSE	X	1681566	1684891	+	3326
b6	CG3100	FBgn0024897	FALSE	FALSE	X	1686624	1690187	+	3564
a6	CG3771	FBgn0023130	TRUE	FALSE	X	1693615	1695889	-	2275
CG3795	CG3795	FBgn0025378	TRUE	FALSE	X	1708806	1710182	-	1377
Scgdelta	CG14808	FBgn0025391	FALSE	FALSE	X	1735945	1754065	-	18121
prage	CG42666	FBgn0283741	TRUE	FALSE	X	1773719	1853667	+	79949
Adar	CG12598	FBgn0026086	TRUE	FALSE	X	1773725	1788065	+	14341
mir-981	CR42885	FBgn0262178	FALSE	FALSE	X	1788861	1788957	-	97
CG32806	CG32806	FBgn0052806	TRUE	FALSE	X	1789566	1790418	+	853
CG14810	CG14810	FBgn0029589	TRUE	FALSE	X	1819495	1820341	-	847
CG14811	CG14811	FBgn0029590	TRUE	FALSE	X	1821469	1822381	-	913
Lamtor5	CG14812	FBgn0026090	TRUE	FALSE	X	1857889	1858971	-	1083
deltaCOP	CG14813	FBgn0028969	TRUE	FALSE	X	1859141	1861790	-	2650
Gcna	CG14814	FBgn0023515	TRUE	FALSE	X	1862009	1865835	-	3827
MED18	CG14802	FBgn0026873	TRUE	FALSE	X	1865909	1866887	+	979
Pex5	CG14815	FBgn0023516	TRUE	FALSE	X	1866832	1869061	-	2230
CG14803	CG14803	FBgn0023513	TRUE	FALSE	X	1868870	1872408	+	3539
Pgam5	CG14816	FBgn0023517	TRUE	FALSE	X	1872400	1873565	-	1166
Vps26	CG14804	FBgn0014411	TRUE	FALSE	X	1873853	1876474	+	2622
CG14817	CG14817	FBgn0026089	TRUE	FALSE	X	1876294	1877270	-	977
CG14805	CG14805	FBgn0023514	TRUE	FALSE	X	1877317	1879077	+	1761
CG14818	CG14818	FBgn0026088	TRUE	FALSE	X	1879019	1879774	-	756
Coa8	CG14806	FBgn0029594	TRUE	FALSE	X	1880282	1881432	+	1151
trr	CG3848	FBgn0023518	TRUE	FALSE	X	1881313	1889950	-	8638
mRpL16	CG3109	FBgn0023519	TRUE	FALSE	X	1890256	1891482	+	1227
arm	CG11579	FBgn0000117	TRUE	FALSE	X	1891401	1900646	-	9246
Ldaf1	CG32803	FBgn0052803	TRUE	FALSE	X	1900699	1901911	-	1213
asRNA:CR45929	CR45929	FBgn0267591	FALSE	FALSE	X	1900768	1901162	+	395
asRNA:CR43864	CR43864	FBgn0264446	TRUE	FALSE	X	1902028	1903733	+	1706
CG32801	CG32801	FBgn0052801	TRUE	FALSE	X	1902082	1903177	-	1096
Edem1	CG3810	FBgn0023511	TRUE	FALSE	X	1903704	1908827	-	5124
mip130	CG3480	FBgn0023509	TRUE	FALSE	X	1908239	1920318	+	12080
Rbcn-3B	CG17766	FBgn0023510	TRUE	FALSE	X	1908920	1916825	+	7906
eIF2Bepsilon	CG3806	FBgn0023512	TRUE	FALSE	X	1920166	1922874	-	2709
Ocrl	CG3573	FBgn0023508	TRUE	FALSE	X	1922981	1927524	+	4544
CG11596	CG11596	FBgn0023522	TRUE	FALSE	X	1927683	1930517	+	2835
CG3857	CG3857	FBgn0023520	TRUE	FALSE	X	1937700	1940040	-	2341
CG3587	CG3587	FBgn0023521	TRUE	FALSE	X	1940307	1941536	+	1230
Hr4	CG43934	FBgn0264562	TRUE	FALSE	X	1941940	2007956	+	66017
PIG-K	CG4406	FBgn0023545	TRUE	FALSE	X	2007911	2009364	-	1454
lncRNA:CR45478	CR45478	FBgn0267034	FALSE	FALSE	X	2009957	2010287	+	331
mir-2496	CR43004	FBgn0262297	FALSE	FALSE	X	2010300	2010417	+	118
east	CG4399	FBgn0261954	TRUE	FALSE	X	2010860	2024647	+	13788
Actn	CG4376	FBgn0000667	TRUE	FALSE	X	2023822	2042311	-	18490
mir-4954	CR43527	FBgn0263542	FALSE	FALSE	X	2029004	2029094	-	91
usp	CG4380	FBgn0003964	TRUE	FALSE	X	2038798	2042311	-	3514
CG4313	CG4313	FBgn0025632	TRUE	FALSE	X	2041868	2055414	+	13547
CG4325	CG4325	FBgn0026878	TRUE	FALSE	X	2042730	2043818	-	1089
moody	CG4322	FBgn0025631	TRUE	FALSE	X	2044292	2050120	-	5829
Sik2	CG4290	FBgn0025625	TRUE	FALSE	X	2055310	2061915	-	6606
asRNA:CR44896	CR44896	FBgn0266201	FALSE	FALSE	X	2055948	2056425	+	478
CG4281	CG4281	FBgn0025626	TRUE	FALSE	X	2062313	2065142	-	2830
CG14054	CG14054	FBgn0029596	TRUE	FALSE	X	2065273	2066359	-	1087
asRNA:CR44381	CR44381	FBgn0265531	TRUE	FALSE	X	2065455	2066106	+	652
CG4199	CG4199	FBgn0025628	TRUE	FALSE	X	2066435	2073483	-	7049
CG4194	CG4194	FBgn0025627	FALSE	FALSE	X	2068592	2069688	+	1097
asRNA:CR44382	CR44382	FBgn0265532	TRUE	FALSE	X	2071710	2072189	+	480
Rtca	CG4061	FBgn0025630	TRUE	FALSE	X	2072413	2074890	+	2478
CG4045	CG4045	FBgn0025629	TRUE	FALSE	X	2074795	2075900	-	1106
CG4025	CG4025	FBgn0025624	TRUE	FALSE	X	2076966	2078455	+	1490
CG16903	CG16903	FBgn0040394	TRUE	FALSE	X	2078343	2080405	-	2063
Unc-76	CG3981	FBgn0040395	TRUE	FALSE	X	2080610	2093948	+	13339
csw	CG3954	FBgn0000382	TRUE	FALSE	X	2094234	2115701	+	21468
snoRNA:Me18S-C1024	CR34672	FBgn0086043	FALSE	FALSE	X	2101927	2102025	+	99
ph-d	CG3895	FBgn0004860	TRUE	FALSE	X	2115727	2123286	-	7560
ph-p	CG18412	FBgn0004861	TRUE	FALSE	X	2126210	2138371	-	12162
D2hgdh	CG3835	FBgn0023507	TRUE	FALSE	X	2141489	2144937	+	3449
Pgd	CG3724	FBgn0004654	TRUE	FALSE	X	2145136	2148566	+	3431
bcn92	CG3717	FBgn0013432	TRUE	FALSE	X	2148463	2149647	-	1185
wapl	CG3707	FBgn0004655	TRUE	FALSE	X	2149936	2158983	-	9048
Cyp4d1	CG3656	FBgn0005670	FALSE	FALSE	X	2159145	2162180	-	3036
CG3630	CG3630	FBgn0023540	TRUE	FALSE	X	2162196	2172281	+	10086
mir-3641	CR43520	FBgn0263630	FALSE	FALSE	X	2171086	2171154	+	69
ND-B14.5A	CG3621	FBgn0025839	TRUE	FALSE	X	2172526	2173432	+	907
Cyp4d14	CG3540	FBgn0023541	TRUE	FALSE	X	2173415	2175315	-	1901
asRNA:CR45479	CR45479	FBgn0267035	TRUE	FALSE	X	2173480	2175855	+	2376
asRNA:CR44690	CR44690	FBgn0265901	TRUE	FALSE	X	2175817	2180816	-	5000
Cyp4d2	CG3466	FBgn0011576	TRUE	FALSE	X	2176006	2178728	+	2723
Cyp4ae1	CG10755	FBgn0015036	FALSE	FALSE	X	2179007	2180998	+	1992
pn	CG3461	FBgn0003116	TRUE	FALSE	X	2181211	2182916	+	1706
Nmd3	CG3460	FBgn0023542	TRUE	FALSE	X	2182818	2184668	-	1851
CG17776	CG17776	FBgn0040899	TRUE	FALSE	X	2184725	2185258	+	534
CG17777	CG17777	FBgn0040900	TRUE	FALSE	X	2186855	2187741	+	887
CG3457	CG3457	FBgn0024984	TRUE	FALSE	X	2187820	2188919	+	1100
Mct1	CG3456	FBgn0023549	TRUE	FALSE	X	2189188	2205373	+	16186
CG14053	CG14053	FBgn0029603	TRUE	FALSE	X	2191639	2193909	-	2271
asRNA:CR43637	CR43637	FBgn0263628	TRUE	FALSE	X	2200623	2201857	-	1235
FarO	CG18031	FBgn0023550	FALSE	FALSE	X	2201820	2203866	-	2047
SmydA-8	CG33548	FBgn0053548	FALSE	FALSE	X	2205515	2213809	-	8295
Vinc	CG3299	FBgn0004397	TRUE	FALSE	X	2214347	2222567	-	8221
CG14052	CG14052	FBgn0029606	FALSE	FALSE	X	2223754	2224969	+	1216
pcx	CG3443	FBgn0003048	TRUE	FALSE	X	2225296	2238045	+	12750
kz	CG3228	FBgn0001330	TRUE	FALSE	X	2237858	2242035	-	4178
fs(1)K10	CG3218	FBgn0000810	TRUE	FALSE	X	2242138	2246041	+	3904
Or2a	CG3206	FBgn0023523	TRUE	FALSE	X	2246231	2247567	+	1337
crn	CG3193	FBgn0000377	TRUE	FALSE	X	2247594	2249983	-	2390
CG3191	CG3191	FBgn0023525	TRUE	FALSE	X	2250145	2251993	-	1849
CG3091	CG3091	FBgn0029608	TRUE	FALSE	X	2252332	2254197	-	1866
CG3078	CG3078	FBgn0023524	FALSE	FALSE	X	2254403	2259863	-	5461
temp	CG3073	FBgn0027296	TRUE	FALSE	X	2260207	2262515	-	2309
CG3071	CG3071	FBgn0023527	TRUE	FALSE	X	2262837	2264825	+	1989
CG2924	CG2924	FBgn0023528	TRUE	FALSE	X	2264657	2270761	-	6105
lncRNA:CR45480	CR45480	FBgn0267036	TRUE	FALSE	X	2269996	2270507	+	512
Grp170	CG2918	FBgn0023529	TRUE	FALSE	X	2271008	2275068	-	4061
Vml	CG34333	FBgn0085362	FALSE	FALSE	X	2275822	2277781	+	1960
CG2865	CG2865	FBgn0023526	TRUE	FALSE	X	2278031	2293411	-	15381
Raf	CG2845	FBgn0003079	TRUE	FALSE	X	2295466	2343870	+	48405
lncRNA:CR34052	CR34052	FBgn0054052	FALSE	FALSE	X	2321758	2322264	-	507
CG14050	CG14050	FBgn0040392	TRUE	FALSE	X	2324748	2326217	-	1470
CG2854	CG2854	FBgn0040391	TRUE	FALSE	X	2327128	2328941	+	1814
lncRNA:CR33218	CR33218	FBgn0053218	TRUE	FALSE	X	2330159	2330826	+	668
Ilp6	CG14049	FBgn0044047	TRUE	FALSE	X	2331493	2334658	-	3166
mRpL14	CG14048	FBgn0040389	TRUE	FALSE	X	2343997	2344649	-	653
CG2841	CG2841	FBgn0003159	TRUE	FALSE	X	2344949	2366356	-	21408
PsGEF	CG43947	FBgn0264598	TRUE	FALSE	X	2367121	2387664	-	20544
CG12496	CG12496	FBgn0040385	FALSE	FALSE	X	2409365	2410901	-	1537
CG32797	CG32797	FBgn0052797	TRUE	FALSE	X	2424925	2425855	-	931
gt	CG7952	FBgn0001150	TRUE	FALSE	X	2427113	2428967	-	1855
tko	CG7925	FBgn0003714	TRUE	FALSE	X	2442313	2443976	-	1664
boi	CG32796	FBgn0040388	TRUE	FALSE	X	2444167	2470043	-	25877
z	CG7803	FBgn0004050	TRUE	FALSE	X	2447769	2450550	+	2782
trol	CG33950	FBgn0284408	TRUE	FALSE	X	2470460	2545427	-	74968
mir-4955	CR43516	FBgn0263531	FALSE	FALSE	X	2544740	2544908	-	169
Pdfr	CG13758	FBgn0260753	TRUE	FALSE	X	2552206	2578640	+	26435
Vha36-3	CG8310	FBgn0040377	TRUE	FALSE	X	2579091	2580560	-	1470
AANATL7	CG13759	FBgn0040376	TRUE	FALSE	X	2580958	2583823	+	2866
CG13760	CG13760	FBgn0040375	TRUE	FALSE	X	2583745	2585699	-	1955
wds	CG17437	FBgn0040066	TRUE	FALSE	X	2585980	2588217	+	2238
egh	CG9659	FBgn0001404	TRUE	FALSE	X	2588503	2599111	+	10609
Klp3A	CG8590	FBgn0011606	TRUE	FALSE	X	2599158	2604052	-	4895
Zw10	CG9900	FBgn0004643	TRUE	FALSE	X	2604197	2606824	+	2628
Smyd3	CG13761	FBgn0011566	TRUE	FALSE	X	2606680	2608876	-	2197
eIF3g1	CG8636	FBgn0029629	TRUE	FALSE	X	2609247	2610336	-	1090
Tsp3A	CG10742	FBgn0040334	TRUE	FALSE	X	2617758	2619738	-	1981
Seipin	CG9904	FBgn0040336	TRUE	FALSE	X	2619799	2622140	+	2342
brv3	CG13762	FBgn0040333	TRUE	FALSE	X	2622069	2624575	-	2507
Pi4KIIIalpha	CG10260	FBgn0267350	TRUE	FALSE	X	2624804	2633672	+	8869
sgg	CG2621	FBgn0003371	TRUE	FALSE	X	2633952	2679553	+	45602
lncRNA:CR45197	CR45197	FBgn0266707	FALSE	FALSE	X	2675188	2676657	+	1470
HLH3B	CG2655	FBgn0011276	FALSE	FALSE	X	2680199	2681723	-	1525
CG2652	CG2652	FBgn0025838	TRUE	FALSE	X	2681987	2682932	-	946
lncRNA:CR44470	CR44470	FBgn0265663	FALSE	FALSE	X	2682829	2683845	-	1017
per	CG2647	FBgn0003068	TRUE	FALSE	X	2685580	2692780	+	7201
dyw	CG2650	FBgn0000092	TRUE	FALSE	X	2692732	2693886	-	1155
Spg7	CG2658	FBgn0024992	TRUE	FALSE	X	2694392	2698211	-	3820
CG2662	CG2662	FBgn0024993	TRUE	FALSE	X	2698701	2701033	+	2333
Ugalt	CG2675	FBgn0024994	TRUE	FALSE	X	2701124	2703852	-	2729
eIF2Bbeta	CG2677	FBgn0024996	TRUE	FALSE	X	2704571	2706217	+	1647
CG2680	CG2680	FBgn0024995	TRUE	FALSE	X	2706151	2707427	-	1277
CG2681	CG2681	FBgn0024997	TRUE	FALSE	X	2708684	2711668	+	2985
CG2685	CG2685	FBgn0024998	TRUE	FALSE	X	2711756	2713960	-	2205
CG2694	CG2694	FBgn0024991	TRUE	FALSE	X	2714079	2717654	+	3576
CG2701	CG2701	FBgn0024973	TRUE	FALSE	X	2717638	2720327	-	2690
fs(1)Yb	CG2706	FBgn0000928	TRUE	FALSE	X	2720468	2724158	+	3691
fs(1)Ya	CG2707	FBgn0000927	FALSE	FALSE	X	2724286	2726577	+	2292
vilya	CG2709	FBgn0283545	TRUE	FALSE	X	2726678	2727568	+	891
dwg	CG2711	FBgn0000520	TRUE	FALSE	X	2727698	2730042	+	2345
ttm50	CG2713	FBgn0250874	TRUE	FALSE	X	2730077	2732190	-	2114
CG2712	CG2712	FBgn0024975	TRUE	FALSE	X	2732469	2734402	+	1934
crm	CG2714	FBgn0000376	TRUE	FALSE	X	2734248	2738773	-	4526
Syx4	CG2715	FBgn0024980	TRUE	FALSE	X	2739089	2744076	-	4988
kirre	CG3653	FBgn0028369	TRUE	FALSE	X	2740384	3134532	+	394149
lncRNA:CR43494	CR43494	FBgn0263505	FALSE	FALSE	X	2750919	2751416	-	498
CG32795	CG32795	FBgn0040384	TRUE	FALSE	X	2782906	2790567	-	7662
w	CG2759	FBgn0003996	TRUE	FALSE	X	2790599	2796466	-	5868
CG12498	CG12498	FBgn0040356	TRUE	FALSE	X	2809881	2810846	+	966
CG14416	CG14416	FBgn0040352	TRUE	FALSE	X	2871884	2872853	-	970
CG14417	CG14417	FBgn0040353	FALSE	FALSE	X	2875428	2876533	-	1106
CG14418	CG14418	FBgn0040354	FALSE	FALSE	X	2882226	2883661	-	1436
CG14419	CG14419	FBgn0029639	FALSE	FALSE	X	2885186	2885914	-	729
CG3526	CG3526	FBgn0040355	TRUE	FALSE	X	2890768	2894232	+	3465
CG3588	CG3588	FBgn0025643	FALSE	FALSE	X	2919770	2924426	+	4657
CG14424	CG14424	FBgn0025644	FALSE	FALSE	X	2925884	2927258	-	1375
CG32793	CG32793	FBgn0052793	FALSE	FALSE	X	2929796	2932626	+	2831
CG3592	CG3592	FBgn0029642	TRUE	FALSE	X	2935127	2935966	+	840
CG3598	CG3598	FBgn0025645	FALSE	FALSE	X	2937027	2938073	+	1047
CG14420	CG14420	FBgn0029643	FALSE	FALSE	X	2938856	2940527	+	1672
CG14421	CG14421	FBgn0029644	FALSE	FALSE	X	2941408	2942329	+	922
CG14422	CG14422	FBgn0029645	FALSE	FALSE	X	2943386	2944569	+	1184
CG14423	CG14423	FBgn0029646	FALSE	FALSE	X	2945403	2946589	+	1187
CG17959	CG17959	FBgn0029647	FALSE	FALSE	X	2947094	2947580	+	487
CG3603	CG3603	FBgn0029648	TRUE	FALSE	X	2948034	2949120	+	1087
rst	CG4125	FBgn0003285	TRUE	FALSE	X	2950399	2973834	-	23436
CG4116	CG4116	FBgn0029649	FALSE	FALSE	X	3066615	3067562	-	948
N	CG3936	FBgn0004647	TRUE	FALSE	X	3134870	3172221	+	37352
CG18508	CG18508	FBgn0028746	TRUE	FALSE	X	3172268	3173140	-	873
Fcp3C	CG4015	FBgn0000644	TRUE	FALSE	X	3173376	3174474	-	1099
CG3939	CG3939	FBgn0040396	TRUE	FALSE	X	3175018	3176223	+	1206
dnc	CG32498	FBgn0000479	TRUE	FALSE	X	3176440	3343767	+	167328
CG14265	CG14265	FBgn0040393	FALSE	FALSE	X	3236130	3236686	-	557
ng2	CG14266	FBgn0010294	FALSE	FALSE	X	3240026	3240571	-	546
ng3	CG10788	FBgn0010295	FALSE	FALSE	X	3241491	3242084	-	594
ng1	CG10781	FBgn0002933	FALSE	FALSE	X	3242412	3242934	+	523
ng4	CG10789	FBgn0010296	FALSE	FALSE	X	3243954	3244220	-	267
Pig1	CG10790	FBgn0003086	FALSE	FALSE	X	3248600	3249289	-	690
Sgs4	CG12181	FBgn0003374	FALSE	FALSE	X	3250089	3251040	+	952
lncRNA:CR44886	CR44886	FBgn0266180	TRUE	FALSE	X	3313333	3348400	-	35068
CG10793	CG10793	FBgn0029656	TRUE	FALSE	X	3314744	3316402	-	1659
lncRNA:CR46243	CR46243	FBgn0267963	FALSE	FALSE	X	3363686	3364060	+	375
lncRNA:CR44999	CR44999	FBgn0266350	TRUE	FALSE	X	3373159	3522787	+	149629
Myc	CG10798	FBgn0262656	TRUE	FALSE	X	3373159	3391697	+	18539
CG12535	CG12535	FBgn0029657	TRUE	FALSE	X	3387944	3448943	-	61000
tRNA:Gln-TTG-2-1	CR32493	FBgn0052493	FALSE	FALSE	X	3427452	3427523	-	72
CG14269	CG14269	FBgn0029658	TRUE	FALSE	X	3434943	3435807	-	865
CG16782	CG16782	FBgn0029659	TRUE	FALSE	X	3459016	3460240	-	1225
CG10801	CG10801	FBgn0029660	TRUE	FALSE	X	3460592	3462500	+	1909
CG16781	CG16781	FBgn0029661	TRUE	FALSE	X	3462474	3464044	-	1571
CG12206	CG12206	FBgn0029662	TRUE	FALSE	X	3465737	3474524	-	8788
CG10804	CG10804	FBgn0029663	TRUE	FALSE	X	3476463	3482322	-	5860
CG10802	CG10802	FBgn0029664	TRUE	FALSE	X	3482965	3484555	+	1591
CG14270	CG14270	FBgn0029665	TRUE	FALSE	X	3484605	3485378	-	774
CG10803	CG10803	FBgn0029666	TRUE	FALSE	X	3485650	3490915	+	5266
Gas8	CG14271	FBgn0029667	TRUE	FALSE	X	3491011	3504851	-	13841
DIP-alpha	CG32791	FBgn0052791	TRUE	FALSE	X	3507245	3571649	-	64405
CG13021	CG13021	FBgn0029669	TRUE	FALSE	X	3514316	3515757	+	1442
lncRNA:CR34335	CR34335	FBgn0267910	TRUE	FALSE	X	3545750	3546110	-	361
ppk8	CG32792	FBgn0052792	TRUE	FALSE	X	3557812	3572000	+	14189
CG2875	CG2875	FBgn0029672	TRUE	FALSE	X	3571456	3573622	-	2167
AstA-R1	CG2872	FBgn0266429	TRUE	FALSE	X	3574536	3666724	+	92189
Ilp7	CG13317	FBgn0044046	FALSE	FALSE	X	3667621	3668845	+	1225
Parg	CG2864	FBgn0023216	TRUE	FALSE	X	3668837	3671502	-	2666
Mnt	CG13316	FBgn0023215	TRUE	FALSE	X	3671801	3701672	+	29872
lncRNA:CR45102	CR45102	FBgn0266549	TRUE	FALSE	X	3701857	3703285	+	1429
Rala	CG2849	FBgn0015286	TRUE	FALSE	X	3704610	3719635	-	15026
Tlk	CG34412	FBgn0283657	TRUE	FALSE	X	3720007	3789770	+	69764
mir-4962	CR43517	FBgn0263532	FALSE	FALSE	X	3777382	3777505	+	124
HIP-R	CG2947	FBgn0029676	TRUE	FALSE	X	3789969	3792477	+	2509
lncRNA:CR44117	CR44117	FBgn0264948	FALSE	FALSE	X	3792974	3793401	-	428
Crg-1	CG32788	FBgn0021738	FALSE	FALSE	X	3793223	3797339	+	4117
HIP	CG32789	FBgn0260484	TRUE	FALSE	X	3799150	3801570	+	2421
lncRNA:CR44118	CR44118	FBgn0264949	FALSE	FALSE	X	3802067	3802494	-	428
fd3F	CG44123	FBgn0264954	FALSE	FALSE	X	3802316	3811040	+	8725
ec	CG2904	FBgn0000542	TRUE	FALSE	X	3811698	3857621	+	45924
tRNA:Gln-CTG-2-1	CR32785	FBgn0052785	FALSE	FALSE	X	3819699	3819770	+	72
tRNA:Pro-CGG-3-1	CR32784	FBgn0025118	FALSE	FALSE	X	3827622	3827693	+	72
CG2901	CG2901	FBgn0029679	TRUE	FALSE	X	3828197	3831546	+	3350
lncRNA:roX1	CR32777	FBgn0019661	TRUE	FALSE	X	3857230	3862697	-	5468
yin	CG44402	FBgn0265575	TRUE	FALSE	X	3862966	3871939	-	8974
CG2930	CG2930	FBgn0028491	TRUE	FALSE	X	3868973	3880379	+	11407
VhaAC39-1	CG2934	FBgn0285910	TRUE	FALSE	X	3880748	3882967	+	2220
CG15239	CG15239	FBgn0029681	FALSE	FALSE	X	3884168	3890486	+	6319
CG42541	CG42541	FBgn0260658	TRUE	FALSE	X	3891497	3930578	-	39082
CG2938	CG2938	FBgn0029685	TRUE	FALSE	X	3932000	3936469	-	4470
Glos	CG2941	FBgn0029686	TRUE	FALSE	X	3936517	3940582	+	4066
Gem4b	CG32786	FBgn0052786	TRUE	FALSE	X	3940847	3944265	+	3419
Gem4c	CG32783	FBgn0052783	TRUE	FALSE	X	3945043	3948460	+	3418
Vap33	CG5014	FBgn0029687	TRUE	FALSE	X	3948975	3955442	+	6468
lva	CG6450	FBgn0029688	TRUE	FALSE	X	3955543	3965327	-	9785
CG6428	CG6428	FBgn0029689	TRUE	FALSE	X	3965435	3968655	-	3221
CG6414	CG6414	FBgn0029690	TRUE	FALSE	X	3968788	3971350	-	2563
asRNA:CR45481	CR45481	FBgn0267037	TRUE	FALSE	X	3968933	3972054	+	3122
lncRNA:CR43298	CR43298	FBgn0262990	FALSE	FALSE	X	4001210	4001607	-	398
lncRNA:CR45482	CR45482	FBgn0267038	TRUE	FALSE	X	4047596	4049204	-	1609
lncRNA:CR46247	CR46247	FBgn0267969	FALSE	FALSE	X	4062859	4064506	-	1648
lncRNA:CR46349	CR46349	FBgn0286029	FALSE	FALSE	X	4074961	4075428	-	468
CG43689	CG43689	FBgn0263772	TRUE	FALSE	X	4075743	4092237	+	16495
Cmtr1	CG6379	FBgn0029693	TRUE	FALSE	X	4097592	4101031	-	3440
CG15375	CG15375	FBgn0029694	TRUE	FALSE	X	4101318	4102995	+	1678
Xpac	CG6358	FBgn0004832	TRUE	FALSE	X	4102955	4104197	-	1243
brn	CG4934	FBgn0000221	TRUE	FALSE	X	4104342	4105791	+	1450
cib	CG4944	FBgn0026084	TRUE	FALSE	X	4106113	4110981	+	4869
Nsun2	CG6133	FBgn0026079	TRUE	FALSE	X	4111156	4113734	-	2579
dgt4	CG4865	FBgn0026085	TRUE	FALSE	X	4113701	4114929	+	1229
Tip60	CG6121	FBgn0026080	TRUE	FALSE	X	4114800	4117487	-	2688
tyf	CG4857	FBgn0026083	TRUE	FALSE	X	4117020	4130016	+	12997
GlcAT-I	CG32775	FBgn0066114	TRUE	FALSE	X	4131211	4132833	+	1623
Fas2	CG3665	FBgn0000635	TRUE	FALSE	X	4132887	4206093	-	73207
CG43288	CG43288	FBgn0262980	TRUE	FALSE	X	4213025	4213421	+	397
CG15571	CG15571	FBgn0029696	FALSE	FALSE	X	4216873	4217394	-	522
CG15570	CG15570	FBgn0029697	FALSE	FALSE	X	4218170	4223331	+	5162
Femcoat	CG15573	FBgn0041252	FALSE	FALSE	X	4241887	4242826	-	940
Muc4B	CG32774	FBgn0052774	TRUE	FALSE	X	4244095	4246139	-	2045
CG43134	CG43134	FBgn0262608	FALSE	FALSE	X	4247313	4247785	+	473
CG43135	CG43135	FBgn0262609	FALSE	FALSE	X	4248377	4248657	+	281
CG15576	CG15576	FBgn0029700	TRUE	FALSE	X	4251870	4252790	-	921
CG12691	CG12691	FBgn0029701	TRUE	FALSE	X	4266097	4266669	+	573
CG15572	CG15572	FBgn0029702	TRUE	FALSE	X	4268701	4271083	+	2383
lncRNA:CR45483	CR45483	FBgn0267039	TRUE	FALSE	X	4275234	4275964	-	731
CG15577	CG15577	FBgn0040904	TRUE	FALSE	X	4276493	4277000	-	508
CG15578	CG15578	FBgn0040905	TRUE	FALSE	X	4277547	4277961	-	415
CG12692	CG12692	FBgn0029703	TRUE	FALSE	X	4300117	4302346	-	2230
CG15579	CG15579	FBgn0040906	TRUE	FALSE	X	4311279	4311799	-	521
lncRNA:CR44957	CR44957	FBgn0266262	TRUE	FALSE	X	4311989	4315059	-	3071
lncRNA:CR46156	CR46156	FBgn0267868	FALSE	FALSE	X	4313626	4314216	+	591
mei-9	CG3697	FBgn0002707	TRUE	FALSE	X	4314230	4318801	-	4572
NO66	CG2982	FBgn0266570	TRUE	FALSE	X	4319438	4321745	+	2308
mRpL33	CG3712	FBgn0040907	TRUE	FALSE	X	4321764	4322231	-	468
norpA	CG3620	FBgn0262738	TRUE	FALSE	X	4322626	4365408	+	42783
CG12693	CG12693	FBgn0029705	TRUE	FALSE	X	4327080	4329457	-	2378
mir-982	CR43046	FBgn0262339	FALSE	FALSE	X	4365806	4365898	-	93
mir-303	CR42924	FBgn0262390	FALSE	FALSE	X	4366179	4366248	-	70
CG3626	CG3626	FBgn0029706	TRUE	FALSE	X	4366417	4371136	+	4720
mir-983-1	CR42942	FBgn0262235	FALSE	FALSE	X	4368309	4368399	-	91
mir-983-2	CR42986	FBgn0262279	FALSE	FALSE	X	4368483	4368581	-	99
mir-984	CR42989	FBgn0262282	FALSE	FALSE	X	4368646	4368735	-	90
asRNA:CR43614	CR43614	FBgn0263589	TRUE	FALSE	X	4368786	4373471	-	4686
lncRNA:CR46499	CR45484	FBgn0288701	TRUE	FALSE	X	4373271	4383220	+	9950
FBgn0288701	CG12688	NA	TRUE	FALSE	NA	NA	NA	NA	NA
lncRNA:CR32773	CR32773	FBgn0052773	TRUE	FALSE	X	4387676	4611385	-	223710
bi	CG3578	FBgn0000179	TRUE	FALSE	X	4412856	4485647	+	72792
CG3556	CG3556	FBgn0029708	TRUE	FALSE	X	4530231	4535464	+	5234
rb	CG11427	FBgn0003210	TRUE	FALSE	X	4535635	4540626	-	4992
CHOp24	CG3564	FBgn0029709	TRUE	FALSE	X	4540908	4542506	+	1599
CG3568	CG3568	FBgn0029710	TRUE	FALSE	X	4542630	4544497	+	1868
Usf	CG17592	FBgn0029711	TRUE	FALSE	X	4544617	4548794	-	4178
CG15912	CG15912	FBgn0029712	TRUE	FALSE	X	4549070	4549957	+	888
CG11436	CG11436	FBgn0029713	TRUE	FALSE	X	4549883	4551878	-	1996
CG3527	CG3527	FBgn0029714	TRUE	FALSE	X	4551973	4553006	+	1034
CG11444	CG11444	FBgn0029715	TRUE	FALSE	X	4553117	4554398	-	1282
CG3546	CG3546	FBgn0029716	FALSE	FALSE	X	4558072	4560317	+	2246
CG12684	CG12684	FBgn0029717	TRUE	FALSE	X	4570991	4571929	-	939
peb	CG12212	FBgn0003053	TRUE	FALSE	X	4617564	4627206	+	9643
Alms1b	CG12184	FBgn0025387	TRUE	FALSE	X	4627380	4630936	-	3557
Alms1a	CG12179	FBgn0025388	TRUE	FALSE	X	4631052	4636004	-	4953
pon	CG3346	FBgn0025739	TRUE	FALSE	X	4636318	4639112	+	2795
CG3081	CG3081	FBgn0025613	FALSE	FALSE	X	4639259	4643987	-	4729
CG3062	CG3062	FBgn0025612	TRUE	FALSE	X	4641269	4644868	-	3600
HLH4C	CG3052	FBgn0011277	FALSE	FALSE	X	4645127	4647414	-	2288
mRpL30	CG7038	FBgn0029718	TRUE	FALSE	X	4647871	4648646	+	776
Torsin	CG3024	FBgn0025615	TRUE	FALSE	X	4648592	4650032	-	1441
Cbp80	CG7035	FBgn0022942	TRUE	FALSE	X	4650015	4658259	+	8245
CG15473	CG15473	FBgn0029719	FALSE	FALSE	X	4651955	4654497	-	2543
CG3009	CG3009	FBgn0029720	TRUE	FALSE	X	4658158	4666700	-	8543
fzr	CG3000	FBgn0262699	TRUE	FALSE	X	4667290	4679537	-	12248
Pp2C1	CG2984	FBgn0022768	TRUE	FALSE	X	4679988	4686903	-	6916
ctp	CG6998	FBgn0011760	TRUE	FALSE	X	4687800	4702034	+	14235
Pdha	CG7010	FBgn0028325	TRUE	FALSE	X	4702284	4705265	+	2982
CG7024	CG7024	FBgn0029722	TRUE	FALSE	X	4705309	4707504	+	2196
Proc-R	CG6986	FBgn0029723	TRUE	FALSE	X	4707916	4729487	+	21572
CG15472	CG15472	FBgn0029724	TRUE	FALSE	X	4768727	4770137	-	1411
Klf15	CG2932	FBgn0025679	FALSE	FALSE	X	4770557	4771588	-	1032
lncRNA:CR45515	CR45515	FBgn0267071	FALSE	FALSE	X	4775033	4775232	-	200
CG2871	CG2871	FBgn0029725	TRUE	FALSE	X	4775984	4777375	-	1392
CG15471	CG15471	FBgn0029726	TRUE	FALSE	X	4782201	4782789	-	589
CG6978	CG6978	FBgn0029727	TRUE	FALSE	X	4784075	4786059	+	1985
CG2861	CG2861	FBgn0029728	TRUE	FALSE	X	4797231	4804862	-	7632
lncRNA:CR45516	CR45516	FBgn0267072	FALSE	FALSE	X	4805459	4805683	-	225
CG12682	CG12682	FBgn0029729	TRUE	FALSE	X	4825974	4826833	+	860
CG42594	CG42594	FBgn0260971	TRUE	FALSE	X	4840833	4906575	+	65743
lncRNA:CR43495	CR43495	FBgn0263506	TRUE	FALSE	X	4874000	4874382	-	383
boil	CG12681	FBgn0029730	TRUE	FALSE	X	4875670	4877263	+	1594
CG6927	CG6927	FBgn0029733	TRUE	FALSE	X	4906900	4908821	+	1922
CG32772	CG32772	FBgn0052772	TRUE	FALSE	X	4909102	4915161	+	6060
CG4041	CG4041	FBgn0029736	TRUE	FALSE	X	4915280	4918447	-	3168
CG6903	CG6903	FBgn0029737	TRUE	FALSE	X	4918730	4921648	+	2919
hpRNA:CR46342	CR46342	FBgn0285992	TRUE	FALSE	X	4921677	4928133	-	6457
CG44774	CG44774	FBgn0266000	TRUE	FALSE	X	4926664	4938105	-	11442
Ptp4E	CG6899	FBgn0004368	TRUE	FALSE	X	4939128	4955916	+	16789
lncRNA:CR44833	CR44833	FBgn0266096	TRUE	FALSE	X	4956646	5063868	-	107223
CG15468	CG15468	FBgn0061196	TRUE	FALSE	X	4959929	4961128	-	1200
lncRNA:CR45792	CR45792	FBgn0267442	TRUE	FALSE	X	4985671	4986397	+	727
CG12680	CG12680	FBgn0029740	TRUE	FALSE	X	4997441	4998388	+	948
ovo	CG6824	FBgn0003028	TRUE	FALSE	X	5048273	5070929	+	22657
CG32767	CG32767	FBgn0052767	TRUE	FALSE	X	5071027	5084768	-	13742
rg	CG44835	FBgn0266098	TRUE	FALSE	X	5085759	5254864	+	169106
CG15465	CG15465	FBgn0029746	FALSE	FALSE	X	5085759	5254864	+	169106
Rpn13R	CG6789	FBgn0029745	TRUE	FALSE	X	5131898	5132985	+	1088
CG5062	CG5062	FBgn0029747	TRUE	FALSE	X	5180182	5182369	-	2188
lncRNA:CR44834	CR44834	FBgn0266097	TRUE	FALSE	X	5188171	5188797	-	627
CG42749	CG42749	FBgn0261803	TRUE	FALSE	X	5296066	5306288	+	10223
CG3323	CG3323	FBgn0029750	TRUE	FALSE	X	5302988	5305691	-	2704
CG17764	CG17764	FBgn0029751	TRUE	FALSE	X	5306261	5307417	-	1157
Cdk7	CG3319	FBgn0263237	TRUE	FALSE	X	5307465	5308983	-	1519
snf	CG4528	FBgn0003449	TRUE	FALSE	X	5309242	5310501	+	1260
TrxT	CG3315	FBgn0029752	TRUE	FALSE	X	5310581	5311888	-	1308
dhd	CG4193	FBgn0011761	TRUE	FALSE	X	5312171	5313125	+	955
CG4198	CG4198	FBgn0029753	TRUE	FALSE	X	5313258	5315190	+	1933
CG15930	CG15930	FBgn0029754	TRUE	FALSE	X	5315130	5317295	-	2166
Sas10	CG4202	FBgn0029755	TRUE	FALSE	X	5317409	5319071	+	1663
Rnp4F	CG3312	FBgn0014024	TRUE	FALSE	X	5318928	5322696	-	3769
Mcm3	CG4206	FBgn0284442	TRUE	FALSE	X	5323855	5326738	+	2884
CG3309	CG3309	FBgn0029756	TRUE	FALSE	X	5326675	5329347	-	2673
XRCC1	CG4208	FBgn0026751	TRUE	FALSE	X	5329876	5332435	+	2560
CanB	CG4209	FBgn0010014	FALSE	FALSE	X	5332499	5334449	+	1951
SK	CG10706	FBgn0029761	TRUE	FALSE	X	5340236	5405138	+	64903
NAAT1	CG3252	FBgn0029762	TRUE	FALSE	X	5405238	5410849	-	5612
spoon	CG3249	FBgn0263987	TRUE	FALSE	X	5412386	5420867	-	8482
Usp16-45	CG4165	FBgn0029763	TRUE	FALSE	X	5421533	5427219	+	5687
CG16756	CG16756	FBgn0029765	TRUE	FALSE	X	5427517	5428217	+	701
lncRNA:CR45517	CR45517	FBgn0267073	TRUE	FALSE	X	5428483	5429256	+	774
CG15784	CG15784	FBgn0029766	TRUE	FALSE	X	5429571	5432526	+	2956
lncRNA:CR44471	CR44471	FBgn0265664	FALSE	FALSE	X	5433439	5435797	+	2359
SPR	CG16752	FBgn0029768	FALSE	FALSE	X	5446656	5494012	+	47357
frma	CG3239	FBgn0029769	TRUE	FALSE	X	5493014	5496052	-	3039
CG32762	CG32762	FBgn0052762	FALSE	FALSE	X	5500208	5501229	-	1022
CG4151	CG4151	FBgn0029770	FALSE	FALSE	X	5501476	5502782	+	1307
lncRNA:CR45519	CR45519	FBgn0267075	FALSE	FALSE	X	5506509	5509148	+	2640
CG12730	CG12730	FBgn0029771	TRUE	FALSE	X	5516608	5518771	+	2164
asRNA:CR45518	CR45518	FBgn0267074	FALSE	FALSE	X	5516993	5517500	-	508
snoRNA:Psi28S-3342	CR33787	FBgn0086667	TRUE	FALSE	X	5524302	5524465	-	164
Vsx2	CG33980	FBgn0263512	FALSE	FALSE	X	5528927	5560183	-	31257
Vsx1	CG4136	FBgn0263511	FALSE	FALSE	X	5594255	5612865	+	18611
CG34435	CG34435	FBgn0085464	TRUE	FALSE	X	5613325	5614467	-	1143
CG34434	CG34434	FBgn0250904	TRUE	FALSE	X	5614554	5616370	-	1817
RhoGAP5A	CG3208	FBgn0029778	TRUE	FALSE	X	5616572	5618806	-	2235
Mlc-c	CG3201	FBgn0004687	TRUE	FALSE	X	5619136	5622539	-	3404
mir-3645	CR43525	FBgn0263631	FALSE	FALSE	X	5622280	5622416	-	137
Pop1	CG32763	FBgn0026702	TRUE	FALSE	X	5622648	5625493	+	2846
OtopLa	CG42492	FBgn0259994	TRUE	FALSE	X	5625676	5648487	-	22812
OtopLc	CG42265	FBgn0259150	TRUE	FALSE	X	5650567	5662861	-	12295
asRNA:CR45520	CR45520	FBgn0267076	FALSE	FALSE	X	5663114	5665605	+	2492
Sirt4	CG3187	FBgn0029783	TRUE	FALSE	X	5664628	5665940	-	1313
CG4119	CG4119	FBgn0028474	TRUE	FALSE	X	5666052	5670652	+	4601
Rab18	CG3129	FBgn0015794	TRUE	FALSE	X	5670827	5671812	-	986
RpL35	CG4111	FBgn0029785	TRUE	FALSE	X	5672401	5673547	+	1147
Tre1	CG3171	FBgn0046687	TRUE	FALSE	X	5673830	5679977	-	6148
Gr5a	CG15779	FBgn0003747	FALSE	FALSE	X	5680617	5682488	+	1872
asRNA:CR44958	CR44958	FBgn0266263	FALSE	FALSE	X	5680627	5682127	-	1501
CG42449	CG42449	FBgn0259926	FALSE	FALSE	X	5683240	5684456	+	1217
PGAP1	CG3160	FBgn0029789	TRUE	FALSE	X	5685253	5689473	-	4221
asRNA:CR45525	CR45525	FBgn0267081	FALSE	FALSE	X	5689852	5691172	-	1321
cv	CG12410	FBgn0000394	TRUE	FALSE	X	5690002	5693084	+	3083
CG3149	CG3149	FBgn0027564	TRUE	FALSE	X	5692945	5695205	-	2261
lncRNA:CR42794	CR42794	FBgn0261927	FALSE	FALSE	X	5697123	5697660	+	538
AdamTS-B	CG4096	FBgn0029791	TRUE	FALSE	X	5698557	5708633	+	10077
CG33080	CG33080	FBgn0053080	TRUE	FALSE	X	5708559	5717778	-	9220
Snx27	CG32758	FBgn0052758	TRUE	FALSE	X	5719374	5738031	-	18658
CG15773	CG15773	FBgn0029795	FALSE	FALSE	X	5732740	5734614	+	1875
IntS6	CG3125	FBgn0261383	TRUE	FALSE	X	5738663	5747254	-	8592
Rtel1	CG4078	FBgn0029798	TRUE	FALSE	X	5747747	5752077	+	4331
CG15772	CG15772	FBgn0029799	TRUE	FALSE	X	5752249	5754041	+	1793
lin-52	CG15929	FBgn0029800	TRUE	FALSE	X	5753390	5754958	-	1569
asRNA:CR45528	CR45528	FBgn0267084	TRUE	FALSE	X	5755492	5756710	-	1219
CG15771	CG15771	FBgn0029801	TRUE	FALSE	X	5755574	5759751	+	4178
MAPk-Ak2	CG3086	FBgn0013987	TRUE	FALSE	X	5759908	5764203	-	4296
CG42699	CG42699	FBgn0261610	TRUE	FALSE	X	5764553	5789576	+	25024
CG3097	CG3097	FBgn0029804	TRUE	FALSE	X	5765855	5770780	-	4926
CG42264	CG42264	FBgn0259149	FALSE	FALSE	X	5773023	5776647	-	3625
CG3108	CG3108	FBgn0029807	FALSE	FALSE	X	5777195	5781620	-	4426
CG15767	CG15767	FBgn0029809	TRUE	FALSE	X	5789487	5790919	+	1433
mir-4963	CR43530	FBgn0263545	FALSE	FALSE	X	5790753	5790861	+	109
lncRNA:CR44832	CR44832	FBgn0266095	FALSE	FALSE	X	5790952	5791536	-	585
CG12239	CG12239	FBgn0029810	FALSE	FALSE	X	5792140	5794543	+	2404
Cpr5C	CG4052	FBgn0029811	FALSE	FALSE	X	5804677	5805344	+	668
Prosbeta2R1	CG18341	FBgn0029812	TRUE	FALSE	X	5808954	5810158	+	1205
lncRNA:CR45529	CR45529	FBgn0267085	FALSE	FALSE	X	5810492	5811006	+	515
CG44329	CG44329	FBgn0265417	TRUE	FALSE	X	5812273	5812977	-	705
AgmNAT	CG15766	FBgn0029813	TRUE	FALSE	X	5814864	5815820	-	957
CG15765	CG15765	FBgn0029814	FALSE	FALSE	X	5818559	5840823	+	22265
lncRNA:CR43264	CR43264	FBgn0262945	TRUE	FALSE	X	5831898	5832215	-	318
tRNA:Glu-CTC-6-1Psi	CR32761	FBgn0052761	FALSE	FALSE	X	5832298	5832368	+	71
CG12729	CG12729	FBgn0029816	TRUE	FALSE	X	5845280	5846106	+	827
CG43136	CG43136	FBgn0262610	TRUE	FALSE	X	5853761	5854464	+	704
CG43137	CG43137	FBgn0262611	TRUE	FALSE	X	5864550	5865151	-	602
CG15764	CG15764	FBgn0029817	TRUE	FALSE	X	5869095	5870266	+	1172
GAA1	CG3033	FBgn0029818	TRUE	FALSE	X	5870841	5873357	-	2517
mof	CG3025	FBgn0014340	TRUE	FALSE	X	5873840	5876853	-	3014
Usp30	CG3016	FBgn0029819	TRUE	FALSE	X	5877000	5879787	-	2788
CG16721	CG16721	FBgn0029820	TRUE	FALSE	X	5879869	5883391	+	3523
lncRNA:CR45668	CR45668	FBgn0267228	TRUE	FALSE	X	5882480	5899989	-	17510
Act5C	CG4027	FBgn0000042	TRUE	FALSE	X	5900861	5905399	+	4539
CG4020	CG4020	FBgn0029821	TRUE	FALSE	X	5905746	5908001	+	2256
CG12236	CG12236	FBgn0029822	TRUE	FALSE	X	5908135	5913079	+	4945
Shmt	CG3011	FBgn0029823	TRUE	FALSE	X	5913067	5916797	-	3731
asRNA:CR44108	CR44108	FBgn0264939	FALSE	FALSE	X	5914363	5914649	+	287
CG3726	CG3726	FBgn0029824	TRUE	FALSE	X	5917097	5941852	+	24756
CG12728	CG12728	FBgn0029825	TRUE	FALSE	X	5942606	5945250	+	2645
CG32756	CG32756	FBgn0052756	TRUE	FALSE	X	5945682	5948353	+	2672
CG6041	CG6041	FBgn0029826	TRUE	FALSE	X	5948160	5950208	+	2049
CG32755	CG32755	FBgn0052755	TRUE	FALSE	X	5950251	5951711	+	1461
CG6048	CG6048	FBgn0029827	FALSE	FALSE	X	5952565	5954046	+	1482
CG6067	CG6067	FBgn0029828	TRUE	FALSE	X	5955629	5958283	+	2655
fs(1)M3	CG4790	FBgn0005390	TRUE	FALSE	X	5958207	5964247	-	6041
Grip	CG14447	FBgn0029830	TRUE	FALSE	X	5966279	5986699	+	20421
CG5966	CG5966	FBgn0029831	TRUE	FALSE	X	5988791	5992640	+	3850
CG4766	CG4766	FBgn0027546	FALSE	FALSE	X	5997508	6000797	-	3290
lncRNA:CR44498	CR44498	FBgn0265691	FALSE	FALSE	X	6001511	6005713	+	4203
mab-21	CG4746	FBgn0029003	FALSE	FALSE	X	6008183	6013181	-	4999
lncRNA:CR44499	CR44499	FBgn0265692	FALSE	FALSE	X	6013708	6014019	+	312
rux	CG4336	FBgn0003302	TRUE	FALSE	X	6035753	6037800	-	2048
MCTS1	CG5941	FBgn0029833	TRUE	FALSE	X	6037892	6039576	+	1685
CG5937	CG5937	FBgn0029834	FALSE	FALSE	X	6040005	6050381	+	10377
CG5921	CG5921	FBgn0029835	FALSE	FALSE	X	6050828	6065646	+	14819
CG43115	CG43115	FBgn0262575	TRUE	FALSE	X	6065729	6066416	-	688
CG5928	CG5928	FBgn0029836	FALSE	FALSE	X	6067958	6069264	+	1307
Tsp5D	CG4690	FBgn0029837	TRUE	FALSE	X	6069131	6074857	-	5727
CG4666	CG4666	FBgn0029838	FALSE	FALSE	X	6076072	6077786	-	1715
CG4660	CG4660	FBgn0029839	FALSE	FALSE	X	6078708	6081372	-	2665
raptor	CG4320	FBgn0029840	TRUE	FALSE	X	6082634	6090201	-	7568
Mipp2	CG4317	FBgn0026060	TRUE	FALSE	X	6082709	6091471	-	8763
asRNA:CR44959	CR44959	FBgn0266264	FALSE	FALSE	X	6089878	6090648	+	771
Nep1	CG5905	FBgn0029843	TRUE	FALSE	X	6091205	6103971	+	12767
Ca-alpha1T	CG15899	FBgn0264386	TRUE	FALSE	X	6104085	6192483	-	88399
CG32750	CG32750	FBgn0052750	FALSE	FALSE	X	6194737	6196439	-	1703
CG32751	CG32751	FBgn0052751	FALSE	FALSE	X	6196580	6198654	-	2075
CG43090	CG43090	FBgn0262536	FALSE	FALSE	X	6199216	6199891	-	676
vanin-like	CG32754	FBgn0040069	FALSE	FALSE	X	6200188	6202559	-	2372
Btnd	CG3599	FBgn0029848	FALSE	FALSE	X	6217268	6219327	-	2060
Efr	CG3774	FBgn0029849	TRUE	FALSE	X	6219957	6222719	+	2763
sqh	CG3595	FBgn0003514	TRUE	FALSE	X	6223061	6225140	-	2080
dtn	CG14446	FBgn0262730	TRUE	FALSE	X	6225647	6236218	+	10572
CG14445	CG14445	FBgn0029851	FALSE	FALSE	X	6237315	6240558	+	3244
Rbcn-3A	CG3585	FBgn0023458	TRUE	FALSE	X	6240745	6255487	-	14743
Spx	CG3780	FBgn0015818	TRUE	FALSE	X	6255822	6257596	+	1775
schlank	CG3576	FBgn0040918	TRUE	FALSE	X	6257668	6267228	-	9561
CG3781	CG3781	FBgn0029853	TRUE	FALSE	X	6261169	6262119	+	951
Spt6	CG12225	FBgn0028982	TRUE	FALSE	X	6267797	6274984	+	7188
CG3566	CG3566	FBgn0029854	TRUE	FALSE	X	6274972	6276724	-	1753
Ubi-p5E	CG32744	FBgn0086558	TRUE	FALSE	X	6276876	6279647	-	2772
lncRNA:CR45530	CR45530	FBgn0267086	TRUE	FALSE	X	6279680	6280012	+	333
CG11700	CG11700	FBgn0029856	TRUE	FALSE	X	6282037	6283575	-	1539
Top3beta	CG3458	FBgn0026015	TRUE	FALSE	X	6284138	6287990	-	3853
wuho	CG15897	FBgn0029857	TRUE	FALSE	X	6288100	6289562	+	1463
Rpt4	CG3455	FBgn0028685	TRUE	FALSE	X	6289470	6291245	-	1776
mldr	CG15896	FBgn0029858	TRUE	FALSE	X	6291303	6294177	+	2875
CG15892	CG15892	FBgn0029859	TRUE	FALSE	X	6293106	6294343	-	1238
CG15891	CG15891	FBgn0029860	TRUE	FALSE	X	6294517	6295345	-	829
CG3815	CG3815	FBgn0029861	TRUE	FALSE	X	6295389	6298970	+	3582
CG12219	CG12219	FBgn0043796	TRUE	FALSE	X	6299054	6301285	-	2232
CG3823	CG3823	FBgn0029863	TRUE	FALSE	X	6303975	6306745	+	2771
CG15894	CG15894	FBgn0029864	TRUE	FALSE	X	6309212	6329828	+	20617
CG42240	CG42240	FBgn0250869	TRUE	FALSE	X	6330842	6333028	+	2187
CG3842	CG3842	FBgn0029866	FALSE	FALSE	X	6337762	6343731	+	5970
CG3847	CG3847	FBgn0029867	TRUE	FALSE	X	6347103	6349236	+	2134
ND-B16.6	CG3446	FBgn0029868	TRUE	FALSE	X	6349016	6350401	-	1386
kdn	CG3861	FBgn0261955	TRUE	FALSE	X	6350629	6361323	+	10695
swa	CG3429	FBgn0003655	TRUE	FALSE	X	6363418	6365708	-	2291
Marf	CG3869	FBgn0029870	TRUE	FALSE	X	6365949	6370924	+	4976
lncRNA:CR44816	CR44816	FBgn0266051	TRUE	FALSE	X	6370578	6371026	-	449
PpV	CG12217	FBgn0003139	TRUE	FALSE	X	6371065	6372915	-	1851
CG33664	CG33664	FBgn0053664	FALSE	FALSE	X	6384220	6384899	+	680
CG33669	CG33669	FBgn0053669	FALSE	FALSE	X	6399455	6400100	-	646
CG33668	CG33668	FBgn0053668	TRUE	FALSE	X	6418760	6419434	-	675
CG42340	CG42340	FBgn0259242	TRUE	FALSE	X	6423123	6524323	-	101201
CG33667	CG33667	FBgn0053667	TRUE	FALSE	X	6471673	6472378	-	706
CG33666	CG33666	FBgn0053666	TRUE	FALSE	X	6476243	6476967	-	725
CG33665	CG33665	FBgn0053665	TRUE	FALSE	X	6478138	6478849	-	712
tRNA:Phe-GAA-1-1	CR32748	FBgn0052748	FALSE	FALSE	X	6516974	6517046	+	73
CG3918	CG3918	FBgn0029873	TRUE	FALSE	X	6524464	6526342	+	1879
CG3342	CG3342	FBgn0029874	TRUE	FALSE	X	6526106	6527888	-	1783
Agxt	CG3926	FBgn0014031	TRUE	FALSE	X	6528948	6530726	+	1779
RpL7A	CG3314	FBgn0014026	TRUE	FALSE	X	6530897	6533348	-	2452
snoRNA:Or-CD10	CR33663	FBgn0065071	FALSE	FALSE	X	6531635	6531701	-	67
dx	CG3929	FBgn0000524	TRUE	FALSE	X	6533999	6538575	+	4577
CG34417	CG34417	FBgn0085446	TRUE	FALSE	X	6540771	6589173	+	48403
CG17717	CG17717	FBgn0029877	TRUE	FALSE	X	6589290	6590646	+	1357
Pat1	CG10695	FBgn0029878	TRUE	FALSE	X	6590776	6596954	+	6179
lncRNA:CR43832	CR43832	FBgn0264380	FALSE	FALSE	X	6592533	6593069	-	537
APC7	CG14444	FBgn0029879	TRUE	FALSE	X	6597088	6599699	+	2612
pigs	CG3973	FBgn0029881	TRUE	FALSE	X	6600062	6653015	+	52954
CG14443	CG14443	FBgn0029880	TRUE	FALSE	X	6633959	6636169	+	2211
lncRNA:CR44817	CR44817	FBgn0266052	FALSE	FALSE	X	6637123	6637548	+	426
CG3226	CG3226	FBgn0029882	TRUE	FALSE	X	6653113	6654248	-	1136
Cdc7	CG32742	FBgn0028360	TRUE	FALSE	X	6654541	6659709	+	5169
CG3224	CG3224	FBgn0029885	TRUE	FALSE	X	6660552	6661462	-	911
Ctr1A	CG3977	FBgn0062413	TRUE	FALSE	X	6661647	6668258	+	6612
CG3198	CG3198	FBgn0029887	TRUE	FALSE	X	6668539	6673973	-	5435
Mcm6	CG4039	FBgn0025815	TRUE	FALSE	X	6674387	6677176	+	2790
ND-ASHI	CG3192	FBgn0029888	TRUE	FALSE	X	6677262	6679118	-	1857
Fum1	CG4094	FBgn0286222	TRUE	FALSE	X	6678424	6681845	+	3422
Fum2	CG4095	FBgn0029890	TRUE	FALSE	X	6681767	6683696	+	1930
Pink1	CG4523	FBgn0029891	TRUE	FALSE	X	6683798	6687302	+	3505
CG44303	CG44303	FBgn0265362	TRUE	FALSE	X	6686963	6687420	-	458
CG3184	CG3184	FBgn0029892	TRUE	FALSE	X	6687596	6688774	-	1179
CG14442	CG14442	FBgn0029893	TRUE	FALSE	X	6689296	6695007	-	5712
CG14440	CG14440	FBgn0029894	TRUE	FALSE	X	6695866	6698567	-	2702
CG14441	CG14441	FBgn0029895	TRUE	FALSE	X	6699508	6719389	+	19882
CG3168	CG3168	FBgn0029896	TRUE	FALSE	X	6720004	6739986	-	19983
lncRNA:CR43461	CR43461	FBgn0263415	TRUE	FALSE	X	6732717	6735917	+	3201
RpL17	CG3203	FBgn0029897	TRUE	FALSE	X	6741537	6744238	-	2702
snoRNA:Psi28S-3436b	CR33799	FBgn0086602	FALSE	FALSE	X	6742349	6742491	-	143
snoRNA:Psi28S-3436a	CR33751	FBgn0086668	FALSE	FALSE	X	6742686	6742826	-	141
snoRNA:Psi28S-1060	CR34591	FBgn0083013	FALSE	FALSE	X	6742852	6743001	-	150
snoRNA:Psi28S-1232	CR34592	FBgn0082997	FALSE	FALSE	X	6743675	6743815	-	141
tRNA:Phe-GAA-1-2	CR32740	FBgn0052740	FALSE	FALSE	X	6744471	6744543	-	73
lncRNA:CR44895	CR44895	FBgn0266200	TRUE	FALSE	X	6744879	6746423	+	1545
lncRNA:CR44964	CR44964	FBgn0266279	FALSE	FALSE	X	6746399	6748020	-	1622
CG14439	CG14439	FBgn0029898	TRUE	FALSE	X	6747544	6755752	+	8209
sov	CG14438	FBgn0287725	TRUE	FALSE	X	6756322	6770712	+	14391
lncRNA:CR43496	CR43496	FBgn0263507	TRUE	FALSE	X	6758610	6759491	-	882
Coq7	CG14437	FBgn0029502	TRUE	FALSE	X	6771225	6773039	+	1815
shf	CG3135	FBgn0003390	TRUE	FALSE	X	6771463	6779659	-	8197
C3G	CG42328	FBgn0259228	TRUE	FALSE	X	6780790	6803593	-	22804
pod1	CG4532	FBgn0029903	TRUE	FALSE	X	6803684	6813830	+	10147
iav	CG4536	FBgn0086693	FALSE	FALSE	X	6813978	6818156	+	4179
Nf-YC	CG3075	FBgn0029905	TRUE	FALSE	X	6818178	6820919	-	2742
xit	CG4542	FBgn0029906	TRUE	FALSE	X	6821016	6822840	+	1825
Atx-1	CG4547	FBgn0029907	TRUE	FALSE	X	6823204	6824203	+	1000
nonC	CG32743	FBgn0263968	TRUE	FALSE	X	6824496	6838122	+	13627
mAChR-C	CG12796	FBgn0029909	FALSE	FALSE	X	6831397	6832684	-	1288
CG14435	CG14435	FBgn0029911	TRUE	FALSE	X	6838174	6843921	-	5748
CG4557	CG4557	FBgn0029912	TRUE	FALSE	X	6844341	6847847	+	3507
Cht11	CG3044	FBgn0029913	TRUE	FALSE	X	6847877	6849517	-	1641
CG4558	CG4558	FBgn0029914	TRUE	FALSE	X	6849770	6851884	+	2115
CG14434	CG14434	FBgn0029915	TRUE	FALSE	X	6851909	6867194	-	15286
lncRNA:CR45531	CR45531	FBgn0267087	TRUE	FALSE	X	6860339	6863235	+	2897
CG43736	CG43736	FBgn0263993	TRUE	FALSE	X	6863888	6881580	+	17693
CG14431	CG14431	FBgn0029922	TRUE	FALSE	X	6908277	6968829	+	60553
Setd3	CG32732	FBgn0052732	TRUE	FALSE	X	6958032	6968750	-	10719
CG4586	CG4586	FBgn0029924	TRUE	FALSE	X	6969918	6972265	+	2348
CG3040	CG3040	FBgn0029925	TRUE	FALSE	X	6972324	6973393	-	1070
ogre	CG3039	FBgn0004646	TRUE	FALSE	X	6973620	6991318	-	17699
lncRNA:CR44084	CR44084	FBgn0264893	FALSE	FALSE	X	6983971	6984498	+	528
bou	CG14430	FBgn0261284	TRUE	FALSE	X	6986486	6987188	+	703
Inx7	CG2977	FBgn0027106	TRUE	FALSE	X	6991612	6993612	-	2001
lncRNA:CR43837	CR43837	FBgn0264385	TRUE	FALSE	X	6995882	6997799	-	1918
Inx2	CG4590	FBgn0027108	TRUE	FALSE	X	6998672	7004151	+	5480
cm	CG3035	FBgn0000330	TRUE	FALSE	X	7009006	7011145	-	2140
CG32736	CG32736	FBgn0052736	FALSE	FALSE	X	7011357	7012137	+	781
CG42308	CG42308	FBgn0259204	FALSE	FALSE	X	7011357	7012137	+	781
CG3032	CG3032	FBgn0029928	TRUE	FALSE	X	7012239	7013881	-	1643
CG4593	CG4593	FBgn0029929	TRUE	FALSE	X	7013887	7015009	+	1123
CG12541	CG12541	FBgn0029930	TRUE	FALSE	X	7021608	7066052	-	44445
CG14427	CG14427	FBgn0029931	FALSE	FALSE	X	7040603	7041769	+	1167
nullo	CG14426	FBgn0004143	FALSE	FALSE	X	7049476	7050321	+	846
CG4607	CG4607	FBgn0029932	TRUE	FALSE	X	7069413	7072689	+	3277
Sxl	CG43770	FBgn0264270	TRUE	FALSE	X	7074550	7098053	-	23504
mir-4956	CR43548	FBgn0263563	FALSE	FALSE	X	7085737	7085853	-	117
CG4615	CG4615	FBgn0029935	TRUE	FALSE	X	7098578	7102300	-	3723
CG4617	CG4617	FBgn0029936	TRUE	FALSE	X	7102555	7104491	-	1937
CG8300	CG8300	FBgn0029937	TRUE	FALSE	X	7104885	7106345	+	1461
fz4	CG4626	FBgn0027342	TRUE	FALSE	X	7106272	7110321	-	4050
lncRNA:CR45532	CR45532	FBgn0267088	FALSE	FALSE	X	7120374	7120741	-	368
lncRNA:CR46245	CR46245	FBgn0267965	FALSE	FALSE	X	7134517	7135480	+	964
CG9650	CG9650	FBgn0029939	TRUE	FALSE	X	7137723	7241932	+	104210
lncRNA:CR32730	CR32730	FBgn0047092	TRUE	FALSE	X	7145600	7149850	-	4251
lncRNA:CR44357	CR44357	FBgn0265457	TRUE	FALSE	X	7166451	7405797	-	239347
CG1958	CG1958	FBgn0029940	TRUE	FALSE	X	7266904	7267883	+	980
CG1677	CG1677	FBgn0029941	TRUE	FALSE	X	7281089	7405797	-	124709
CG2059	CG2059	FBgn0029942	TRUE	FALSE	X	7286358	7288117	+	1760
unc-119	CG1659	FBgn0025549	TRUE	FALSE	X	7288367	7291298	-	2932
brk	CG9653	FBgn0024250	TRUE	FALSE	X	7307939	7311132	+	3194
Atg5	CG1643	FBgn0029943	TRUE	FALSE	X	7314622	7323770	-	9149
Dok	CG2079	FBgn0029944	TRUE	FALSE	X	7324214	7328806	+	4593
Acsf3	CG18155	FBgn0029945	TRUE	FALSE	X	7329046	7331255	+	2210
CG42780	CG42780	FBgn0261848	FALSE	FALSE	X	7331265	7332191	-	927
CBP	CG1435	FBgn0026144	TRUE	FALSE	X	7337352	7342731	+	5380
CG15034	CG15034	FBgn0029946	TRUE	FALSE	X	7346259	7347506	-	1248
CG1999	CG1999	FBgn0029947	TRUE	FALSE	X	7358796	7360058	+	1263
CheA7a	CG15033	FBgn0029948	FALSE	FALSE	X	7378140	7378953	+	814
CG42781	CG42781	FBgn0261849	TRUE	FALSE	X	7382733	7382990	-	258
CG15035	CG15035	FBgn0029949	TRUE	FALSE	X	7401698	7403174	-	1477
CG32727	CG32727	FBgn0265265	TRUE	FALSE	X	7407208	7407854	+	647
CG42246	CG42246	FBgn0259098	FALSE	FALSE	X	7411267	7411906	-	640
CG42704	CG42704	FBgn0261615	FALSE	FALSE	X	7412668	7413296	+	629
CG42705	CG42705	FBgn0261616	FALSE	FALSE	X	7413869	7414662	+	794
CG34337	CG34337	FBgn0085366	FALSE	FALSE	X	7417253	7417693	+	441
rumpel	CG9657	FBgn0029950	FALSE	FALSE	X	7418594	7422142	+	3549
CG15036	CG15036	FBgn0040922	FALSE	FALSE	X	7424527	7424842	-	316
CG32726	CG32726	FBgn0052726	FALSE	FALSE	X	7425220	7425743	-	524
lncRNA:CR45533	CR45533	FBgn0267089	FALSE	FALSE	X	7445387	7450119	+	4733
lncRNA:CR43199	CR43199	FBgn0262828	TRUE	FALSE	X	7450383	7452199	+	1817
CG11368	CG11368	FBgn0040923	FALSE	FALSE	X	7452209	7452643	+	435
CG43198	CG43198	FBgn0262827	TRUE	FALSE	X	7452694	7453336	-	643
lncRNA:CR44500	CR44500	FBgn0265693	FALSE	FALSE	X	7460409	7461088	-	680
lncRNA:CR45534	CR45534	FBgn0267090	FALSE	FALSE	X	7487552	7488336	+	785
lncRNA:CR43278	CR43278	FBgn0262967	TRUE	FALSE	X	7488953	7493276	-	4324
lncRNA:CR43279	CR43279	FBgn0262968	TRUE	FALSE	X	7494544	7495497	+	954
lncRNA:CR43835	CR43835	FBgn0264383	TRUE	FALSE	X	7500443	7501383	+	941
CG32719	CG32719	FBgn0052719	TRUE	FALSE	X	7508651	7547992	-	39342
CG43138	CG43138	FBgn0262612	TRUE	FALSE	X	7528304	7528796	+	493
CG32720	CG32720	FBgn0052720	TRUE	FALSE	X	7535625	7536959	-	1335
lncRNA:CR44501	CR44501	FBgn0265694	FALSE	FALSE	X	7555778	7557844	+	2067
lncRNA:CR44502	CR44502	FBgn0265695	FALSE	FALSE	X	7562905	7563485	-	581
CG11369	CG11369	FBgn0029951	TRUE	FALSE	X	7574290	7576767	+	2478
CG12689	CG12689	FBgn0029952	TRUE	FALSE	X	7585303	7586131	-	829
ct	CG11387	FBgn0004198	TRUE	FALSE	X	7608428	7678859	+	70432
lncRNA:CR45667	CR45667	FBgn0267227	TRUE	FALSE	X	7679331	7679621	-	291
lncRNA:CR45666	CR45666	FBgn0267226	FALSE	FALSE	X	7679968	7680520	-	553
lncRNA:CR45665	CR45665	FBgn0267225	TRUE	FALSE	X	7681002	7681278	-	277
CHES-1-like	CG12690	FBgn0029504	TRUE	FALSE	X	7682338	7709385	-	27048
lncRNA:CR43287	CR43287	FBgn0262979	TRUE	FALSE	X	7707775	7708587	+	813
CG15478	CG15478	FBgn0029955	FALSE	FALSE	X	7712783	7717932	-	5150
Hira	CG12153	FBgn0022786	TRUE	FALSE	X	7722119	7725917	+	3799
NELF-B	CG32721	FBgn0027553	TRUE	FALSE	X	7725996	7728361	-	2366
CG12155	CG12155	FBgn0029957	TRUE	FALSE	X	7728755	7731729	+	2975
Pdp	CG12151	FBgn0029958	TRUE	FALSE	X	7731779	7734651	-	2873
Rab39	CG12156	FBgn0029959	TRUE	FALSE	X	7734923	7736756	+	1834
Tom40	CG12157	FBgn0016041	TRUE	FALSE	X	7736893	7739978	+	3086
Ir7a	CG12663	FBgn0029961	FALSE	FALSE	X	7764982	7766826	+	1845
CG34338	CG34338	FBgn0085367	FALSE	FALSE	X	7768737	7769161	+	425
CG32718	CG32718	FBgn0052718	TRUE	FALSE	X	7778205	7779370	+	1166
CARPA	CG1402	FBgn0029962	FALSE	FALSE	X	7826197	7842679	+	16483
CG10920	CG10920	FBgn0029963	TRUE	FALSE	X	7852481	7854244	-	1764
CG1409	CG1409	FBgn0029964	TRUE	FALSE	X	7858173	7858794	+	622
Ir7b	CG15326	FBgn0029965	FALSE	FALSE	X	7864948	7866968	-	2021
dec	CG2175	FBgn0000427	TRUE	FALSE	X	7867161	7873222	-	6062
asRNA:CR43615	CR43615	FBgn0263590	TRUE	FALSE	X	7872827	7873640	+	814
Ir7c	CG15324	FBgn0029966	FALSE	FALSE	X	7874394	7876847	+	2454
Ir7d	CG42294	FBgn0259190	FALSE	FALSE	X	7876963	7878836	-	1874
Ir7e	CG42293	FBgn0259189	FALSE	FALSE	X	7879800	7881679	-	1880
Ir7f	CG42292	FBgn0259188	FALSE	FALSE	X	7881939	7884026	-	2088
Ir7g	CG15325	FBgn0029968	FALSE	FALSE	X	7884660	7886976	+	2317
Acat1	CG10932	FBgn0029969	TRUE	FALSE	X	7887130	7888785	-	1656
Nek2	CG17256	FBgn0029970	TRUE	FALSE	X	7889066	7891646	-	2581
CG45089	CG45089	FBgn0266490	FALSE	FALSE	X	7893053	7893798	-	746
ND-MNLL	CG18624	FBgn0029971	TRUE	FALSE	X	7893053	7893798	-	746
p115	CG1422	FBgn0040087	TRUE	FALSE	X	7894031	7896991	+	2961
RpS6	CG10944	FBgn0261592	TRUE	FALSE	X	7899624	7901331	-	1708
snoRNA:Or-aca2	CR34593	FBgn0082924	FALSE	FALSE	X	7901062	7901203	-	142
bys	CG1430	FBgn0010292	TRUE	FALSE	X	7901880	7903643	+	1764
dpr14	CG10946	FBgn0029974	TRUE	FALSE	X	7903704	7908286	-	4583
spidey	CG1444	FBgn0029975	TRUE	FALSE	X	7908931	7911885	+	2955
snz	CG1514	FBgn0029976	TRUE	FALSE	X	7912089	7918444	+	6356
hdm	CG15329	FBgn0029977	TRUE	FALSE	X	7918517	7920131	-	1615
Ykt6	CG1515	FBgn0260858	TRUE	FALSE	X	7920409	7921966	+	1558
mahe	CG10777	FBgn0029979	TRUE	FALSE	X	7922158	7931382	-	9225
Dhdds	CG10778	FBgn0029980	TRUE	FALSE	X	7931745	7933351	-	1607
RpS14a	CG1524	FBgn0004403	TRUE	FALSE	X	7933742	7934677	+	936
RpS14b	CG1527	FBgn0004404	TRUE	FALSE	X	7934898	7935792	+	895
Ubr3	CG42593	FBgn0260970	TRUE	FALSE	X	7935896	7953883	+	17988
orion	CG2206	FBgn0027280	TRUE	FALSE	X	7941478	7946908	-	5431
CG15332	CG15332	FBgn0029986	TRUE	FALSE	X	7953852	7955990	-	2139
CG15330	CG15330	FBgn0029987	TRUE	FALSE	X	7956064	7956702	+	639
sws	CG2212	FBgn0003656	TRUE	FALSE	X	7956820	7968236	-	11417
asRNA:CR45620	CR45620	FBgn0267180	TRUE	FALSE	X	7959274	7960898	+	1625
sn	CG32858	FBgn0003447	TRUE	FALSE	X	7964024	7986601	+	22578
Tbh	CG1543	FBgn0010329	TRUE	FALSE	X	7995697	8027394	+	31698
CG15333	CG15333	FBgn0029989	TRUE	FALSE	X	8019523	8021345	-	1823
CG2233	CG2233	FBgn0029990	TRUE	FALSE	X	8035741	8037517	-	1777
fs(1)h	CG2252	FBgn0004656	TRUE	FALSE	X	8037808	8061436	-	23629
mys	CG1560	FBgn0004657	TRUE	FALSE	X	8061645	8070237	+	8593
Upf2	CG2253	FBgn0029992	TRUE	FALSE	X	8070244	8075466	-	5223
CG1571	CG1571	FBgn0029993	TRUE	FALSE	X	8075877	8078240	+	2364
Ldsdh1	CG2254	FBgn0029994	TRUE	FALSE	X	8078350	8081605	-	3256
CG2256	CG2256	FBgn0029995	FALSE	FALSE	X	8084018	8087213	-	3196
asRNA:CR45535	CR45535	FBgn0267091	FALSE	FALSE	X	8084256	8085765	+	1510
UbcE2H	CG2257	FBgn0029996	TRUE	FALSE	X	8087544	8094064	-	6521
CG2258	CG2258	FBgn0029997	TRUE	FALSE	X	8094250	8102095	-	7846
Gclc	CG2259	FBgn0040319	TRUE	FALSE	X	8102181	8116147	-	13967
CG1575	CG1575	FBgn0029999	TRUE	FALSE	X	8117012	8119130	+	2119
CG2260	CG2260	FBgn0030000	TRUE	FALSE	X	8119082	8121147	-	2066
cyr	CG15335	FBgn0030001	TRUE	FALSE	X	8121280	8135713	-	14434
CG2116	CG2116	FBgn0030003	TRUE	FALSE	X	8129812	8131783	+	1972
CG10958	CG10958	FBgn0030004	TRUE	FALSE	X	8132285	8134967	+	2683
CG2120	CG2120	FBgn0030005	FALSE	FALSE	X	8135824	8137046	+	1223
Smox	CG2262	FBgn0025800	TRUE	FALSE	X	8137041	8142279	-	5239
CG17982	CG17982	FBgn0030006	TRUE	FALSE	X	8142550	8143835	-	1286
alpha-PheRS	CG2263	FBgn0030007	TRUE	FALSE	X	8143904	8145602	-	1699
CG2129	CG2129	FBgn0030008	TRUE	FALSE	X	8145839	8147855	+	2017
CG15336	CG15336	FBgn0030009	FALSE	FALSE	X	8147949	8148705	+	757
CG10959	CG10959	FBgn0030010	TRUE	FALSE	X	8148783	8150686	+	1904
Gbeta5	CG10763	FBgn0030011	TRUE	FALSE	X	8150731	8152275	-	1545
CG18262	CG18262	FBgn0030012	TRUE	FALSE	X	8152948	8154533	+	1586
Traf6	CG10961	FBgn0265464	TRUE	FALSE	X	8154599	8157386	-	2788
GIIIspla2	CG1583	FBgn0030013	TRUE	FALSE	X	8157628	8159348	+	1721
CG15337	CG15337	FBgn0030014	TRUE	FALSE	X	8160054	8161552	+	1499
CG10761	CG10761	FBgn0030015	TRUE	FALSE	X	8161540	8162792	-	1253
lncRNA:CR45536	CR45536	FBgn0267096	FALSE	FALSE	X	8163301	8163580	+	280
Or7a	CG10759	FBgn0030016	FALSE	FALSE	X	8164266	8165708	-	1443
CG2278	CG2278	FBgn0030017	TRUE	FALSE	X	8165833	8170266	-	4434
slpr	CG2272	FBgn0030018	TRUE	FALSE	X	8170229	8177185	-	6957
sdt	CG32717	FBgn0261873	TRUE	FALSE	X	8178549	8240474	+	61926
CG2147	CG2147	FBgn0030025	TRUE	FALSE	X	8240684	8241483	+	800
sni	CG10964	FBgn0030026	TRUE	FALSE	X	8241501	8244016	-	2516
Trxr1	CG2151	FBgn0020653	TRUE	FALSE	X	8242528	8248033	+	5506
ND-75	CG2286	FBgn0017566	TRUE	FALSE	X	8248651	8251687	-	3037
CG1632	CG1632	FBgn0030027	TRUE	FALSE	X	8252670	8272462	+	19793
Corp	CG10965	FBgn0030028	TRUE	FALSE	X	8269898	8271409	-	1512
CG15343	CG15343	FBgn0030029	TRUE	FALSE	X	8272324	8273806	-	1483
CG1636	CG1636	FBgn0030030	TRUE	FALSE	X	8273412	8276450	+	3039
nAChRalpha3	CG2302	FBgn0015519	TRUE	FALSE	X	8276200	8367169	-	90970
lncRNA:CR43695	CR43695	FBgn0263778	FALSE	FALSE	X	8324491	8325189	-	699
CG1387	CG1387	FBgn0030033	TRUE	FALSE	X	8385781	8389504	+	3724
CG10555	CG10555	FBgn0030034	TRUE	FALSE	X	8398940	8404516	+	5577
PIG-T	CG11190	FBgn0030035	TRUE	FALSE	X	8404535	8407263	-	2729
lawc	CG32711	FBgn0262976	TRUE	FALSE	X	8408008	8411658	-	3651
Trf2	CG18009	FBgn0261793	TRUE	FALSE	X	8409272	8433011	+	23740
CG32712	CG32712	FBgn0052712	TRUE	FALSE	X	8433087	8433809	-	723
Miga	CG12125	FBgn0030037	TRUE	FALSE	X	8433923	8437820	-	3898
CG1440	CG1440	FBgn0030038	TRUE	FALSE	X	8437057	8441264	+	4208
CG12123	CG12123	FBgn0030039	TRUE	FALSE	X	8441247	8442348	-	1102
org-1	CG11202	FBgn0021767	FALSE	FALSE	X	8447691	8455069	-	7379
CG32713	CG32713	FBgn0052713	TRUE	FALSE	X	8456837	8457632	-	796
CG15347	CG15347	FBgn0030040	TRUE	FALSE	X	8458494	8460898	-	2405
Es2	CG1474	FBgn0023506	TRUE	FALSE	X	8461479	8463349	+	1871
Sptr	CG12117	FBgn0014032	TRUE	FALSE	X	8463296	8464438	-	1143
CG33223	CG33223	FBgn0053223	TRUE	FALSE	X	8465690	8483885	-	18196
CG12116	CG12116	FBgn0030041	TRUE	FALSE	X	8467443	8469012	-	1570
Cp7Fa	CG33962	FBgn0014464	FALSE	FALSE	X	8470888	8473087	+	2200
Cp7Fb	CG15350	FBgn0014465	TRUE	FALSE	X	8473837	8476071	+	2235
Cp7Fc	CG15351	FBgn0014466	FALSE	FALSE	X	8477117	8478320	+	1204
Cp36	CG1478	FBgn0000359	FALSE	FALSE	X	8479319	8480523	+	1205
Cp38	CG11213	FBgn0000360	FALSE	FALSE	X	8481837	8483311	+	1475
lncRNA:CR43834	CR43834	FBgn0264382	FALSE	FALSE	X	8484194	8484580	+	387
otu	CG12743	FBgn0003023	TRUE	FALSE	X	8485008	8489535	-	4528
CG33181	CG33181	FBgn0053181	TRUE	FALSE	X	8489348	8517029	+	27682
Nrg	CG1634	FBgn0264975	TRUE	FALSE	X	8517373	8555170	+	37798
PIP82	CG11219	FBgn0024943	FALSE	FALSE	X	8525387	8529698	-	4312
IntS4	CG12113	FBgn0026679	TRUE	FALSE	X	8555239	8558781	-	3543
CG12112	CG12112	FBgn0030048	TRUE	FALSE	X	8558879	8560192	-	1314
Trf4-1	CG11265	FBgn0030049	TRUE	FALSE	X	8560322	8570159	+	9838
asRNA:CR46195	CR46195	FBgn0267914	TRUE	FALSE	X	8564408	8565178	-	771
CG12111	CG12111	FBgn0030050	TRUE	FALSE	X	8570208	8570948	-	741
spirit	CG2056	FBgn0030051	FALSE	FALSE	X	8571099	8573593	-	2495
CG12065	CG12065	FBgn0030052	TRUE	FALSE	X	8574306	8588528	+	14223
CG12081	CG12081	FBgn0030053	TRUE	FALSE	X	8588811	8590774	+	1964
CG12659	CG12659	FBgn0040929	TRUE	FALSE	X	8590775	8591729	-	955
Crag	CG12737	FBgn0025864	TRUE	FALSE	X	8592031	8602036	+	10006
Caf1-180	CG12109	FBgn0030054	TRUE	FALSE	X	8602137	8606304	-	4168
oc	CG12154	FBgn0004102	TRUE	FALSE	X	8630159	8650681	-	20523
Rubicon	CG12772	FBgn0030055	TRUE	FALSE	X	8677063	8680912	+	3850
CAH3	CG11284	FBgn0030056	TRUE	FALSE	X	8681252	8688760	+	7509
Ppt1	CG12108	FBgn0030057	TRUE	FALSE	X	8688627	8690227	-	1601
Ogg1	CG1795	FBgn0027864	TRUE	FALSE	X	8690327	8691811	+	1485
CG11294	CG11294	FBgn0030058	TRUE	FALSE	X	8691820	8693620	-	1801
lncRNA:CR44507	CR44507	FBgn0265700	FALSE	FALSE	X	8707213	8708006	-	794
lncRNA:CR44508	CR44508	FBgn0265701	FALSE	FALSE	X	8707974	8708184	+	211
Hexo2	CG1787	FBgn0041629	TRUE	FALSE	X	8709652	8712478	+	2827
CG2004	CG2004	FBgn0030060	TRUE	FALSE	X	8712472	8714924	-	2453
CG1785	CG1785	FBgn0030061	TRUE	FALSE	X	8714936	8717065	+	2130
l(1)G0020	CG1994	FBgn0027330	TRUE	FALSE	X	8716713	8720277	-	3565
CG1789	CG1789	FBgn0030063	TRUE	FALSE	X	8720520	8721503	+	984
lncRNA:CR43297	CR43297	FBgn0262989	TRUE	FALSE	X	8724674	8725901	+	1228
Lim1	CG11354	FBgn0026411	TRUE	FALSE	X	8756539	8805804	-	49266
lncRNA:CR45537	CR45537	FBgn0267097	TRUE	FALSE	X	8835306	8836724	+	1419
CG12075	CG12075	FBgn0030065	TRUE	FALSE	X	8838323	8872774	+	34452
Moe	CG10701	FBgn0011661	TRUE	FALSE	X	8873012	8898332	-	25321
Uros1	CG1885	FBgn0030066	TRUE	FALSE	X	8898554	8900264	-	1711
Rbm13	CG10648	FBgn0030067	TRUE	FALSE	X	8901699	8903761	+	2063
e(r)	CG1871	FBgn0011586	TRUE	FALSE	X	8904144	8906248	-	2105
rdgA	CG42667	FBgn0261549	TRUE	FALSE	X	8907068	9029476	+	122409
lncRNA:CR44111	CR44111	FBgn0264942	TRUE	FALSE	X	8919640	8920467	-	828
CG12661	CG12661	FBgn0030071	TRUE	FALSE	X	8922888	8923687	-	800
CG43255	CG43255	FBgn0262900	TRUE	FALSE	X	8923960	8924449	+	490
mir-4964	CR43504	FBgn0263519	FALSE	FALSE	X	8965801	8965912	+	112
lncRNA:CR43836	CR43836	FBgn0264384	TRUE	FALSE	X	8972908	9048991	-	76084
CG10962	CG10962	FBgn0030073	FALSE	FALSE	X	8972908	8974255	-	1348
CG12662	CG12662	FBgn0030074	FALSE	FALSE	X	8983634	8984442	-	809
mir-31b	CR42882	FBgn0262369	FALSE	FALSE	X	8993305	8993431	-	127
Nost	CG42388	FBgn0259734	TRUE	FALSE	X	9030205	9054575	+	24371
CG15365	CG15365	FBgn0030077	TRUE	FALSE	X	9054698	9067983	-	13286
CG10970	CG10970	FBgn0030078	TRUE	FALSE	X	9069599	9071408	-	1810
asRNA:CR45538	CR45538	FBgn0267098	FALSE	FALSE	X	9069741	9070087	+	347
CG44325	CG44325	FBgn0265413	TRUE	FALSE	X	9070318	9078499	-	8182
CG7246	CG7246	FBgn0030081	TRUE	FALSE	X	9078823	9081057	-	2235
HP1b	CG7041	FBgn0030082	TRUE	FALSE	X	9081063	9082746	+	1684
APC4	CG32707	FBgn0052707	TRUE	FALSE	X	9082931	9085867	+	2937
CG32708	CG32708	FBgn0052708	TRUE	FALSE	X	9085932	9086864	+	933
CG32706	CG32706	FBgn0052706	TRUE	FALSE	X	9087129	9088073	+	945
CG6999	CG6999	FBgn0030085	TRUE	FALSE	X	9088367	9089314	+	948
CCT2	CG7033	FBgn0030086	TRUE	FALSE	X	9089513	9092826	+	3314
mir-13b-2	CR42972	FBgn0262421	FALSE	FALSE	X	9091230	9091299	+	70
CG7766	CG7766	FBgn0030087	TRUE	FALSE	X	9093612	9103739	-	10128
Bx42	CG8264	FBgn0004856	TRUE	FALSE	X	9103870	9106604	-	2735
Arfrp1	CG7039	FBgn0030088	TRUE	FALSE	X	9107069	9108354	+	1286
AP-1gamma	CG9113	FBgn0030089	TRUE	FALSE	X	9108691	9117744	+	9054
lncRNA:CR45539	CR45539	FBgn0267099	FALSE	FALSE	X	9120717	9120918	-	202
fend	CG12664	FBgn0030090	TRUE	FALSE	X	9121973	9135099	-	13127
lncRNA:CR44517	CR44517	FBgn0265710	TRUE	FALSE	X	9140242	9141965	-	1724
CG7065	CG7065	FBgn0030091	TRUE	FALSE	X	9142493	9147894	+	5402
fh	CG8971	FBgn0030092	TRUE	FALSE	X	9148080	9149071	-	992
Bap111	CG7055	FBgn0030093	TRUE	FALSE	X	9149309	9151976	+	2668
His3.3B	CG8989	FBgn0004828	TRUE	FALSE	X	9152523	9156669	-	4147
Ost48	CG9022	FBgn0014868	TRUE	FALSE	X	9156929	9158515	-	1587
Dlip1	CG15367	FBgn0040467	TRUE	FALSE	X	9158622	9159375	+	754
CG9034	CG9034	FBgn0040931	TRUE	FALSE	X	9159514	9160052	-	539
Zpr1	CG9060	FBgn0030096	TRUE	FALSE	X	9160124	9162090	-	1967
CG44532	CG44532	FBgn0265725	TRUE	FALSE	X	9162092	9163153	+	1062
mei-P26	CG12218	FBgn0026206	TRUE	FALSE	X	9163255	9189309	+	26055
CG12115	CG12115	FBgn0030097	FALSE	FALSE	X	9189326	9190605	-	1280
CG12057	CG12057	FBgn0030098	FALSE	FALSE	X	9191657	9192548	+	892
CG12056	CG12056	FBgn0030099	TRUE	FALSE	X	9192669	9193620	+	952
CG12106	CG12106	FBgn0030100	TRUE	FALSE	X	9193898	9195333	+	1436
CG12118	CG12118	FBgn0030101	TRUE	FALSE	X	9194750	9196414	-	1665
su(r)	CG2194	FBgn0086450	TRUE	FALSE	X	9196808	9201820	-	5013
SmydA-9	CG12119	FBgn0030102	FALSE	FALSE	X	9206126	9210887	-	4762
Obp8a	CG12665	FBgn0030103	FALSE	FALSE	X	9214876	9215699	+	824
CG15368	CG15368	FBgn0030104	TRUE	FALSE	X	9215785	9216540	+	756
CG15369	CG15369	FBgn0030105	FALSE	FALSE	X	9216872	9217466	+	595
t	CG12120	FBgn0086367	TRUE	FALSE	X	9217655	9223257	-	5603
CG15370	CG15370	FBgn0030107	FALSE	FALSE	X	9225437	9226688	+	1252
Gr8a	CG15371	FBgn0030108	FALSE	FALSE	X	9227137	9228827	+	1691
CG12121	CG12121	FBgn0030109	TRUE	FALSE	X	9228796	9232378	-	3583
Ir8a	CG32704	FBgn0052704	FALSE	FALSE	X	9232726	9236585	-	3860
mir-4916	CR43563	FBgn0263578	FALSE	FALSE	X	9236460	9236518	-	59
mxc	CG12124	FBgn0260789	TRUE	FALSE	X	9236801	9243467	-	6667
Larp7	CG42569	FBgn0260771	TRUE	FALSE	X	9243817	9245925	+	2109
amx	CG12127	FBgn0000077	TRUE	FALSE	X	9245915	9247336	-	1422
Dsor1	CG15793	FBgn0010269	TRUE	FALSE	X	9247342	9250037	+	2696
CG17754	CG17754	FBgn0030114	TRUE	FALSE	X	9250420	9255953	+	5534
ric8a	CG15797	FBgn0028292	TRUE	FALSE	X	9256168	9259202	+	3035
Erk7	CG32703	FBgn0052703	TRUE	FALSE	X	9261376	9267698	-	6323
CG17440	CG17440	FBgn0030120	TRUE	FALSE	X	9268438	9269925	-	1488
Cfp1	CG17446	FBgn0030121	TRUE	FALSE	X	9270434	9272960	-	2527
Aladin	CG16892	FBgn0030122	TRUE	FALSE	X	9273413	9275653	+	2241
snoRNA:CG16892-a	CR43590	FBgn0263475	FALSE	FALSE	X	9274714	9274862	+	149
c11.1	CG12132	FBgn0040236	TRUE	FALSE	X	9275318	9283117	-	7800
lz	CG1689	FBgn0002576	FALSE	FALSE	X	9284649	9303636	+	18988
lncRNA:CR44534	CR44534	FBgn0265727	TRUE	FALSE	X	9314685	9315171	+	487
c12.1	CG12135	FBgn0040235	TRUE	FALSE	X	9317915	9319223	-	1309
c12.2	CG12149	FBgn0040234	TRUE	FALSE	X	9319359	9324458	+	5100
Zdhhc8	CG34449	FBgn0085478	TRUE	FALSE	X	9324508	9356227	-	31720
CG34450	CG34450	FBgn0085479	TRUE	FALSE	X	9329016	9330487	-	1472
BCL7-like	CG17252	FBgn0026149	TRUE	FALSE	X	9356634	9358594	+	1961
mgl	CG42611	FBgn0261260	TRUE	FALSE	X	9358496	9500129	-	141634
CG44815	CG44815	FBgn0266050	FALSE	FALSE	X	9445815	9446212	-	398
CG32700	CG32700	FBgn0267253	TRUE	FALSE	X	9502826	9550838	-	48013
CG34028	CG34028	FBgn0054028	FALSE	FALSE	X	9511524	9512162	+	639
CG34026	CG34026	FBgn0054026	FALSE	FALSE	X	9533818	9534625	+	808
l(1)G0320	CG32701	FBgn0028327	TRUE	FALSE	X	9551140	9553750	-	2611
RpS28b	CG2998	FBgn0030136	TRUE	FALSE	X	9554623	9555661	+	1039
CG15317	CG15317	FBgn0030137	TRUE	FALSE	X	9555607	9556544	-	938
lncRNA:CR42767	CR42767	FBgn0261835	TRUE	FALSE	X	9557539	9558466	-	928
Cubn	CG32702	FBgn0052702	TRUE	FALSE	X	9558665	9571308	-	12644
LPCAT	CG32699	FBgn0052699	TRUE	FALSE	X	9571537	9579987	-	8451
CG42395	CG42395	FBgn0259741	TRUE	FALSE	X	9575126	9576247	-	1122
lncRNA:CR45540	CR45540	FBgn0267100	FALSE	FALSE	X	9581493	9581917	-	425
lncRNA:CR45541	CR45541	FBgn0267101	FALSE	FALSE	X	9584177	9584575	+	399
Hex-A	CG3001	FBgn0001186	TRUE	FALSE	X	9585675	9589813	+	4139
lncRNA:CR45542	CR45542	FBgn0267102	FALSE	FALSE	X	9590093	9590619	-	527
lncRNA:CR45543	CR45543	FBgn0267103	FALSE	FALSE	X	9595082	9595467	+	386
Gga	CG3002	FBgn0030141	TRUE	FALSE	X	9601030	9604280	+	3251
Lst8	CG3004	FBgn0264691	TRUE	FALSE	X	9604154	9605969	-	1816
LysRS	CG12141	FBgn0027084	TRUE	FALSE	X	9606363	9608884	-	2522
Hecw	CG42797	FBgn0261931	TRUE	FALSE	X	9608946	9623243	+	14298
Ptpmeg2	CG32697	FBgn0028341	TRUE	FALSE	X	9626294	9659145	-	32852
CG3106	CG3106	FBgn0030148	FALSE	FALSE	X	9659095	9662903	-	3809
nej	CG15319	FBgn0261617	TRUE	FALSE	X	9665442	9687066	-	21625
lncRNA:CR42657	CR42657	FBgn0261522	TRUE	FALSE	X	9688189	9689295	+	1107
lncRNA:CR44016	CR44016	FBgn0264786	FALSE	FALSE	X	9691470	9692417	-	948
btd	CG12653	FBgn0000233	FALSE	FALSE	X	9694186	9697558	+	3373
lncRNA:CR43498	CR43498	FBgn0263509	TRUE	FALSE	X	9727923	9728488	-	566
Sp1	CG1343	FBgn0020378	FALSE	FALSE	X	9729648	9756369	+	26722
CG1354	CG1354	FBgn0030151	TRUE	FALSE	X	9778742	9782094	+	3353
CARPB	CG32698	FBgn0052698	TRUE	FALSE	X	9783223	9855449	+	72227
Ser7	CG2045	FBgn0019929	TRUE	FALSE	X	9865233	9867070	+	1838
CG45060	CG45060	FBgn0266430	FALSE	FALSE	X	9868068	9868568	-	501
CG45061	CG45061	FBgn0266431	FALSE	FALSE	X	9871098	9871702	-	605
CG32695	CG32695	FBgn0052695	TRUE	FALSE	X	9872382	9874057	-	1676
CG15247	CG15247	FBgn0030156	TRUE	FALSE	X	9874493	9876672	-	2180
CG1468	CG1468	FBgn0030157	TRUE	FALSE	X	9878422	9879279	+	858
CG9686	CG9686	FBgn0030158	TRUE	FALSE	X	9879870	9880535	+	666
CG9689	CG9689	FBgn0030159	TRUE	FALSE	X	9881953	9883670	+	1718
CG9691	CG9691	FBgn0030160	TRUE	FALSE	X	9884442	9885044	+	603
CG15249	CG15249	FBgn0030161	FALSE	FALSE	X	9887972	9899585	-	11614
CG1986	CG1986	FBgn0030162	FALSE	FALSE	X	9908663	9911126	-	2464
Idgf4	CG1780	FBgn0026415	TRUE	FALSE	X	9927973	9930948	-	2976
snoRNA:Me28S-U1688	CR34673	FBgn0086044	FALSE	FALSE	X	9929889	9930006	-	118
CG1791	CG1791	FBgn0030163	FALSE	FALSE	X	9963453	9964878	-	1426
CG1889	CG1889	FBgn0030164	FALSE	FALSE	X	9965241	9966959	+	1719
CG43386	CG43386	FBgn0263216	FALSE	FALSE	X	9966615	9977405	-	10791
CG15252	CG15252	FBgn0030167	FALSE	FALSE	X	9978153	9980564	-	2412
CG32694	CG32694	FBgn0052694	FALSE	FALSE	X	9989690	10006882	+	17193
CG33557	CG33557	FBgn0053557	TRUE	FALSE	X	10009210	10010049	+	840
Dna2	CG2990	FBgn0288690	TRUE	FALSE	X	10010481	10014279	+	3799
Cht6	CG43374	FBgn0263132	TRUE	FALSE	X	10016845	10050803	+	33959
asRNA:CR45185	CR45185	FBgn0267495	TRUE	FALSE	X	10044909	10048156	-	3248
Yp2	CG2979	FBgn0005391	FALSE	FALSE	X	10050951	10052636	-	1686
Yp1	CG2985	FBgn0004045	FALSE	FALSE	X	10053811	10055498	+	1688
asRNA:CR45601	CR45601	FBgn0267161	FALSE	FALSE	X	10054235	10055109	-	875
CG15312	CG15312	FBgn0030174	TRUE	FALSE	X	10055629	10070868	-	15240
Gr9a	CG32693	FBgn0052693	FALSE	FALSE	X	10061627	10062785	+	1159
lncRNA:CR45602	CR45602	FBgn0267162	FALSE	FALSE	X	10071391	10071734	+	344
ZAP3	CG32685	FBgn0052685	TRUE	FALSE	X	10071858	10082492	-	10635
CG2972	CG2972	FBgn0030177	TRUE	FALSE	X	10083154	10085050	+	1897
Naxe	CG2974	FBgn0030178	TRUE	FALSE	X	10084914	10086171	-	1258
RhoU	CG34104	FBgn0083940	TRUE	FALSE	X	10086527	10148876	+	62350
asRNA:CR44894	CR44894	FBgn0266199	TRUE	FALSE	X	10114340	10208574	-	94235
snoRNA:Me18S-A627	CR34674	FBgn0086045	FALSE	FALSE	X	10124347	10124445	+	99
CG12645	CG12645	FBgn0030181	TRUE	FALSE	X	10153612	10155009	+	1398
CG43902	CG43902	FBgn0264503	TRUE	FALSE	X	10158434	10195337	+	36904
lncRNA:CR32690	CR32690	FBgn0052690	TRUE	FALSE	X	10204400	10205289	+	890
Ypel	CG15309	FBgn0030183	TRUE	FALSE	X	10205292	10212374	-	7083
lncRNA:CR43899	CR43899	FBgn0264500	TRUE	FALSE	X	10210181	10210636	+	456
ATPsyndelta	CG2968	FBgn0028342	TRUE	FALSE	X	10212970	10217393	+	4424
CG2962	CG2962	FBgn0030186	FALSE	FALSE	X	10214858	10216642	-	1785
asRNA:CR45629	CR45629	FBgn0267189	FALSE	FALSE	X	10217627	10219303	+	1677
CG15308	CG15308	FBgn0040941	FALSE	FALSE	X	10217913	10219139	-	1227
CG34408	CG34408	FBgn0085437	TRUE	FALSE	X	10220110	10230088	+	9979
CG2961	CG2961	FBgn0030187	FALSE	FALSE	X	10231002	10233080	-	2079
Hk	CG43388	FBgn0263220	TRUE	FALSE	X	10233347	10263485	-	30139
asRNA:CR43959	CR43959	FBgn0264674	FALSE	FALSE	X	10256629	10261804	+	5176
CG12643	CG12643	FBgn0040942	TRUE	FALSE	X	10264233	10265263	-	1031
alpha-Man-Ia	CG42275	FBgn0259170	TRUE	FALSE	X	10266792	10325958	-	59167
CG2909	CG2909	FBgn0030189	TRUE	FALSE	X	10326464	10328946	+	2483
Gip	CG2227	FBgn0011770	TRUE	FALSE	X	10328877	10329872	-	996
CG15306	CG15306	FBgn0030191	TRUE	FALSE	X	10330160	10331818	-	1659
CG43740	CG43740	FBgn0263997	FALSE	FALSE	X	10333652	10347794	+	14143
snoRNA:U3:9B	CR33662	FBgn0065046	FALSE	FALSE	X	10348125	10348337	+	213
l(1)G0289	CG2221	FBgn0028331	TRUE	FALSE	X	10348680	10366273	-	17594
CG32679	CG32679	FBgn0052679	TRUE	FALSE	X	10366402	10367472	-	1071
CG17841	CG17841	FBgn0028480	TRUE	FALSE	X	10368052	10384183	+	16132
CG32686	CG32686	FBgn0052686	TRUE	FALSE	X	10371717	10375316	-	3600
CG2898	CG2898	FBgn0030195	TRUE	FALSE	X	10375374	10376628	+	1255
CG32681	CG32681	FBgn0052681	TRUE	FALSE	X	10376651	10381352	-	4702
Psf3	CG2222	FBgn0030196	TRUE	FALSE	X	10383353	10385861	-	2509
flw	CG2096	FBgn0000711	TRUE	FALSE	X	10385960	10409817	+	23858
CG32683	CG32683	FBgn0052683	TRUE	FALSE	X	10410391	10454895	-	44505
RabX2	CG2885	FBgn0030200	TRUE	FALSE	X	10417429	10418219	+	791
CG12640	CG12640	FBgn0030202	FALSE	FALSE	X	10432465	10432812	-	348
snoRNA:Me28S-A1705	CR34675	FBgn0086046	FALSE	FALSE	X	10443911	10443989	-	79
Or9a	CG15302	FBgn0030204	FALSE	FALSE	X	10458186	10459676	-	1491
Neb-cGP	CG15304	FBgn0083167	TRUE	FALSE	X	10460736	10461878	+	1143
nocte	CG17255	FBgn0261710	TRUE	FALSE	X	10461865	10474675	-	12811
CG2889	CG2889	FBgn0030206	TRUE	FALSE	X	10473938	10477201	+	3264
CG2887	CG2887	FBgn0030207	TRUE	FALSE	X	10477260	10478493	-	1234
PPP4R2r	CG2890	FBgn0030208	TRUE	FALSE	X	10478838	10481943	+	3106
CG32687	CG32687	FBgn0052687	TRUE	FALSE	X	10482028	10487205	-	5178
spri	CG34414	FBgn0085443	TRUE	FALSE	X	10490069	10585422	-	95354
CG15296	CG15296	FBgn0030215	TRUE	FALSE	X	10565842	10566591	-	750
Rab9D	CG32678	FBgn0067052	FALSE	FALSE	X	10589089	10589985	+	897
Hmr	CG1619	FBgn0001206	TRUE	FALSE	X	10590920	10595855	-	4936
CG2124	CG2124	FBgn0030217	TRUE	FALSE	X	10596122	10599169	+	3048
CG1628	CG1628	FBgn0030218	TRUE	FALSE	X	10598146	10602714	-	4569
CG43347	CG43347	FBgn0263072	TRUE	FALSE	X	10602641	10620190	-	17550
Rab9Db	CG9807	FBgn0030221	FALSE	FALSE	X	10622355	10623225	-	871
CG9806	CG9806	FBgn0030222	FALSE	FALSE	X	10623725	10627112	-	3388
X11Lbeta	CG32677	FBgn0052677	TRUE	FALSE	X	10627737	10710947	+	83211
CG2111	CG2111	FBgn0030223	FALSE	FALSE	X	10657680	10660671	+	2992
Rab9E	CG32673	FBgn0052673	FALSE	FALSE	X	10660955	10661843	-	889
CG12637	CG12637	FBgn0030224	TRUE	FALSE	X	10672433	10673466	-	1034
stx	CG32676	FBgn0052676	TRUE	FALSE	X	10711163	10744943	-	33781
ras	CG1799	FBgn0003204	TRUE	FALSE	X	10744502	10749097	+	4596
lncRNA:CR44766	CR44766	FBgn0265987	TRUE	FALSE	X	10744508	10745250	+	743
Rph	CG11556	FBgn0030230	TRUE	FALSE	X	10749077	10757666	-	8590
Tango5	CG32675	FBgn0052675	TRUE	FALSE	X	10760048	10764413	-	4366
Atg8a	CG32672	FBgn0052672	TRUE	FALSE	X	10764878	10768338	-	3461
BTBD9	CG1826	FBgn0030228	TRUE	FALSE	X	10768537	10772154	+	3618
CG15211	CG15211	FBgn0030234	TRUE	FALSE	X	10772541	10778981	+	6441
Ant2	CG1683	FBgn0025111	TRUE	FALSE	X	10778954	10786907	-	7954
sesB	CG16944	FBgn0003360	TRUE	FALSE	X	10780893	10786958	-	6066
Imp	CG1691	FBgn0285926	TRUE	FALSE	X	10787869	10824277	-	36409
lncRNA:CR45204	CR45204	FBgn0266731	FALSE	FALSE	X	10794338	10796292	-	1955
lncRNA:CR45624	CR45624	FBgn0267184	FALSE	FALSE	X	10824269	10824627	+	359
sbr	CG1664	FBgn0003321	TRUE	FALSE	X	10832752	10847092	-	14341
CG15210	CG15210	FBgn0040850	TRUE	FALSE	X	10839230	10839895	+	666
CG15209	CG15209	FBgn0030237	TRUE	FALSE	X	10842205	10842995	+	791
CG32669	CG32669	FBgn0052669	FALSE	FALSE	X	10842697	10845081	-	2385
Pgls	CG17333	FBgn0030239	TRUE	FALSE	X	10847438	10848534	+	1097
CG2202	CG2202	FBgn0030240	TRUE	FALSE	X	10848757	10852327	+	3571
feo	CG11207	FBgn0030241	TRUE	FALSE	X	10852446	10854869	-	2424
sofe	CG1655	FBgn0030242	TRUE	FALSE	X	10855000	10857413	-	2414
CG2186	CG2186	FBgn0030243	TRUE	FALSE	X	10857655	10866246	+	8592
CG2157	CG2157	FBgn0030244	FALSE	FALSE	X	10869284	10870705	+	1422
CG1637	CG1637	FBgn0030245	TRUE	FALSE	X	10870594	10877893	-	7300
Ork1	CG1615	FBgn0017561	FALSE	FALSE	X	10878054	10891250	-	13197
lncRNA:CR45616	CR45616	FBgn0267176	FALSE	FALSE	X	10891432	10891973	+	542
lncRNA:CR45617	CR45617	FBgn0267177	FALSE	FALSE	X	10892261	10892748	+	488
lncRNA:CR44524	CR44524	FBgn0265717	FALSE	FALSE	X	10893189	10893676	+	488
CG1582	CG1582	FBgn0030246	TRUE	FALSE	X	10894747	10899302	-	4556
CG15208	CG15208	FBgn0030247	TRUE	FALSE	X	10899965	10901811	+	1847
CG43901	CG43901	FBgn0264502	FALSE	FALSE	X	10905767	10923436	+	17670
v	CG2155	FBgn0003965	TRUE	FALSE	X	10923972	10925631	+	1660
CG2145	CG2145	FBgn0030251	TRUE	FALSE	X	10927399	10929712	+	2314
Myo10A	CG43657	FBgn0263705	FALSE	FALSE	X	10930840	10964046	+	33207
Rab9Fa	CG32671	FBgn0052671	FALSE	FALSE	X	10950160	10951030	-	871
Rab9Fb	CG32670	FBgn0052670	TRUE	FALSE	X	10951609	10952486	-	878
C901	CG1567	FBgn0021742	FALSE	FALSE	X	10964032	10967134	-	3103
CG42339	CG42339	FBgn0259241	FALSE	FALSE	X	10967722	11039901	-	72180
SmydA-4	CG11160	FBgn0030257	TRUE	FALSE	X	11044756	11049540	+	4785
CG1552	CG1552	FBgn0030258	FALSE	FALSE	X	11052171	11053556	-	1386
CG1545	CG1545	FBgn0030259	FALSE	FALSE	X	11057545	11059619	-	2075
CG1537	CG1537	FBgn0030260	FALSE	FALSE	X	11062027	11063170	-	1144
lncRNA:CR45614	CR45614	FBgn0267174	FALSE	FALSE	X	11065860	11066377	+	518
CG15203	CG15203	FBgn0030261	FALSE	FALSE	X	11066552	11068379	+	1828
sev	CG18085	FBgn0003366	TRUE	FALSE	X	11071441	11086299	-	14859
asRNA:CR44358	CR44358	FBgn0265458	TRUE	FALSE	X	11079291	11079772	+	482
asRNA:CR45604	CR45604	FBgn0267164	TRUE	FALSE	X	11089231	11095143	-	5913
Vago	CG2081	FBgn0030262	TRUE	FALSE	X	11089290	11090219	+	930
CG2076	CG2076	FBgn0030263	TRUE	FALSE	X	11090210	11092098	+	1889
CG2061	CG2061	FBgn0027498	TRUE	FALSE	X	11092492	11094947	+	2456
CG42249	CG42249	FBgn0259101	FALSE	FALSE	X	11096273	11108148	+	11876
Hsp60A	CG12101	FBgn0015245	TRUE	FALSE	X	11108482	11112308	+	3827
CG11122	CG11122	FBgn0030266	TRUE	FALSE	X	11112395	11124726	-	12332
Rpt3	CG16916	FBgn0028686	TRUE	FALSE	X	11125101	11126785	+	1685
SrpRalpha	CG2522	FBgn0010391	TRUE	FALSE	X	11126877	11129087	-	2211
Klp10A	CG1453	FBgn0030268	TRUE	FALSE	X	11129362	11137118	-	7757
CG44385	CG44385	FBgn0265535	TRUE	FALSE	X	11131340	11132412	-	1073
CDK2AP1	CG18292	FBgn0030269	TRUE	FALSE	X	11137859	11139689	+	1831
asRNA:CR44054	CR44054	FBgn0264863	FALSE	FALSE	X	11139608	11141238	+	1631
ssp7	CG32667	FBgn0052667	TRUE	FALSE	X	11139762	11140263	-	502
CG15199	CG15199	FBgn0030270	FALSE	FALSE	X	11140474	11141835	-	1362
CG15202	CG15202	FBgn0030271	TRUE	FALSE	X	11142541	11143755	+	1215
CG15201	CG15201	FBgn0030272	TRUE	FALSE	X	11144120	11144809	+	690
Ran	CG1404	FBgn0020255	TRUE	FALSE	X	11144852	11148716	-	3865
Lint-1	CG1908	FBgn0030274	TRUE	FALSE	X	11149323	11152592	+	3270
rtv	CG1397	FBgn0261277	TRUE	FALSE	X	11152484	11153990	-	1507
Dlic	CG1938	FBgn0030276	TRUE	FALSE	X	11154421	11164670	+	10250
CG32668	CG32668	FBgn0052668	FALSE	FALSE	X	11156676	11159760	-	3085
Antdh	CG1386	FBgn0026268	FALSE	FALSE	X	11168030	11169058	-	1029
CG1394	CG1394	FBgn0030277	TRUE	FALSE	X	11169811	11170678	-	868
CG15200	CG15200	FBgn0030278	TRUE	FALSE	X	11182931	11183476	+	546
lncRNA:CR44765	CR44765	FBgn0265986	TRUE	FALSE	X	11193158	11193491	+	334
CG11106	CG11106	FBgn0030280	TRUE	FALSE	X	11202248	11202806	+	559
CG44422	CG44422	FBgn0265595	TRUE	FALSE	X	11219379	11302783	-	83405
CG15198	CG15198	FBgn0030283	TRUE	FALSE	X	11248236	11248885	+	650
Ir10a	CG34143	FBgn0083979	FALSE	FALSE	X	11308533	11311208	-	2676
sisA	CG1641	FBgn0003411	FALSE	FALSE	X	11321579	11322357	-	779
l(1)10Bb	CG1639	FBgn0001491	TRUE	FALSE	X	11324294	11325308	-	1015
Gapvd1	CG1657	FBgn0030286	TRUE	FALSE	X	11325385	11334071	+	8687
Kap3	CG11759	FBgn0028421	TRUE	FALSE	X	11334187	11340084	-	5898
CG34348	CG34348	FBgn0085377	TRUE	FALSE	X	11339873	11344734	+	4862
GCS1	CG1597	FBgn0030289	TRUE	FALSE	X	11344506	11348001	-	3496
CG11756	CG11756	FBgn0030290	TRUE	FALSE	X	11348120	11348865	+	746
CG1738	CG1738	FBgn0030291	TRUE	FALSE	X	11349049	11349847	+	799
CG11752	CG11752	FBgn0030292	TRUE	FALSE	X	11349998	11350474	+	477
CG1737	CG1737	FBgn0030293	TRUE	FALSE	X	11350608	11355539	+	4932
dsh	CG18361	FBgn0000499	TRUE	FALSE	X	11355881	11358724	+	2844
Pa1	CG11750	FBgn0287454	TRUE	FALSE	X	11359236	11360929	+	1694
hop	CG1594	FBgn0004864	TRUE	FALSE	X	11360930	11368098	-	7169
Tim8	CG1728	FBgn0027359	TRUE	FALSE	X	11368445	11369283	+	839
dlg1	CG1725	FBgn0001624	TRUE	FALSE	X	11369665	11409776	+	40112
CG15196	CG15196	FBgn0030296	TRUE	FALSE	X	11409947	11411667	+	1721
Gr10b	CG12622	FBgn0030297	FALSE	FALSE	X	11411783	11413190	-	1408
Gr10a	CG32664	FBgn0045502	FALSE	FALSE	X	11413467	11417422	-	3956
Or10a	CG17867	FBgn0030298	FALSE	FALSE	X	11413467	11417422	-	3956
Gs2	CG1743	FBgn0001145	TRUE	FALSE	X	11422832	11430197	+	7366
Evi5	CG11727	FBgn0262740	TRUE	FALSE	X	11430523	11454386	-	23864
Sk1	CG1747	FBgn0030300	TRUE	FALSE	X	11442539	11446012	+	3474
HP5	CG1745	FBgn0030301	TRUE	FALSE	X	11454786	11459227	+	4442
CG43155	CG43155	FBgn0262685	FALSE	FALSE	X	11459786	11476504	+	16719
Cyp4g15	CG11715	FBgn0030304	FALSE	FALSE	X	11477058	11483233	+	6176
Uba5	CG1749	FBgn0030305	TRUE	FALSE	X	11483518	11485060	+	1543
Spase25	CG1751	FBgn0030306	TRUE	FALSE	X	11485250	11486566	+	1317
CG33235	CG33235	FBgn0030307	TRUE	FALSE	X	11486546	11491573	-	5028
lncRNA:CR44556	CR44556	FBgn0265749	FALSE	FALSE	X	11492337	11492998	-	662
Drak	CG32666	FBgn0052666	TRUE	FALSE	X	11493135	11555045	+	61911
mir-2492	CR43042	FBgn0262335	FALSE	FALSE	X	11547422	11547497	+	76
CG1572	CG1572	FBgn0030309	TRUE	FALSE	X	11555050	11558654	-	3605
PGRP-SA	CG11709	FBgn0030310	TRUE	FALSE	X	11561643	11562779	+	1137
Polr2A	CG1554	FBgn0003277	TRUE	FALSE	X	11562800	11570326	-	7527
asRNA:CR44266	CR44266	FBgn0265252	TRUE	FALSE	X	11570455	11571358	-	904
CG11699	CG11699	FBgn0030311	TRUE	FALSE	X	11570621	11571718	+	1098
Kmn1	CG1558	FBgn0027259	TRUE	FALSE	X	11571383	11572442	-	1060
Reepl1	CG11697	FBgn0030313	TRUE	FALSE	X	11572707	11573640	+	934
CG11696	CG11696	FBgn0030314	TRUE	FALSE	X	11573731	11576152	+	2422
e(y)2	CG15191	FBgn0000618	TRUE	FALSE	X	11576118	11576620	-	503
CG11695	CG11695	FBgn0030316	TRUE	FALSE	X	11576883	11578806	+	1924
lncRNA:roX2	CR32665	FBgn0019660	TRUE	FALSE	X	11579065	11580432	+	1368
nod	CG1763	FBgn0002948	TRUE	FALSE	X	11580772	11585750	+	4979
pkm	CG1561	FBgn0030317	FALSE	FALSE	X	11581957	11584175	-	2219
rho-4	CG1697	FBgn0030318	TRUE	FALSE	X	11599838	11606288	+	6451
CG2533	CG2533	FBgn0030319	TRUE	FALSE	X	11603243	11604194	-	952
CG2247	CG2247	FBgn0030320	TRUE	FALSE	X	11606290	11611652	-	5363
CG1703	CG1703	FBgn0030321	TRUE	FALSE	X	11611927	11615128	+	3202
RPA3	CG15220	FBgn0288833	TRUE	FALSE	X	11615097	11615840	-	744
Met	CG1705	FBgn0002723	TRUE	FALSE	X	11616124	11621280	+	5157
Ptp10D	CG1817	FBgn0004370	TRUE	FALSE	X	11622015	11677338	+	55324
Vlet	CG2371	FBgn0030323	TRUE	FALSE	X	11677344	11678589	-	1246
bif	CG1822	FBgn0014133	TRUE	FALSE	X	11678970	11694740	+	15771
PhKgamma	CG1830	FBgn0011754	TRUE	FALSE	X	11695137	11704394	+	9258
CG2444	CG2444	FBgn0030326	FALSE	FALSE	X	11704310	11705300	-	991
FucT6	CG2448	FBgn0030327	TRUE	FALSE	X	11706575	11709951	-	3377
Amun	CG2446	FBgn0030328	TRUE	FALSE	X	11710120	11715565	-	5446
mir-9370	CR46286	FBgn0283637	FALSE	FALSE	X	11710252	11710301	-	50
lncRNA:CR45618	CR45618	FBgn0267178	FALSE	FALSE	X	11716063	11716720	-	658
prtp	CG1837	FBgn0030329	TRUE	FALSE	X	11716756	11719894	+	3139
Tango10	CG1841	FBgn0030330	TRUE	FALSE	X	11720245	11723854	+	3610
CG15221	CG15221	FBgn0030331	FALSE	FALSE	X	11724246	11736617	+	12372
inaF-B	CG42447	FBgn0259918	FALSE	FALSE	X	11724668	11732770	-	8103
inaF-D	CG42563	FBgn0260812	TRUE	FALSE	X	11724668	11729099	-	4432
inaF-A	CG34322	FBgn0085351	FALSE	FALSE	X	11726390	11733895	-	7506
inaF-C	CG34321	FBgn0085350	FALSE	FALSE	X	11726390	11731765	-	5376
m	CG9369	FBgn0002577	TRUE	FALSE	X	11754273	11769508	+	15236
CG9360	CG9360	FBgn0030332	TRUE	FALSE	X	11763474	11764590	-	1117
dy	CG9355	FBgn0004511	FALSE	FALSE	X	11769769	11778784	-	9016
Karl	CG4139	FBgn0030334	TRUE	FALSE	X	11787381	11792253	+	4873
asRNA:CR44962	CR44962	FBgn0266277	TRUE	FALSE	X	11790796	11791777	-	982
CkIIbeta	CG15224	FBgn0000259	TRUE	FALSE	X	11792533	11801587	+	9055
Hsc70-3	CG4147	FBgn0001218	TRUE	FALSE	X	11801696	11807117	-	5422
CG1578	CG1578	FBgn0030336	TRUE	FALSE	X	11808506	11816551	-	8046
rudhira	CG43154	FBgn0266019	TRUE	FALSE	X	11816898	11837460	+	20563
CG15741	CG15741	FBgn0030338	FALSE	FALSE	X	11837543	11838026	-	484
asRNA:CR43908	CR43908	FBgn0264509	FALSE	FALSE	X	11837633	11838026	+	394
Cyp28c1	CG1895	FBgn0030339	FALSE	FALSE	X	11839608	11841503	+	1896
CG15740	CG15740	FBgn0030340	FALSE	FALSE	X	11842662	11846099	-	3438
lncRNA:CR45619	CR45619	FBgn0267179	FALSE	FALSE	X	11849777	11850072	-	296
p24-1	CG1967	FBgn0030341	TRUE	FALSE	X	11850909	11852530	-	1622
CG10347	CG10347	FBgn0030342	TRUE	FALSE	X	11852692	11854931	-	2240
ATP7	CG1886	FBgn0030343	TRUE	FALSE	X	11855022	11864754	+	9733
Nrd1	CG2025	FBgn0030344	TRUE	FALSE	X	11864651	11868893	-	4243
CG1847	CG1847	FBgn0030345	TRUE	FALSE	X	11869170	11871168	+	1999
BORCS5	CG11802	FBgn0030346	TRUE	FALSE	X	11871299	11872779	-	1481
CG15739	CG15739	FBgn0030347	TRUE	FALSE	X	11873319	11875346	+	2028
CG10352	CG10352	FBgn0030348	FALSE	FALSE	X	11875306	11877168	-	1863
CG10353	CG10353	FBgn0030349	TRUE	FALSE	X	11877737	11887162	-	9426
SelG	CG1844	FBgn0030350	TRUE	FALSE	X	11887284	11888240	+	957
CG1840	CG1840	FBgn0030351	TRUE	FALSE	X	11888352	11889186	+	835
sicily	CG15738	FBgn0030352	TRUE	FALSE	X	11891732	11893745	+	2014
wisp	CG15737	FBgn0260780	TRUE	FALSE	X	11893943	11899920	+	5978
Upf1	CG1559	FBgn0030354	TRUE	FALSE	X	11899996	11905371	-	5376
CG43156	CG43156	FBgn0262686	FALSE	FALSE	X	11906452	11906868	-	417
pot	CG2467	FBgn0250871	TRUE	FALSE	X	11907409	11917260	-	9852
lncRNA:CR32661	CR32661	FBgn0030356	TRUE	FALSE	X	11917806	11918678	-	873
lncRNA:CR43157	CR43157	FBgn0262687	TRUE	FALSE	X	11919125	11919657	-	533
Sclp	CG2471	FBgn0030357	TRUE	FALSE	X	11920004	11924662	-	4659
lncRNA:CR32660	CR32660	FBgn0052660	FALSE	FALSE	X	11920004	11920574	-	571
CG10362	CG10362	FBgn0030358	FALSE	FALSE	X	11926424	11930850	-	4427
cac	CG43368	FBgn0263111	TRUE	FALSE	X	11931280	11985087	-	53808
gd	CG1505	FBgn0000808	TRUE	FALSE	X	11985154	11987764	-	2611
tsg	CG1502	FBgn0003865	FALSE	FALSE	X	11988062	11988948	-	887
CG18130	CG18130	FBgn0030359	TRUE	FALSE	X	11990118	11992768	-	2651
fw	CG1500	FBgn0001083	TRUE	FALSE	X	11992915	12003914	-	11000
CG1806	CG1806	FBgn0030360	TRUE	FALSE	X	12007176	12009904	+	2729
CG1492	CG1492	FBgn0030361	TRUE	FALSE	X	12009711	12012211	-	2501
regucalcin	CG1803	FBgn0030362	TRUE	FALSE	X	12012377	12017375	+	4999
Chrac-16	CG15736	FBgn0043001	TRUE	FALSE	X	12017225	12017961	-	737
Lsm12a	CG15735	FBgn0030364	TRUE	FALSE	X	12018640	12020719	+	2080
Tango4	CG1796	FBgn0030365	TRUE	FALSE	X	12021068	12022746	+	1679
Usp7	CG1490	FBgn0030366	TRUE	FALSE	X	12022837	12029032	-	6196
Cyp311a1	CG1488	FBgn0030367	FALSE	FALSE	X	12029754	12031465	-	1712
Cyp318a1	CG1786	FBgn0030369	FALSE	FALSE	X	12032632	12035283	+	2652
Ten-a	CG42338	FBgn0267001	TRUE	FALSE	X	12043698	12335214	+	291517
lncRNA:CR43960	CR43960	FBgn0264675	FALSE	FALSE	X	12043698	12116041	+	72344
Uch-L5R	CG1950	FBgn0030370	TRUE	FALSE	X	12055338	12056635	-	1298
Muc11A	CG32656	FBgn0052656	FALSE	FALSE	X	12059795	12065144	+	5350
lncRNA:CR43961	CR43961	FBgn0264676	TRUE	FALSE	X	12067200	12070139	-	2940
CG34323	CG34323	FBgn0085352	TRUE	FALSE	X	12070437	12071263	+	827
moon	CG12721	FBgn0030373	TRUE	FALSE	X	12072008	12072818	-	811
CG15734	CG15734	FBgn0030374	TRUE	FALSE	X	12086469	12087025	-	557
lncRNA:CR32657	CR32657	FBgn0052657	TRUE	FALSE	X	12087211	12087695	+	485
lncRNA:CR32658	CR32658	FBgn0040859	TRUE	FALSE	X	12091264	12092272	+	1009
CG11356	CG11356	FBgn0030375	FALSE	FALSE	X	12102797	12103840	-	1044
CG2750	CG2750	FBgn0030376	TRUE	FALSE	X	12107200	12113357	+	6158
CG1924	CG1924	FBgn0030377	TRUE	FALSE	X	12176440	12178626	-	2187
CG32655	CG32655	FBgn0052655	TRUE	FALSE	X	12234562	12235877	-	1316
CG45603	CG45603	FBgn0267163	TRUE	FALSE	X	12274635	12275155	+	521
CG2577	CG2577	FBgn0030384	TRUE	FALSE	X	12373118	12374448	+	1331
Ir11a	CG15732	FBgn0030385	FALSE	FALSE	X	12375596	12377755	-	2160
CG32651	CG32651	FBgn0052651	TRUE	FALSE	X	12404616	12408477	-	3862
CG2574	CG2574	FBgn0030386	TRUE	FALSE	X	12408861	12409825	+	965
lncRNA:CR32652	CR32652	FBgn0052652	TRUE	FALSE	X	12411018	12412181	-	1164
Pkcdelta	CG42349	FBgn0287828	TRUE	FALSE	X	12432224	12453650	+	21427
CG15927	CG15927	FBgn0030389	FALSE	FALSE	X	12454729	12455683	+	955
lncRNA:CR45615	CR45615	FBgn0267175	FALSE	FALSE	X	12455771	12456258	+	488
CG15731	CG15731	FBgn0030390	FALSE	FALSE	X	12456409	12457763	-	1355
Rab40	CG1900	FBgn0030391	TRUE	FALSE	X	12459796	12463112	-	3317
CG42258	CG42258	FBgn0259143	TRUE	FALSE	X	12463528	12478431	+	14904
Cpr11A	CG2560	FBgn0030394	FALSE	FALSE	X	12486970	12489448	+	2479
Lsp1alpha	CG2559	FBgn0002562	FALSE	FALSE	X	12490291	12492982	+	2692
Mks1	CG15730	FBgn0030395	FALSE	FALSE	X	12494395	12496597	-	2203
CG2556	CG2556	FBgn0030396	TRUE	FALSE	X	12497188	12516565	+	19378
snoRNA:Me18S-G894	CR34676	FBgn0086047	FALSE	FALSE	X	12497701	12497808	+	108
hwt	CG43921	FBgn0264542	TRUE	FALSE	X	12516634	12568452	-	51819
Cpr11B	CG2555	FBgn0030398	FALSE	FALSE	X	12553124	12554235	+	1112
Pits	CG11138	FBgn0030400	TRUE	FALSE	X	12569169	12583193	-	14025
LIMK1	CG1848	FBgn0283712	TRUE	FALSE	X	12584385	12592193	-	7809
CG1824	CG1824	FBgn0030403	TRUE	FALSE	X	12592555	12595624	-	3070
Sec16	CG32654	FBgn0052654	TRUE	FALSE	X	12596047	12609910	+	13864
CG1463	CG1463	FBgn0030406	TRUE	FALSE	X	12609977	12611667	-	1691
Fpgs	CG2543	FBgn0030407	TRUE	FALSE	X	12611867	12615530	+	3664
asRNA:CR45621	CR45621	FBgn0267181	FALSE	FALSE	X	12612108	12615780	-	3673
CG11085	CG11085	FBgn0030408	FALSE	FALSE	X	12616316	12621216	+	4901
lncRNA:CR44568	CR44568	FBgn0265761	FALSE	FALSE	X	12622212	12622771	+	560
CG15728	CG15728	FBgn0030409	TRUE	FALSE	X	12624292	12628445	+	4154
Aven	CG15727	FBgn0030410	TRUE	FALSE	X	12628370	12629640	-	1271
CG2540	CG2540	FBgn0030411	TRUE	FALSE	X	12629878	12631111	+	1234
Tomosyn	CG17762	FBgn0030412	TRUE	FALSE	X	12631605	12653442	+	21838
mir-970	CR42894	FBgn0262187	FALSE	FALSE	X	12636336	12636430	+	95
CkIalpha	CG2028	FBgn0015024	TRUE	FALSE	X	12653626	12657834	+	4209
Tis11	CG4070	FBgn0011837	TRUE	FALSE	X	12659415	12682560	+	23146
lncRNA:CR33963	CR33963	FBgn0053963	TRUE	FALSE	X	12659462	12660632	+	1171
mir-9377	CR46293	FBgn0283559	FALSE	FALSE	X	12665217	12665268	+	52
lncRNA:SMRG	CR46390	FBgn0286868	FALSE	FALSE	X	12680687	12682560	+	1874
Smr	CG4013	FBgn0265523	TRUE	FALSE	X	12684203	12742618	-	58416
CG15725	CG15725	FBgn0030417	TRUE	FALSE	X	12705854	12708841	+	2988
lncRNA:CR43963	CR43963	FBgn0264678	TRUE	FALSE	X	12717624	12730953	-	13330
asRNA:CR45623	CR45623	FBgn0267183	FALSE	FALSE	X	12742547	12742926	+	380
CG4004	CG4004	FBgn0030418	TRUE	FALSE	X	12744212	12749785	+	5574
lncRNA:CR44619	CR44619	FBgn0265830	TRUE	FALSE	X	12751867	12754571	+	2705
Paics	CG3989	FBgn0020513	TRUE	FALSE	X	12757036	12760617	-	3582
pira	CG12717	FBgn0030420	TRUE	FALSE	X	12760642	12763611	-	2970
Agpat1	CG3812	FBgn0030421	TRUE	FALSE	X	12765266	12772851	+	7586
CG32647	CG32647	FBgn0052647	TRUE	FALSE	X	12771844	12784958	-	13115
Pde9	CG42276	FBgn0259171	TRUE	FALSE	X	12785563	12897327	-	111765
Nep6	CG3775	FBgn0030425	TRUE	FALSE	X	12801661	12804232	+	2572
CG4661	CG4661	FBgn0030429	TRUE	FALSE	X	12855688	12857722	-	2035
CG32650	CG32650	FBgn0052650	TRUE	FALSE	X	12897503	12898669	-	1167
Coq8	CG32649	FBgn0052649	TRUE	FALSE	X	12898768	12901114	-	2347
CG4407	CG4407	FBgn0030431	TRUE	FALSE	X	12901353	12903516	-	2164
CG4404	CG4404	FBgn0030432	TRUE	FALSE	X	12903745	12906018	-	2274
mRpL49	CG4647	FBgn0030433	TRUE	FALSE	X	12907105	12907942	+	838
Brms1	CG4400	FBgn0030434	TRUE	FALSE	X	12907986	12909622	-	1637
CG4645	CG4645	FBgn0030435	TRUE	FALSE	X	12909953	12912070	+	2118
lncRNA:CR45625	CR45625	FBgn0267185	FALSE	FALSE	X	12912560	12913009	+	450
lncRNA:CR45626	CR45626	FBgn0267186	FALSE	FALSE	X	12914844	12915722	+	879
fne	CG4396	FBgn0086675	FALSE	FALSE	X	12917477	12950417	+	32941
hec	CG4395	FBgn0030437	FALSE	FALSE	X	12950436	12957462	-	7027
CG32642	CG32642	FBgn0052642	FALSE	FALSE	X	12959220	12960790	+	1571
Mur11Da	CG32644	FBgn0052644	FALSE	FALSE	X	12967888	12970056	+	2169
asRNA:CR43636	CR43636	FBgn0263627	FALSE	FALSE	X	12970476	12973213	-	2738
CG15721	CG15721	FBgn0030438	FALSE	FALSE	X	12970711	12973967	+	3257
asRNA:CR43152	CR43152	FBgn0262682	TRUE	FALSE	X	12973825	12974615	-	791
CG12716	CG12716	FBgn0030439	FALSE	FALSE	X	12974683	12976231	-	1549
CG32643	CG32643	FBgn0052643	TRUE	FALSE	X	12984524	12985071	+	548
rad	CG44424	FBgn0265597	TRUE	FALSE	X	12988615	13079070	+	90456
CG15719	CG15719	FBgn0030440	TRUE	FALSE	X	13003955	13004879	-	925
CG2209	CG2209	FBgn0030441	TRUE	FALSE	X	13022198	13022949	+	752
CG12715	CG12715	FBgn0030443	FALSE	FALSE	X	13052847	13055328	-	2482
asRNA:CR44840	CR44840	FBgn0266114	FALSE	FALSE	X	13054218	13054689	+	472
mir-971	CR42929	FBgn0262222	FALSE	FALSE	X	13062072	13062167	+	96
hep	CG4353	FBgn0010303	TRUE	FALSE	X	13079205	13090434	-	11230
lic	CG12244	FBgn0261524	TRUE	FALSE	X	13091145	13093986	+	2842
CG2200	CG2200	FBgn0030447	TRUE	FALSE	X	13094299	13095732	+	1434
Chpf	CG43313	FBgn0263005	TRUE	FALSE	X	13095571	13112462	-	16892
Fer3HCH	CG4349	FBgn0030449	TRUE	FALSE	X	13107382	13108194	-	813
CG42237	CG42237	FBgn0250862	TRUE	FALSE	X	13115131	13123066	+	7936
CG32638	CG32638	FBgn0052638	TRUE	FALSE	X	13122876	13128794	-	5919
sncRNA:204	CR33657	FBgn0065101	FALSE	FALSE	X	13128596	13128630	-	35
CG15717	CG15717	FBgn0030451	TRUE	FALSE	X	13128952	13134565	+	5614
MFS10	CG4330	FBgn0030452	TRUE	FALSE	X	13129018	13134839	+	5822
CG32645	CG32645	FBgn0052645	TRUE	FALSE	X	13139199	13153462	+	14264
CG4318	CG4318	FBgn0030455	TRUE	FALSE	X	13153461	13154924	-	1464
CG4332	CG4332	FBgn0030456	TRUE	FALSE	X	13155038	13157372	+	2335
Bap60	CG4303	FBgn0025463	TRUE	FALSE	X	13157445	13159508	-	2064
CG12096	CG12096	FBgn0030457	TRUE	FALSE	X	13159604	13162854	+	3251
Lgr4	CG34411	FBgn0085440	TRUE	FALSE	X	13161714	13189164	-	27451
CG32640	CG32640	FBgn0052640	FALSE	FALSE	X	13178005	13178523	+	519
CG32641	CG32641	FBgn0052641	TRUE	FALSE	X	13184478	13184996	+	519
CG12723	CG12723	FBgn0030459	FALSE	FALSE	X	13189643	13191883	-	2241
Coq5	CG2453	FBgn0030460	TRUE	FALSE	X	13193094	13194551	-	1458
sno	CG44436	FBgn0265630	TRUE	FALSE	X	13195499	13211674	-	16176
CG44437	CG44437	FBgn0265629	TRUE	FALSE	X	13201170	13202262	-	1093
REG	CG1591	FBgn0029133	TRUE	FALSE	X	13212325	13214408	+	2084
mew	CG1771	FBgn0004456	TRUE	FALSE	X	13214409	13258490	-	44082
CG32639	CG32639	FBgn0052639	TRUE	FALSE	X	13235925	13236566	-	642
CG15742	CG15742	FBgn0030462	TRUE	FALSE	X	13257392	13258495	-	1104
comt	CG1618	FBgn0000346	TRUE	FALSE	X	13259021	13262488	+	3468
HDAC4	CG1770	FBgn0041210	TRUE	FALSE	X	13262687	13285632	-	22946
CG15743	CG15743	FBgn0030465	TRUE	FALSE	X	13285707	13287741	+	2035
CG15744	CG15744	FBgn0030466	TRUE	FALSE	X	13288051	13294433	+	6383
CG1764	CG1764	FBgn0030467	TRUE	FALSE	X	13294473	13302415	-	7943
CG1622	CG1622	FBgn0030468	TRUE	FALSE	X	13297082	13299910	+	2829
IP3K2	CG45017	FBgn0283680	TRUE	FALSE	X	13303633	13329303	+	25671
lncRNA:CR45018	CR45018	FBgn0266376	TRUE	FALSE	X	13304005	13308004	+	4000
Prx2	CG1633	FBgn0040309	TRUE	FALSE	X	13329824	13331994	+	2171
lncRNA:CR32636	CR32636	FBgn0052636	TRUE	FALSE	X	13332374	13333857	+	1484
RpS15Aa	CG2033	FBgn0010198	TRUE	FALSE	X	13335637	13337705	-	2069
CG15747	CG15747	FBgn0030474	TRUE	FALSE	X	13338318	13341009	+	2692
lncRNA:CR45708	CR45708	FBgn0267272	FALSE	FALSE	X	13344881	13345271	-	391
lncRNA:CR45709	CR45709	FBgn0267273	FALSE	FALSE	X	13345586	13346102	-	517
Syt12	CG10617	FBgn0261085	TRUE	FALSE	X	13359248	13368179	+	8932
dmrt11E	CG15749	FBgn0030477	FALSE	FALSE	X	13368191	13370472	+	2282
CG1640	CG1640	FBgn0030478	TRUE	FALSE	X	13370606	13380160	+	9555
Rbp1-like	CG1987	FBgn0030479	TRUE	FALSE	X	13380166	13384877	-	4712
Tim9a	CG1660	FBgn0030480	TRUE	FALSE	X	13385210	13385893	+	684
Ype	CG1989	FBgn0288857	TRUE	FALSE	X	13385914	13387417	-	1504
CG1662	CG1662	FBgn0030481	TRUE	FALSE	X	13387563	13389332	+	1770
lncRNA:CR44620	CR44620	FBgn0265831	FALSE	FALSE	X	13390235	13390560	-	326
lncRNA:CR44621	CR44621	FBgn0265832	FALSE	FALSE	X	13395830	13396361	+	532
Bcat	CG1673	FBgn0030482	TRUE	FALSE	X	13396899	13401224	+	4326
CG12725	CG12725	FBgn0030483	TRUE	FALSE	X	13401839	13402863	-	1025
GstT4	CG1681	FBgn0030484	TRUE	FALSE	X	13404749	13409323	+	4575
CG1998	CG1998	FBgn0030485	TRUE	FALSE	X	13409369	13413074	-	3706
Set2	CG1716	FBgn0030486	TRUE	FALSE	X	13413242	13421024	+	7783
Neto	CG44328	FBgn0265416	TRUE	FALSE	X	13445903	13527282	+	81380
CG34324	CG34324	FBgn0085353	FALSE	FALSE	X	13456534	13457663	-	1130
CG15754	CG15754	FBgn0030492	FALSE	FALSE	X	13528006	13529280	+	1275
asRNA:CR44427	CR44427	FBgn0265609	FALSE	FALSE	X	13528757	13529149	-	393
CG44428	CG44428	FBgn0265610	FALSE	FALSE	X	13529656	13530249	-	594
CG15756	CG15756	FBgn0030493	FALSE	FALSE	X	13534400	13536202	+	1803
Cpr12A	CG15757	FBgn0030494	FALSE	FALSE	X	13543643	13544907	+	1265
CG11816	CG11816	FBgn0030495	TRUE	FALSE	X	13552559	13555800	-	3242
CG32631	CG32631	FBgn0052631	FALSE	FALSE	X	13556472	13557866	+	1395
CG32633	CG32633	FBgn0052633	FALSE	FALSE	X	13561671	13563359	+	1689
Tpst	CG32632	FBgn0086674	TRUE	FALSE	X	13563823	13593224	+	29402
CG46311	CG46311	FBgn0284227	FALSE	FALSE	X	13563823	13590570	+	26748
up	CG7107	FBgn0004169	TRUE	FALSE	X	13593474	13602578	-	9105
lncRNA:CR44654	CR44654	FBgn0265865	FALSE	FALSE	X	13604359	13605651	+	1293
CG11178	CG11178	FBgn0030499	TRUE	FALSE	X	13605681	13609529	+	3849
Ndc80	CG9938	FBgn0030500	TRUE	FALSE	X	13609671	13612062	-	2392
BthD	CG11177	FBgn0030501	TRUE	FALSE	X	13612131	13613228	+	1098
tth	CG12175	FBgn0030502	TRUE	FALSE	X	13613193	13616586	-	3394
Tango2	CG11176	FBgn0030503	TRUE	FALSE	X	13616989	13619207	+	2219
CG2691	CG2691	FBgn0030504	TRUE	FALSE	X	13619276	13624408	-	5133
NFAT	CG11172	FBgn0030505	TRUE	FALSE	X	13624745	13664568	+	39824
DNAlig4	CG12176	FBgn0030506	TRUE	FALSE	X	13664584	13667811	-	3228
CG11164	CG11164	FBgn0030507	TRUE	FALSE	X	13668014	13669573	+	1560
CG15760	CG15760	FBgn0030508	TRUE	FALSE	X	13669699	13676232	+	6534
CG11162	CG11162	FBgn0030509	FALSE	FALSE	X	13676894	13677882	+	989
CG12177	CG12177	FBgn0030510	TRUE	FALSE	X	13677899	13680500	-	2602
CG11158	CG11158	FBgn0030511	TRUE	FALSE	X	13682952	13684616	+	1665
Nadsyn	CG9940	FBgn0030512	TRUE	FALSE	X	13684380	13718285	-	33906
Nna1	CG44533	FBgn0265726	TRUE	FALSE	X	13692292	13717835	+	25544
Mrgn1	CG9941	FBgn0030514	TRUE	FALSE	X	13718734	13721977	-	3244
mus101	CG11156	FBgn0002878	TRUE	FALSE	X	13722246	13727113	+	4868
g	CG10986	FBgn0001087	TRUE	FALSE	X	13727204	13736278	-	9075
Grip91	CG10988	FBgn0001612	TRUE	FALSE	X	13736570	13744683	-	8114
CG11134	CG11134	FBgn0030518	TRUE	FALSE	X	13737942	13739177	+	1236
CG11151	CG11151	FBgn0030519	TRUE	FALSE	X	13739744	13741952	+	2209
lncRNA:CR42861	CR42861	FBgn0262108	TRUE	FALSE	X	13744928	13745476	+	549
Pdcd4	CG10990	FBgn0030520	TRUE	FALSE	X	13745577	13755406	-	9830
asRNA:CR43833	CR43833	FBgn0264381	TRUE	FALSE	X	13755322	13756013	+	692
CG32625	CG32625	FBgn0052625	TRUE	FALSE	X	13756164	13756826	-	663
Rtc1	CG11130	FBgn0020909	TRUE	FALSE	X	13757179	13758598	+	1420
Yp3	CG11129	FBgn0004047	TRUE	FALSE	X	13759546	13761547	+	2002
rdgB	CG11111	FBgn0003218	TRUE	FALSE	X	13762752	13779488	+	16737
CtsB	CG10992	FBgn0030521	TRUE	FALSE	X	13779847	13782170	-	2324
amrt	CG11103	FBgn0030522	TRUE	FALSE	X	13782459	13783381	+	923
inaE	CG33174	FBgn0261244	TRUE	FALSE	X	13783714	13811493	+	27780
CG10993	CG10993	FBgn0030524	TRUE	FALSE	X	13790338	13791111	-	774
CG10996	CG10996	FBgn0030525	TRUE	FALSE	X	13796389	13797638	-	1250
CG11095	CG11095	FBgn0030528	TRUE	FALSE	X	13811684	13812870	+	1187
Clic	CG10997	FBgn0030529	TRUE	FALSE	X	13812971	13822307	-	9337
Nup93-1	CG11092	FBgn0027537	TRUE	FALSE	X	13822826	13825910	+	3085
jub	CG11063	FBgn0030530	TRUE	FALSE	X	13826041	13830317	-	4277
AMPdeam	CG32626	FBgn0052626	TRUE	FALSE	X	13830741	13845866	-	15126
mamo	CG45477	FBgn0267033	TRUE	FALSE	X	13846116	13990527	-	144412
CG11068	CG11068	FBgn0030536	TRUE	FALSE	X	13955236	13956574	+	1339
lncRNA:CR44655	CR44655	FBgn0265866	FALSE	FALSE	X	13990733	13991420	+	688
ben	CG18319	FBgn0000173	TRUE	FALSE	X	13996345	13999805	+	3461
Ste12DOR	CG32616	FBgn0044817	FALSE	FALSE	X	14000210	14000889	+	680
tRNA:Arg-TCG-2-1	CR32624	FBgn0011952	FALSE	FALSE	X	14014814	14014886	+	73
tRNA:Ser-CGA-1-1	CR32621	FBgn0011975	FALSE	FALSE	X	14015045	14015126	+	82
tRNA:Ser-CGA-1-2	CR32623	FBgn0011976	FALSE	FALSE	X	14015445	14015526	+	82
tRNA:Arg-TCG-3-1	CR32622	FBgn0011948	FALSE	FALSE	X	14016203	14016275	+	73
tRNA:Arg-TCG-3-2	CR32620	FBgn0011949	FALSE	FALSE	X	14016808	14016880	+	73
tRNA:Arg-TCG-3-3	CR32619	FBgn0011950	FALSE	FALSE	X	14017010	14017082	+	73
tRNA:Arg-TCG-3-4	CR32617	FBgn0011951	FALSE	FALSE	X	14017212	14017284	+	73
tRNA:Ser-AGA-3-1	CR32612	FBgn0011980	FALSE	FALSE	X	14025109	14025190	-	82
tRNA:Ser-AGA-2-1	CR32607	FBgn0011982	FALSE	FALSE	X	14025566	14025647	-	82
Ste:CG33247	CG33247	FBgn0053247	FALSE	FALSE	X	14046772	14047495	-	724
Ste:CG33246	CG33246	FBgn0053246	FALSE	FALSE	X	14048011	14048734	-	724
Ste:CG33245	CG33245	FBgn0053245	FALSE	FALSE	X	14049280	14050003	-	724
Ste:CG33244	CG33244	FBgn0053244	FALSE	FALSE	X	14050549	14051272	-	724
Ste:CG33243	CG33243	FBgn0053243	FALSE	FALSE	X	14051818	14052541	-	724
Ste:CG33242	CG33242	FBgn0053242	FALSE	FALSE	X	14053087	14053811	-	725
Ste:CG33241	CG33241	FBgn0053241	FALSE	FALSE	X	14054357	14055080	-	724
Ste:CG33240	CG33240	FBgn0053240	FALSE	FALSE	X	14055626	14056349	-	724
Ste:CG33239	CG33239	FBgn0053239	FALSE	FALSE	X	14056895	14057618	-	724
Ste:CG33238	CG33238	FBgn0053238	FALSE	FALSE	X	14058164	14058889	-	726
Ste:CG33237	CG33237	FBgn0053237	FALSE	FALSE	X	14059434	14060157	-	724
Ste:CG33236	CG33236	FBgn0053236	FALSE	FALSE	X	14060702	14061817	-	1116
tRNA:Ser-AGA-1-1	CR32615	FBgn0011974	FALSE	FALSE	X	14070641	14070722	+	82
lncRNA:CR46242	CR46242	FBgn0267962	FALSE	FALSE	X	14097599	14097965	+	367
tRNA:Ser-CGA-1-3	CR32608	FBgn0011977	FALSE	FALSE	X	14103363	14103444	-	82
tRNA:Arg-TCG-1-1	CR32610	FBgn0011953	FALSE	FALSE	X	14103719	14103791	-	73
tRNA:Ser-AGA-3-2	CR32618	FBgn0011981	FALSE	FALSE	X	14104649	14104730	+	82
lncRNA:CR44657	CR44657	FBgn0265868	FALSE	FALSE	X	14114141	14116889	+	2749
tRNA:Ser-AGA-2-2	CR32609	FBgn0011983	FALSE	FALSE	X	14117729	14117810	-	82
lncRNA:CR44658	CR44658	FBgn0265869	FALSE	FALSE	X	14141729	14142111	+	383
CG12479	CG12479	FBgn0040871	TRUE	FALSE	X	14151579	14152006	-	428
CG12480	CG12480	FBgn0030537	FALSE	FALSE	X	14169592	14171545	+	1954
betaNACtes1	CG13402	FBgn0030538	TRUE	FALSE	X	14171487	14172624	-	1138
CG1368	CG1368	FBgn0030539	TRUE	FALSE	X	14174756	14175670	+	915
CG11581	CG11581	FBgn0030540	FALSE	FALSE	X	14176923	14178456	+	1534
CG11584	CG11584	FBgn0030541	FALSE	FALSE	X	14181028	14183315	+	2288
asRNA:CR45995	CR45995	FBgn0267657	FALSE	FALSE	X	14181113	14182716	-	1604
CG32603	CG32603	FBgn0052603	FALSE	FALSE	X	14184561	14185807	+	1247
CG12481	CG12481	FBgn0030542	FALSE	FALSE	X	14187253	14187841	+	589
CG11585	CG11585	FBgn0030543	FALSE	FALSE	X	14189516	14190755	+	1240
CG13403	CG13403	FBgn0030544	TRUE	FALSE	X	14191220	14192018	-	799
yl	CG1372	FBgn0004649	TRUE	FALSE	X	14193214	14199958	+	6745
mir-4917	CR43515	FBgn0263530	FALSE	FALSE	X	14199545	14199621	+	77
CG11590	CG11590	FBgn0030545	TRUE	FALSE	X	14200178	14200907	+	730
Prp16	CG32604	FBgn0026713	TRUE	FALSE	X	14201362	14224732	+	23371
l(1)G0469	CG32597	FBgn0040153	TRUE	FALSE	X	14203961	14211457	-	7497
CG11674	CG11674	FBgn0030551	FALSE	FALSE	X	14224647	14225879	-	1233
mRpL38	CG15871	FBgn0030552	TRUE	FALSE	X	14226289	14227949	+	1661
CG42271	CG42271	FBgn0259166	TRUE	FALSE	X	14228060	14234066	-	6007
Fbxl4	CG1839	FBgn0030555	TRUE	FALSE	X	14234413	14237923	-	3511
CG1434	CG1434	FBgn0030554	TRUE	FALSE	X	14237988	14240152	+	2165
mRNA-cap	CG1810	FBgn0030556	TRUE	FALSE	X	14240266	14242822	-	2557
asRNA:CR46473	CR46473	FBgn0287604	TRUE	FALSE	X	14243302	14259236	-	15935
CG32599	CG32599	FBgn0260482	TRUE	FALSE	X	14243686	14246514	+	2829
mud	CG12047	FBgn0002873	TRUE	FALSE	X	14247732	14258595	+	10864
Tat	CG1461	FBgn0030558	FALSE	FALSE	X	14261223	14265379	+	4157
CG46317	CG46317	FBgn0284233	FALSE	FALSE	X	14261223	14264844	+	3622
CG13404	CG13404	FBgn0030559	FALSE	FALSE	X	14264737	14266250	-	1514
na	CG1517	FBgn0002917	TRUE	FALSE	X	14266367	14277416	+	11050
Muc12Ea	CG32602	FBgn0052602	FALSE	FALSE	X	14277735	14288161	+	10427
CG9400	CG9400	FBgn0030562	FALSE	FALSE	X	14288084	14289393	-	1310
lncRNA:CR44963	CR44963	FBgn0266278	TRUE	FALSE	X	14293465	14294044	+	580
betaNACtes2	CG18157	FBgn0030563	TRUE	FALSE	X	14314623	14315583	-	961
betaNACtes6	CG32598	FBgn0052598	TRUE	FALSE	X	14316130	14317150	-	1021
dpr8	CG32600	FBgn0052600	TRUE	FALSE	X	14322226	14462351	+	140126
betaNACtes3	CG32601	FBgn0052601	TRUE	FALSE	X	14378806	14379826	+	1021
betaNACtes4	CG18313	FBgn0030566	TRUE	FALSE	X	14380351	14381416	+	1066
CG9411	CG9411	FBgn0030569	FALSE	FALSE	X	14472408	14480086	-	7679
CG12540	CG12540	FBgn0030570	FALSE	FALSE	X	14496135	14497240	+	1106
lncRNA:CR44110	CR44110	FBgn0264941	TRUE	FALSE	X	14517290	14519516	+	2227
lncRNA:CR45521	CR45521	FBgn0267077	FALSE	FALSE	X	14540747	14541997	-	1251
CG14414	CG14414	FBgn0030571	TRUE	FALSE	X	14580600	14582174	+	1575
mRpS25	CG14413	FBgn0030572	TRUE	FALSE	X	14582136	14582982	-	847
nmdyn-D6	CG5310	FBgn0030573	TRUE	FALSE	X	14583677	14584616	+	940
sbm	CG9413	FBgn0030574	TRUE	FALSE	X	14584733	14602580	-	17848
NetA	CG18657	FBgn0015773	TRUE	FALSE	X	14604012	14653928	-	49917
CG5321	CG5321	FBgn0030575	TRUE	FALSE	X	14679568	14681418	+	1851
NetB	CG10521	FBgn0015774	TRUE	FALSE	X	14686038	14749376	-	63339
CG43088	CG43088	FBgn0262534	TRUE	FALSE	X	14702358	14703654	+	1297
hog	CG32595	FBgn0266710	TRUE	FALSE	X	14718273	14718942	-	670
CG15890	CG15890	FBgn0030576	TRUE	FALSE	X	14757531	14765787	-	8257
CG5334	CG5334	FBgn0030577	TRUE	FALSE	X	14775308	14776299	+	992
CG5347	CG5347	FBgn0030578	TRUE	FALSE	X	14776774	14777983	+	1210
Ag5r2	CG9540	FBgn0020508	FALSE	FALSE	X	14782962	14784052	-	1091
Ag5r	CG9538	FBgn0015010	FALSE	FALSE	X	14784664	14786551	-	1888
lncRNA:CR45522	CR45522	FBgn0267078	FALSE	FALSE	X	14786412	14787897	+	1486
rut	CG9533	FBgn0003301	TRUE	FALSE	X	14787478	14826073	-	38596
CG14408	CG14408	FBgn0030581	TRUE	FALSE	X	14826867	14832033	-	5167
CG14411	CG14411	FBgn0030582	TRUE	FALSE	X	14832647	14836262	+	3616
CG14410	CG14410	FBgn0030583	FALSE	FALSE	X	14836725	14837330	+	606
Grx5	CG14407	FBgn0030584	TRUE	FALSE	X	14837471	14838198	-	728
CG32590	CG32590	FBgn0052590	TRUE	FALSE	X	14838352	14839106	-	755
Flo2	CG32593	FBgn0264078	TRUE	FALSE	X	14839376	14933946	+	94571
CG12539	CG12539	FBgn0030586	FALSE	FALSE	X	14842617	14844757	-	2141
CG9522	CG9522	FBgn0030587	FALSE	FALSE	X	14846472	14848808	-	2337
CG9521	CG9521	FBgn0030588	FALSE	FALSE	X	14851005	14853269	-	2265
CG9519	CG9519	FBgn0030589	FALSE	FALSE	X	14854328	14856361	-	2034
lncRNA:CR46391	CR46391	FBgn0286869	FALSE	FALSE	X	14857061	14857617	+	557
CG46399	CG46399	FBgn0286877	TRUE	FALSE	X	14859251	14860015	+	765
CG9518	CG9518	FBgn0030590	TRUE	FALSE	X	14862989	14871181	-	8193
CG45064	CG45064	FBgn0266434	FALSE	FALSE	X	14875370	14882586	-	7217
CG45065	CG45065	FBgn0266435	FALSE	FALSE	X	14875370	14882586	-	7217
CG9514	CG9514	FBgn0030592	TRUE	FALSE	X	14885952	14896891	-	10940
CG9512	CG9512	FBgn0030593	FALSE	FALSE	X	14901844	14905549	-	3706
fiz	CG9509	FBgn0030594	FALSE	FALSE	X	14906334	14909708	-	3375
CG14406	CG14406	FBgn0030595	FALSE	FALSE	X	14909873	14910845	-	973
CG12398	CG12398	FBgn0030596	FALSE	FALSE	X	14911781	14913812	-	2032
Eo	CG9504	FBgn0030597	FALSE	FALSE	X	14916756	14918800	-	2045
CG9503	CG9503	FBgn0030598	TRUE	FALSE	X	14919252	14923493	-	4242
CG32591	CG32591	FBgn0052591	TRUE	FALSE	X	14927202	14928944	-	1743
pdgy	CG9009	FBgn0027601	TRUE	FALSE	X	14933670	14953532	-	19863
lncRNA:CR44831	CR44831	FBgn0266094	TRUE	FALSE	X	14952345	14953697	-	1353
CG9030	CG9030	FBgn0030599	TRUE	FALSE	X	14954123	14955100	-	978
eag	CG10952	FBgn0000535	TRUE	FALSE	X	14955477	15009989	+	54513
hiw	CG32592	FBgn0030600	TRUE	FALSE	X	15010137	15063429	-	53293
be	CG32594	FBgn0052594	TRUE	FALSE	X	15024436	15042060	+	17625
CG5541	CG5541	FBgn0030603	TRUE	FALSE	X	15044123	15051842	+	7720
ND-B18	CG5548	FBgn0030605	TRUE	FALSE	X	15063733	15064926	+	1194
opm	CG9053	FBgn0264389	TRUE	FALSE	X	15064836	15066432	-	1597
dob	CG5560	FBgn0030607	TRUE	FALSE	X	15067007	15069091	+	2085
Lsd-2	CG9057	FBgn0030608	TRUE	FALSE	X	15069127	15076220	-	7094
lncRNA:CR44662	CR44662	FBgn0265873	TRUE	FALSE	X	15077498	15081255	-	3758
lncRNA:CR44661	CR44661	FBgn0265872	FALSE	FALSE	X	15079956	15080425	+	470
CG33177	CG33177	FBgn0053177	FALSE	FALSE	X	15081367	15082369	+	1003
asRNA:CR44960	CR44960	FBgn0266275	TRUE	FALSE	X	15082616	15083753	-	1138
CG33178	CG33178	FBgn0053178	FALSE	FALSE	X	15082827	15084017	+	1191
Cox17	CG9065	FBgn0030610	TRUE	FALSE	X	15084029	15084699	-	671
CG15027	CG15027	FBgn0030611	TRUE	FALSE	X	15085159	15085827	-	669
Dbct	CG5599	FBgn0030612	TRUE	FALSE	X	15086125	15088629	+	2505
Rab3-GEF	CG5627	FBgn0030613	TRUE	FALSE	X	15089682	15113762	+	24081
CG9072	CG9072	FBgn0030614	TRUE	FALSE	X	15095458	15096042	-	585
Cyp4s3	CG9081	FBgn0030615	FALSE	FALSE	X	15113302	15116542	-	3241
drd	CG33968	FBgn0260006	TRUE	FALSE	X	15125753	15137311	+	11559
RpL37a	CG9091	FBgn0030616	TRUE	FALSE	X	15137870	15139367	-	1498
CG9095	CG9095	FBgn0030617	TRUE	FALSE	X	15139937	15163225	-	23289
CG43737	CG43737	FBgn0263994	FALSE	FALSE	X	15175441	15189931	+	14491
CG32588	CG32588	FBgn0052588	TRUE	FALSE	X	15205807	15206636	-	830
CG5662	CG5662	FBgn0030620	TRUE	FALSE	X	15210386	15211467	+	1082
CG43075	CG43075	FBgn0262485	TRUE	FALSE	X	15220271	15221176	-	906
CG43076	CG43076	FBgn0262486	TRUE	FALSE	X	15222657	15223582	-	926
lncRNA:CR44430	CR44430	FBgn0265612	FALSE	FALSE	X	15225513	15226256	+	744
CG9101	CG9101	FBgn0030622	TRUE	FALSE	X	15228744	15229875	-	1132
PPYR1	CG15031	FBgn0030623	TRUE	FALSE	X	15243859	15244913	-	1055
CG9106	CG9106	FBgn0030624	TRUE	FALSE	X	15271036	15272405	-	1370
lncRNA:CR44663	CR44663	FBgn0265874	FALSE	FALSE	X	15289362	15289705	+	344
lncRNA:CR44664	CR44664	FBgn0265875	FALSE	FALSE	X	15290317	15290755	+	439
CG5877	CG5877	FBgn0030625	TRUE	FALSE	X	15293031	15297169	+	4139
asRNA:CR44429	CR44429	FBgn0265611	TRUE	FALSE	X	15297312	15298217	-	906
gce	CG42739	FBgn0261703	TRUE	FALSE	X	15297766	15319074	+	21309
asRNA:CR44961	CR44961	FBgn0266276	FALSE	FALSE	X	15315056	15317967	-	2912
Top1	CG6146	FBgn0004924	TRUE	FALSE	X	15319479	15328029	+	8551
mir-4957	CR43533	FBgn0263548	FALSE	FALSE	X	15319954	15320037	-	84
dah	CG6157	FBgn0015926	TRUE	FALSE	X	15328342	15331002	+	2661
CG9114	CG9114	FBgn0030628	TRUE	FALSE	X	15330784	15333154	-	2371
HDAC6	CG6170	FBgn0026428	TRUE	FALSE	X	15333310	15340360	+	7051
asRNA:CR44998	CR44998	FBgn0266349	FALSE	FALSE	X	15334478	15335971	-	1494
CG9123	CG9123	FBgn0030629	TRUE	FALSE	X	15340373	15342117	-	1745
CG12608	CG12608	FBgn0030630	TRUE	FALSE	X	15342857	15344625	-	1769
Prp5	CG6227	FBgn0030631	TRUE	FALSE	X	15345169	15350021	+	4853
acj6	CG9151	FBgn0000028	TRUE	FALSE	X	15350239	15379064	-	28826
Pp1-13C	CG9156	FBgn0003132	TRUE	FALSE	X	15359101	15361061	-	1961
CG9164	CG9164	FBgn0030634	TRUE	FALSE	X	15380371	15385441	-	5071
Cngl	CG43395	FBgn0263257	FALSE	FALSE	X	15386038	15441252	-	55215
Scamp	CG9195	FBgn0040285	TRUE	FALSE	X	15446179	15449883	-	3705
Ahcy	CG11654	FBgn0014455	TRUE	FALSE	X	15450261	15453167	+	2907
CG11655	CG11655	FBgn0030638	TRUE	FALSE	X	15453471	15455551	+	2081
shtd	CG9198	FBgn0004391	TRUE	FALSE	X	15455544	15462441	-	6898
CG6294	CG6294	FBgn0030640	FALSE	FALSE	X	15462722	15466812	+	4091
CG6299	CG6299	FBgn0030641	FALSE	FALSE	X	15462722	15466812	+	4091
CG15642	CG15642	FBgn0030642	TRUE	FALSE	X	15466184	15467757	-	1574
CG15641	CG15641	FBgn0030643	TRUE	FALSE	X	15467891	15468303	+	413
Grip128	CG9201	FBgn0026433	TRUE	FALSE	X	15468281	15472119	-	3839
Alg14	CG6308	FBgn0030645	TRUE	FALSE	X	15472164	15472859	+	696
mh	CG9203	FBgn0267977	TRUE	FALSE	X	15472804	15475400	-	2597
CG6324	CG6324	FBgn0030647	TRUE	FALSE	X	15476091	15481722	+	5632
CG6340	CG6340	FBgn0030648	TRUE	FALSE	X	15482374	15486612	+	4239
Gmap	CG33206	FBgn0027287	TRUE	FALSE	X	15486922	15511223	+	24302
lncRNA:CR44888	CR44888	FBgn0266182	FALSE	FALSE	X	15497523	15497862	-	340
mir-283	CR42980	FBgn0262426	FALSE	FALSE	X	15507956	15508055	+	100
mir-304	CR42953	FBgn0262409	FALSE	FALSE	X	15508959	15509046	+	88
mir-12	CR42932	FBgn0262395	FALSE	FALSE	X	15509473	15509546	+	74
Ac13E	CG9210	FBgn0022710	TRUE	FALSE	X	15510877	15554278	-	43402
lncRNA:CR44353	CR44353	FBgn0265453	FALSE	FALSE	X	15547407	15547740	-	334
lncRNA:CR44354	CR44354	FBgn0265454	FALSE	FALSE	X	15547733	15548203	+	471
CG42300	CG42300	FBgn0259196	TRUE	FALSE	X	15555253	15556045	-	793
CG7860	CG7860	FBgn0030653	TRUE	FALSE	X	15568993	15570369	+	1377
CG15643	CG15643	FBgn0030654	TRUE	FALSE	X	15570380	15572149	-	1770
CG9213	CG9213	FBgn0030655	TRUE	FALSE	X	15572076	15574535	-	2460
CG42299	CG42299	FBgn0259195	TRUE	FALSE	X	15574947	15575683	-	737
cerv	CG15645	FBgn0030657	TRUE	FALSE	X	15576986	15578171	-	1186
CG7872	CG7872	FBgn0030658	TRUE	FALSE	X	15578205	15579857	+	1653
CG9215	CG9215	FBgn0030659	TRUE	FALSE	X	15580930	15582874	-	1945
CG8097	CG8097	FBgn0030660	TRUE	FALSE	X	15583159	15585249	+	2091
Chsy	CG9220	FBgn0030662	TRUE	FALSE	X	15585289	15593534	-	8246
Alp11	CG8105	FBgn0030661	TRUE	FALSE	X	15587733	15589365	+	1633
sog	CG9224	FBgn0003463	TRUE	FALSE	X	15603283	15633434	-	30152
lncRNA:CR44423	CR44423	FBgn0265596	FALSE	FALSE	X	15636308	15637014	+	707
lncRNA:CR44893	CR44893	FBgn0266198	FALSE	FALSE	X	15641558	15642108	-	551
CG8117	CG8117	FBgn0030663	TRUE	FALSE	X	15644222	15644991	+	770
asRNA:CR43299	CR43299	FBgn0262991	TRUE	FALSE	X	15662289	15665707	-	3419
CG8119	CG8119	FBgn0030664	TRUE	FALSE	X	15662585	15663319	+	735
CG15646	CG15646	FBgn0030665	TRUE	FALSE	X	15667885	15671029	-	3145
CG12708	CG12708	FBgn0030666	TRUE	FALSE	X	15675476	15677737	+	2262
CG15599	CG15599	FBgn0030667	TRUE	FALSE	X	15684947	15688857	-	3911
lncRNA:CR43132	CR43132	FBgn0262606	TRUE	FALSE	X	15689490	15691146	+	1657
lncRNA:CR45523	CR45523	FBgn0267079	TRUE	FALSE	X	15691672	15692597	+	926
lncRNA:CR45524	CR45524	FBgn0267080	FALSE	FALSE	X	15693068	15693967	-	900
lncRNA:CR45526	CR45526	FBgn0267082	FALSE	FALSE	X	15694127	15694382	+	256
CG8128	CG8128	FBgn0030668	TRUE	FALSE	X	15697494	15700034	+	2541
CG9240	CG9240	FBgn0030669	TRUE	FALSE	X	15700172	15701259	-	1088
Pis	CG9245	FBgn0030670	TRUE	FALSE	X	15701451	15703770	-	2320
CG8134	CG8134	FBgn0030671	TRUE	FALSE	X	15704125	15705806	+	1682
CG9281	CG9281	FBgn0030672	TRUE	FALSE	X	15705806	15710539	-	4734
CG15601	CG15601	FBgn0030673	TRUE	FALSE	X	15710647	15712309	+	1663
HUWE1	CG8184	FBgn0030674	TRUE	FALSE	X	15712628	15731935	+	19308
CG8191	CG8191	FBgn0030675	TRUE	FALSE	X	15732178	15733663	+	1486
CG12379	CG12379	FBgn0030676	TRUE	FALSE	X	15733222	15733996	-	775
MagR	CG8198	FBgn0026666	TRUE	FALSE	X	15734270	15735780	+	1511
Arp6	CG11678	FBgn0011741	TRUE	FALSE	X	15735774	15737120	-	1347
CG11679	CG11679	FBgn0030678	TRUE	FALSE	X	15737493	15738954	-	1462
CG8206	CG8206	FBgn0030679	TRUE	FALSE	X	15739230	15740417	+	1188
CG8944	CG8944	FBgn0030680	TRUE	FALSE	X	15741343	15746231	-	4889
CCT6	CG8231	FBgn0027329	TRUE	FALSE	X	15746648	15748971	+	2324
Mvd	CG8239	FBgn0030683	TRUE	FALSE	X	15749166	15751737	+	2572
Graf	CG8948	FBgn0030685	TRUE	FALSE	X	15751674	15760733	-	9060
CG8260	CG8260	FBgn0030684	TRUE	FALSE	X	15756318	15757767	+	1450
mRpL3	CG8288	FBgn0030686	TRUE	FALSE	X	15761248	15762663	+	1416
Polr3A	CG17209	FBgn0030687	TRUE	FALSE	X	15762956	15769514	+	6559
CG8952	CG8952	FBgn0030688	FALSE	FALSE	X	15765470	15766445	-	976
CG33172	CG33172	FBgn0053172	TRUE	FALSE	X	15769664	15772985	+	3322
CG43672	CG43672	FBgn0263747	TRUE	FALSE	X	15772963	15778774	+	5812
CG43673	CG43673	FBgn0263748	FALSE	FALSE	X	15779146	15780214	+	1069
Efhc1.1	CG8959	FBgn0030691	TRUE	FALSE	X	15780398	15783710	-	3313
Paf-AHalpha	CG8962	FBgn0025809	TRUE	FALSE	X	15784009	15785583	-	1575
mRpS30	CG8470	FBgn0030692	TRUE	FALSE	X	15786047	15788288	+	2242
Rhp	CG8497	FBgn0026374	TRUE	FALSE	X	15788897	15793632	+	4736
sordd1	CG8974	FBgn0030693	TRUE	FALSE	X	15793721	15796028	-	2308
sordd2	CG32581	FBgn0052581	TRUE	FALSE	X	15796908	15799162	-	2255
CG15602	CG15602	FBgn0030694	TRUE	FALSE	X	15799426	15800961	+	1536
PGRP-LE	CG8995	FBgn0030695	TRUE	FALSE	X	15801153	15803880	-	2728
sd	CG8544	FBgn0003345	TRUE	FALSE	X	15804370	15827682	+	23313
lncRNA:CR44384	CR44384	FBgn0265534	TRUE	FALSE	X	15807453	15807949	-	497
CG8509	CG8509	FBgn0030696	TRUE	FALSE	X	15809555	15810947	+	1393
Chc	CG9012	FBgn0000319	TRUE	FALSE	X	15827986	15835490	-	7505
lncRNA:CR32582	CR32582	FBgn0052582	TRUE	FALSE	X	15835601	15836923	+	1323
CG8565	CG8565	FBgn0030697	TRUE	FALSE	X	15837830	15841160	+	3331
ArgRS	CG9020	FBgn0027093	TRUE	FALSE	X	15841769	15844145	-	2377
CG8578	CG8578	FBgn0030699	TRUE	FALSE	X	15844476	15847858	+	3383
sun	CG9032	FBgn0014391	TRUE	FALSE	X	15847859	15849258	-	1400
UBL3	CG9038	FBgn0026076	TRUE	FALSE	X	15849731	15853175	-	3445
CG15914	CG15914	FBgn0030700	TRUE	FALSE	X	15853421	15854970	+	1550
Myb	CG9045	FBgn0002914	TRUE	FALSE	X	15854832	15857823	-	2992
CG46440	CG46440	FBgn0287210	FALSE	FALSE	X	15854857	15857823	-	2967
AlkB	CG33250	FBgn0065035	TRUE	FALSE	X	15858134	15859487	-	1354
Gbeta13F	CG10545	FBgn0001105	TRUE	FALSE	X	15860115	15866175	+	6061
Gapdh2	CG8893	FBgn0001092	TRUE	FALSE	X	15868145	15869661	+	1517
CG16952	CG16952	FBgn0030701	TRUE	FALSE	X	15870183	15875607	+	5425
tay	CG9056	FBgn0260938	TRUE	FALSE	X	15876368	15887311	-	10944
MSBP	CG9066	FBgn0030703	TRUE	FALSE	X	15887567	15890109	-	2543
CG15916	CG15916	FBgn0030704	TRUE	FALSE	X	15890589	15891547	+	959
shi	CG18102	FBgn0003392	TRUE	FALSE	X	15892116	15906716	+	14601
CycD	CG9096	FBgn0010315	TRUE	FALSE	X	15906822	15909676	-	2855
Lrp4	CG8909	FBgn0030706	TRUE	FALSE	X	15910870	15921013	+	10144
CG8916	CG8916	FBgn0030707	FALSE	FALSE	X	15921955	15924558	+	2604
Lcch3	CG17336	FBgn0010240	FALSE	FALSE	X	15925105	15928529	+	3425
asRNA:CR45000	CR45000	FBgn0266351	TRUE	FALSE	X	15926787	15927082	-	296
Ranbp16	CG33180	FBgn0053180	TRUE	FALSE	X	15927185	15933867	-	6683
Stim	CG9126	FBgn0045073	TRUE	FALSE	X	15934495	15940451	-	5957
CG8924	CG8924	FBgn0030710	TRUE	FALSE	X	15941077	15944449	+	3373
Rrp47	CG8928	FBgn0030711	TRUE	FALSE	X	15944897	15946249	+	1353
mmd	CG42252	FBgn0259110	TRUE	FALSE	X	15946936	15973159	-	26224
mir-927	CR42917	FBgn0262210	FALSE	FALSE	X	15965947	15966038	-	92
lncRNA:CR45527	CR45527	FBgn0267083	FALSE	FALSE	X	15973555	15973917	+	363
Or13a	CG12697	FBgn0030715	FALSE	FALSE	X	15974425	15976706	+	2282
CG42766	CG42766	FBgn0261834	TRUE	FALSE	X	15976868	15977660	+	793
CG9170	CG9170	FBgn0030716	TRUE	FALSE	X	15977967	15982944	-	4978
Slc25A46a	CG8931	FBgn0030717	TRUE	FALSE	X	15983772	15985405	+	1634
ND-20	CG9172	FBgn0030718	TRUE	FALSE	X	15985473	15986808	-	1336
eIF5	CG9177	FBgn0030719	TRUE	FALSE	X	15987008	15991974	-	4967
CG46312	CG46312	FBgn0284228	FALSE	FALSE	X	15987166	15991974	-	4809
exd	CG8933	FBgn0000611	TRUE	FALSE	X	15992468	15996509	+	4042
CG8939	CG8939	FBgn0030720	TRUE	FALSE	X	15997016	15999698	+	2683
vap	CG9209	FBgn0003969	TRUE	FALSE	X	15999951	16005812	-	5862
CG12698	CG12698	FBgn0030721	TRUE	FALSE	X	16006147	16008721	+	2575
Muc14A	CG32580	FBgn0052580	TRUE	FALSE	X	16009114	16061722	+	52609
CG12395	CG12395	FBgn0030722	TRUE	FALSE	X	16061902	16062898	-	997
dpr18	CG14948	FBgn0030723	TRUE	FALSE	X	16063738	16070304	+	6567
Nipsnap	CG9212	FBgn0030724	TRUE	FALSE	X	16070365	16073568	-	3204
Tob	CG9214	FBgn0028397	TRUE	FALSE	X	16074717	16091495	-	16779
mir-4958	CR43501	FBgn0263516	FALSE	FALSE	X	16080923	16081056	-	134
CG8958	CG8958	FBgn0030725	TRUE	FALSE	X	16083232	16085751	+	2520
CG42353	CG42353	FBgn0259699	FALSE	FALSE	X	16093059	16104946	-	11888
CG42354	CG42354	FBgn0259700	TRUE	FALSE	X	16093059	16104946	-	11888
disco-r	CG32577	FBgn0285879	TRUE	FALSE	X	16118067	16148977	-	30911
lncRNA:CR46211	CR46211	FBgn0267930	TRUE	FALSE	X	16191134	16191631	-	498
mir-985	CR42990	FBgn0262283	FALSE	FALSE	X	16191254	16191339	-	86
disco	CG9908	FBgn0000459	TRUE	FALSE	X	16210598	16216750	-	6153
snRNA:U5:14B	CR32914	FBgn0003933	FALSE	FALSE	X	16254008	16254117	-	110
snRNA:U2:14B	CR32913	FBgn0003920	FALSE	FALSE	X	16254672	16254863	+	192
CG12507	CG12507	FBgn0030729	FALSE	FALSE	X	16265242	16266537	-	1296
kat80	CG13956	FBgn0040207	TRUE	FALSE	X	16267007	16276180	-	9174
Mfe2	CG3415	FBgn0030731	TRUE	FALSE	X	16270951	16273815	+	2865
Prosalpha4	CG3422	FBgn0004066	TRUE	FALSE	X	16276270	16277587	+	1318
eas	CG3525	FBgn0000536	TRUE	FALSE	X	16278328	16285618	+	7291
CG32576	CG32576	FBgn0052576	TRUE	FALSE	X	16285953	16288533	-	2581
UQCR-14	CG3560	FBgn0030733	TRUE	FALSE	X	16286288	16286988	+	701
caz	CG3606	FBgn0285954	TRUE	FALSE	X	16288810	16293520	+	4711
ERp44	CG9911	FBgn0030734	TRUE	FALSE	X	16293853	16297718	-	3866
CG3632	CG3632	FBgn0030735	TRUE	FALSE	X	16296671	16303308	+	6638
CG3679	CG3679	FBgn0027521	TRUE	FALSE	X	16303870	16307377	+	3508
Had1	CG9914	FBgn0286508	TRUE	FALSE	X	16306912	16308667	-	1756
asRNA:CR45485	CR45485	FBgn0267041	TRUE	FALSE	X	16307032	16308687	+	1656
CG9915	CG9915	FBgn0030738	TRUE	FALSE	X	16309817	16313138	-	3322
SWIP	CG13957	FBgn0030739	TRUE	FALSE	X	16313709	16317750	+	4042
Cyp1	CG9916	FBgn0004432	TRUE	FALSE	X	16317673	16320370	-	2698
CG9917	CG9917	FBgn0030740	TRUE	FALSE	X	16321431	16323231	-	1801
CG32579	CG32579	FBgn0052579	TRUE	FALSE	X	16323286	16325768	+	2483
CalpC	CG3692	FBgn0260450	TRUE	FALSE	X	16325763	16328523	+	2761
CG9919	CG9919	FBgn0030742	TRUE	FALSE	X	16328437	16330759	-	2323
CG9921	CG9921	FBgn0030743	TRUE	FALSE	X	16331281	16333600	-	2320
Dsp1	CG12223	FBgn0278608	TRUE	FALSE	X	16333612	16340624	+	7013
sl	CG4200	FBgn0003416	TRUE	FALSE	X	16350315	16356482	+	6168
U2af50	CG9998	FBgn0005411	TRUE	FALSE	X	16356696	16359039	-	2344
PIG-Q	CG32578	FBgn0086448	TRUE	FALSE	X	16359143	16361275	+	2133
nonA	CG4211	FBgn0004227	TRUE	FALSE	X	16361569	16371547	+	9979
Fur2	CG18734	FBgn0004598	TRUE	FALSE	X	16373086	16381782	+	8697
CG9992	CG9992	FBgn0030744	TRUE	FALSE	X	16381954	16384908	-	2955
CG4239	CG4239	FBgn0030745	TRUE	FALSE	X	16385278	16388702	+	3425
TH1	CG9984	FBgn0010416	TRUE	FALSE	X	16388820	16391438	-	2619
mei-41	CG4252	FBgn0004367	TRUE	FALSE	X	16391698	16399850	+	8153
CG9981	CG9981	FBgn0030746	FALSE	FALSE	X	16399782	16405122	-	5341
CG4301	CG4301	FBgn0030747	TRUE	FALSE	X	16405509	16414651	+	9143
Traf-like	CG4394	FBgn0030748	FALSE	FALSE	X	16415046	16417585	+	2540
AnxB11	CG9968	FBgn0030749	TRUE	FALSE	X	16416958	16422265	-	5308
hang	CG32575	FBgn0026575	TRUE	FALSE	X	16422831	16438454	+	15624
CDC50	CG9947	FBgn0030752	TRUE	FALSE	X	16438680	16441296	-	2617
rngo	CG4420	FBgn0030753	TRUE	FALSE	X	16441433	16445367	+	3935
eIF2alpha	CG9946	FBgn0261609	TRUE	FALSE	X	16445176	16446993	-	1818
CG34015	CG34015	FBgn0054015	TRUE	FALSE	X	16447568	16448302	-	735
eIF4H1	CG4429	FBgn0262734	TRUE	FALSE	X	16448665	16454972	+	6308
para	CG9907	FBgn0285944	TRUE	FALSE	X	16455027	16533096	-	78070
Cnx14D	CG9906	FBgn0264077	TRUE	FALSE	X	16522967	16525415	-	2449
CG9903	CG9903	FBgn0030756	FALSE	FALSE	X	16539153	16540852	-	1700
CG9902	CG9902	FBgn0030757	TRUE	FALSE	X	16542124	16547520	-	5397
Arp2	CG9901	FBgn0011742	TRUE	FALSE	X	16548290	16553968	-	5679
Pp2B-14D	CG9842	FBgn0011826	TRUE	FALSE	X	16554627	16560016	-	5390
CanA-14F	CG9819	FBgn0267912	TRUE	FALSE	X	16560684	16587172	-	26489
CG13014	CG13014	FBgn0030759	TRUE	FALSE	X	16587873	16588930	+	1058
SMC3	CG9802	FBgn0015615	TRUE	FALSE	X	16588996	16593439	-	4444
Ubc7	CG4443	FBgn0267384	TRUE	FALSE	X	16593677	16595867	+	2191
CG9784	CG9784	FBgn0030761	TRUE	FALSE	X	16595136	16599215	-	4080
Nup153	CG4453	FBgn0061200	TRUE	FALSE	X	16599241	16610459	+	11219
mir-4965	CR43523	FBgn0263538	FALSE	FALSE	X	16606108	16606194	+	87
mbt	CG18582	FBgn0025743	TRUE	FALSE	X	16610685	16614856	+	4172
sisRNA:2	CR46362	FBgn0286040	FALSE	FALSE	X	16612777	16613274	+	498
CG9782	CG9782	FBgn0030763	FALSE	FALSE	X	16615028	16621589	-	6562
Rok	CG9774	FBgn0026181	TRUE	FALSE	X	16624012	16637414	-	13403
CG9777	CG9777	FBgn0030764	TRUE	FALSE	X	16630673	16632235	-	1563
asRNA:CR45001	CR45001	FBgn0266352	FALSE	FALSE	X	16632490	16632839	+	350
sbRNA:1	CR46400	FBgn0286878	FALSE	FALSE	X	16633124	16633208	-	85
RpS19a	CG4464	FBgn0010412	TRUE	FALSE	X	16637894	16639249	+	1356
SNRPG	CG9742	FBgn0261791	TRUE	FALSE	X	16639810	16640419	-	610
mthl1	CG4521	FBgn0030766	TRUE	FALSE	X	16640968	16650309	+	9342
lncRNA:CR46147	CR46147	FBgn0267826	FALSE	FALSE	X	16645867	16646167	-	301
CG42512	CG42512	FBgn0260238	FALSE	FALSE	X	16651376	16653275	+	1900
CG32573	CG32573	FBgn0052573	FALSE	FALSE	X	16651376	16653275	+	1900
Nemp	CG9723	FBgn0030768	TRUE	FALSE	X	16653220	16655015	-	1796
r	CG18572	FBgn0003189	TRUE	FALSE	X	16655359	16668712	+	13354
CG15865	CG15865	FBgn0015336	FALSE	FALSE	X	16660898	16664455	-	3558
CG13012	CG13012	FBgn0030769	TRUE	FALSE	X	16668818	16676753	-	7936
CG13010	CG13010	FBgn0030770	TRUE	FALSE	X	16678265	16678945	-	681
sing	CG13011	FBgn0261245	TRUE	FALSE	X	16679297	16681784	+	2488
Axs	CG9703	FBgn0000152	TRUE	FALSE	X	16680089	16683895	-	3807
Septin4	CG9699	FBgn0259923	TRUE	FALSE	X	16684216	16695173	-	10958
CG4678	CG4678	FBgn0030778	TRUE	FALSE	X	16696131	16711145	+	15015
CG9676	CG9676	FBgn0030773	FALSE	FALSE	X	16699152	16700170	-	1019
sphe	CG9675	FBgn0030774	FALSE	FALSE	X	16700446	16701972	-	1527
CG9673	CG9673	FBgn0030775	FALSE	FALSE	X	16702786	16703884	-	1099
CG4653	CG4653	FBgn0030776	FALSE	FALSE	X	16704081	16705278	+	1198
CG9672	CG9672	FBgn0030777	FALSE	FALSE	X	16705971	16706874	-	904
CG13008	CG13008	FBgn0030780	TRUE	FALSE	X	16711303	16714372	+	3070
CG34325	CG34325	FBgn0085354	TRUE	FALSE	X	16714449	16721411	-	6963
CG32572	CG32572	FBgn0052572	TRUE	FALSE	X	16721183	16726948	+	5766
goe	CG9634	FBgn0027528	TRUE	FALSE	X	16727304	16751910	-	24607
TwdlX	CG32571	FBgn0052571	FALSE	FALSE	X	16731091	16732630	+	1540
TwdlY	CG32570	FBgn0052570	FALSE	FALSE	X	16734947	16735980	+	1034
TwdlZ	CG32569	FBgn0052569	FALSE	FALSE	X	16738178	16738868	+	691
CG32568	CG32568	FBgn0052568	TRUE	FALSE	X	16740906	16742918	+	2013
Twdlalpha	CG32574	FBgn0052574	TRUE	FALSE	X	16742847	16744365	+	1519
if	CG9623	FBgn0001250	TRUE	FALSE	X	16752189	16783434	-	31246
mRpL22	CG4742	FBgn0030786	TRUE	FALSE	X	16783933	16785092	+	1160
CG9609	CG9609	FBgn0030787	TRUE	FALSE	X	16785115	16787008	-	1894
Sap30	CG4756	FBgn0030788	TRUE	FALSE	X	16787283	16789644	+	2362
Rrp45	CG9606	FBgn0030789	TRUE	FALSE	X	16789405	16791266	-	1862
CG4768	CG4768	FBgn0030790	TRUE	FALSE	X	16792119	16797742	+	5624
CG9132	CG9132	FBgn0030791	TRUE	FALSE	X	16796902	16800710	-	3809
CG4789	CG4789	FBgn0030792	TRUE	FALSE	X	16800930	16802000	+	1071
Rai1	CG9125	FBgn0030793	TRUE	FALSE	X	16801929	16803344	-	1416
CG13005	CG13005	FBgn0030794	TRUE	FALSE	X	16803650	16805754	+	2105
asRNA:CR44053	CR44053	FBgn0264862	TRUE	FALSE	X	16806047	16809230	-	3184
ppk28	CG4805	FBgn0030795	TRUE	FALSE	X	16806068	16808515	+	2448
CG4829	CG4829	FBgn0030796	TRUE	FALSE	X	16811699	16826494	+	14796
lncRNA:CR44129	CR44129	FBgn0264960	FALSE	FALSE	X	16815495	16815945	-	451
CG46306	CG46306	FBgn0284222	FALSE	FALSE	X	16826681	16835520	-	8840
CG13004	CG13004	FBgn0030797	FALSE	FALSE	X	16826681	16835520	-	8840
RSG7	CG9108	FBgn0024941	FALSE	FALSE	X	16838173	16844433	-	6261
CG13003	CG13003	FBgn0030798	FALSE	FALSE	X	16844807	16876544	-	31738
CG4872	CG4872	FBgn0030799	TRUE	FALSE	X	16881347	16882790	+	1444
Nprl2	CG9104	FBgn0030800	TRUE	FALSE	X	16882509	16884365	-	1857
Polr3I	CG4875	FBgn0030801	TRUE	FALSE	X	16884581	16886612	+	2032
DENR	CG9099	FBgn0030802	TRUE	FALSE	X	16885546	16886560	-	1015
CG4880	CG4880	FBgn0030803	TRUE	FALSE	X	16886818	16888729	+	1912
lncRNA:CR43768	CR43768	FBgn0264268	FALSE	FALSE	X	16888842	16889635	-	794
CG13002	CG13002	FBgn0030804	FALSE	FALSE	X	16889810	16890637	+	828
CG33252	CG33252	FBgn0053252	TRUE	FALSE	X	16896215	16897187	-	973
lncRNA:CR44754	CR44754	FBgn0265967	TRUE	FALSE	X	16901767	16912724	-	10958
CG4928	CG4928	FBgn0027556	TRUE	FALSE	X	16913180	16938209	+	25030
wus	CG9089	FBgn0030805	TRUE	FALSE	X	16938244	16940873	-	2630
CG13001	CG13001	FBgn0030806	TRUE	FALSE	X	16941086	16942871	-	1786
RhoGAP15B	CG4937	FBgn0030808	TRUE	FALSE	X	16943290	16956234	+	12945
[truncated: 15,559 more rows]
