# Supplementary material for: Cell-type- and chromosome-specific chromatin landscapes and DNA replication programs of Drosophila testis tumor stem cell–like cells
Source: Genome Res. 2026 Jan;36(1):83–101. doi: 10.1101/gr.280809.125 (PMC12758400; doi:10.1101/gr.280809.125)
Supplement: Supplement 8 [file Supplemental_Code.zip › Upd-Germline-Genomics-main/scRNA-seq-Metadata.csv]

	ident	orig.ident	nCount_RNA	nFeature_RNA	pct.mito	pct.ribo	batch	nCount_SCT	nFeature_SCT	SCT_snn_res.0.1	seurat_clusters	SCT_snn_res.0.5	SCT_snn_res.0.15	somatic.score	indep_idents	integrated_snn_res.0.1	size_factors	nCount_RNA_filter
nos.1_AAACCCAAGAGGGTGG-1	somatic	SeuratProject	3237	1161	5.46802594995366	33.2715477293791	nos.1	3237	1161	2	1	NA	NA	17.9883762299216	somatic	1	0.608406444541953	nCount_RNA_pass
nos.1_AAACCCAAGAGGTTTA-1	germline	SeuratProject	3686	1629	6.59251220835594	23.0873575691807	nos.1	3684	1627	1	0	NA	NA	-11.4398293883695	germline	0	1.089288152889	nCount_RNA_pass
nos.1_AAACCCAAGCTTTCCC-1	germline	SeuratProject	6595	2113	6.27748294162244	35.3601213040182	nos.1	6590	2108	1	0	NA	NA	-9.7609391484649	germline	0	1.978994161316	nCount_RNA_pass
nos.1_AAACCCACAAGGCCTC-1	somatic	SeuratProject	2668	1237	5.20989505247376	21.7391304347826	nos.1	2666	1235	2	1	NA	NA	22.3871492211257	somatic	1	0.565250345832685	nCount_RNA_pass
nos.1_AAACCCAGTTGCAACT-1	somatic	SeuratProject	4963	1552	8.36187789643361	33.3669151722748	nos.1	4963	1552	2	1	NA	NA	17.3829031330288	somatic	1	0.94446224036543	nCount_RNA_pass
nos.1_AAACCCATCCAACTGA-1	somatic	SeuratProject	5791	1886	6.63097910550855	28.3888792954585	nos.1	5789	1884	2	1	NA	NA	23.4831120200691	somatic	1	1.26122091456884	nCount_RNA_pass
nos.1_AAACCCATCGAATCCA-1	somaticprecursor	SeuratProject	3637	765	6.04894143524883	13.2251855925213	nos.1	3627	757	5	4	NA	NA	0.999721733009371	somaticprecursor	4	0.36606322864807	nCount_RNA_pass
nos.1_AAACCCATCGCCATAA-1	somatic	SeuratProject	3863	1387	3.02873414444732	36.0341703339374	nos.1	3862	1386	2	1	NA	NA	17.2357590991788	somatic	1	0.81125490390429	nCount_RNA_pass
nos.1_AAACGAAAGCGTGCTC-1	germline	SeuratProject	3909	1586	7.00946533640317	32.1053977999488	nos.1	3908	1585	1	2	NA	NA	-8.57766051213536	germline	2	1.06029993882464	nCount_RNA_pass
nos.1_AAACGAAAGTCGGCCT-1	somatic	SeuratProject	2961	1092	3.54609929078014	38.9733198243837	nos.1	2961	1092	2	1	NA	NA	10.5912109489703	somatic	1	0.642132886841184	nCount_RNA_pass
nos.1_AAACGAAAGTGGTGAC-1	somatic	SeuratProject	3556	1373	6.91788526434196	22.3284589426322	nos.1	3554	1371	2	1	NA	NA	25.4040495448837	somatic	1	0.761683663307791	nCount_RNA_pass
nos.1_AAACGAACAACTTCTT-1	somatic	SeuratProject	7483	2227	7.48362956033676	27.0212481625017	nos.1	7482	2226	2	1	NA	NA	16.1317942506715	somatic	1	1.61528374126841	nCount_RNA_pass
nos.1_AAACGAACAAGTTGGG-1	germline	SeuratProject	4981	1891	4.43686006825939	28.6488656896206	nos.1	4977	1887	1	2	NA	NA	-11.0651043840023	germline	2	1.51404964808012	nCount_RNA_pass
nos.1_AAACGAAGTCAGTCTA-1	germline	SeuratProject	2823	1221	3.4714842366277	33.5104498760184	nos.1	2821	1219	1	0	NA	NA	-11.0282365772736	germline	0	0.851808749350302	nCount_RNA_pass
nos.1_AAACGAAGTTCAACGT-1	germline	SeuratProject	6115	2143	5.21668029435814	28.5690923957482	nos.1	6113	2141	1	0	NA	NA	-13.9328851361884	germline	0	1.78348712922712	nCount_RNA_pass
nos.1_AAACGAAGTTCGGTAT-1	germline	SeuratProject	5792	1918	5.49033149171271	33.9779005524862	nos.1	5790	1916	1	0	NA	NA	-10.2092430632097	germline	0	1.59571166642221	nCount_RNA_pass
nos.1_AAACGCTAGCCGATAG-1	germline	SeuratProject	5899	2196	3.05136463807425	29.988133581963	nos.1	5892	2189	1	2	NA	NA	-4.7300732935071	germline	2	1.70517244809826	nCount_RNA_pass
nos.1_AAACGCTCATTCCTAT-1	germline	SeuratProject	4885	1884	3.11156601842375	31.6069600818833	nos.1	4879	1878	1	2	NA	NA	-5.73780598117573	germline	2	1.43624667960854	nCount_RNA_pass
nos.1_AAACGCTTCTGGGATT-1	spermatocyte	SeuratProject	2874	1171	1.63535142658316	10.7863604732081	nos.1	2868	1167	4	3	NA	NA	-31.6176723707656	spermatocyte	3	0.497346149755463	nCount_RNA_pass
nos.1_AAAGAACAGACGCCAA-1	germline	SeuratProject	6250	2236	5.296	29.92	nos.1	6246	2232	1	0	NA	NA	-13.21913153709	germline	0	1.84097101817667	nCount_RNA_pass
nos.1_AAAGAACAGGATAATC-1	germline	SeuratProject	4879	1622	4.59110473457676	39.8442303750769	nos.1	4878	1621	1	0	NA	NA	-13.2629961150543	germline	0	1.35630662204436	nCount_RNA_pass
nos.1_AAAGAACCAGACACCC-1	somatic	SeuratProject	3012	1303	7.00531208499336	25.0996015936255	nos.1	3009	1300	2	1	NA	NA	25.5332372691127	somatic	1	0.703966022406922	nCount_RNA_pass
nos.1_AAAGAACGTAGTCGTT-1	germline	SeuratProject	6100	1976	4.81967213114754	37.4262295081967	nos.1	6100	1976	1	0	NA	NA	-10.7663635258191	germline	0	1.72225966906406	nCount_RNA_pass
nos.1_AAAGGATAGAGGCTGT-1	germline	SeuratProject	5068	1670	2.32833464877664	39.8184688239937	nos.1	5068	1670	1	0	NA	NA	-12.974571599542	germline	0	1.43092060346784	nCount_RNA_pass
nos.1_AAAGGATAGCCATGCC-1	germline	SeuratProject	4505	1694	9.74472807991121	28.34628190899	nos.1	4502	1691	1	0	NA	NA	-6.20372597562264	germline	0	1.22625668851548	nCount_RNA_pass
nos.1_AAAGGATAGTAGAATC-1	somatic	SeuratProject	3343	1529	4.24768172300329	22.9434639545319	nos.1	3343	1529	2	1	NA	NA	20.4516259229266	somatic	1	0.765306972769719	nCount_RNA_pass
nos.1_AAAGGATCAGGGTTGA-1	muscle	SeuratProject	2717	1151	4.1958041958042	23.813029076187	nos.1	2714	1148	8	5	NA	NA	5.50626914330795	muscle	5	0.542025605891441	nCount_RNA_pass
nos.1_AAAGGATGTTACACAC-1	somatic	SeuratProject	2686	1052	5.02606105733433	36.5227103499628	nos.1	2685	1051	2	1	NA	NA	16.0191139011058	somatic	1	0.520262780475528	nCount_RNA_pass
nos.1_AAAGGATTCACCTCAC-1	somatic	SeuratProject	3181	1312	4.77837158126375	28.1043696950644	nos.1	3179	1310	2	1	NA	NA	13.8973891795088	somatic	1	0.706639652690001	nCount_RNA_pass
nos.1_AAAGGATTCATGCCAA-1	germline	SeuratProject	4355	1609	3.97244546498278	30.9299655568312	nos.1	4350	1604	1	2	NA	NA	-7.96249532660223	germline	2	1.17330945239138	nCount_RNA_pass
nos.1_AAAGGATTCTACTTCA-1	germline	SeuratProject	6357	2060	4.07424885952493	38.2255781028787	nos.1	6354	2057	1	0	NA	NA	-12.8358203074602	germline	0	1.75564331153321	nCount_RNA_pass
nos.1_AAAGGGCAGCGCGTTC-1	germline	SeuratProject	2399	1224	3.00125052105044	23.3430596081701	nos.1	2396	1221	1	2	NA	NA	1.15034541464754	germline	2	0.715805349650976	nCount_RNA_pass
nos.1_AAAGGGCAGCGTCAGA-1	germline	SeuratProject	5239	1871	5.87898453903417	30.5020041992747	nos.1	5239	1871	1	0	NA	NA	-13.3885175726195	germline	0	1.5262238972004	nCount_RNA_pass
nos.1_AAAGGGCGTACTAGCT-1	germline	SeuratProject	5658	1834	5.09013785790032	39.6076352067869	nos.1	5656	1832	1	0	NA	NA	-13.7721561295209	germline	0	1.4927745462141	nCount_RNA_pass
nos.1_AAAGGGCGTCTACTGA-1	somaticprecursor	SeuratProject	5955	1749	4.31570109151973	12.527287993283	nos.1	5952	1746	2	4	NA	NA	23.7401903583551	somatic	4	1.4711358251304	nCount_RNA_pass
nos.1_AAAGGGCGTGTCTAAC-1	somatic	SeuratProject	6240	1916	4.50320512820513	29.4230769230769	nos.1	6239	1915	2	1	NA	NA	12.8394528956608	somatic	1	1.33961803143536	nCount_RNA_pass
nos.1_AAAGGGCTCTCAACCC-1	germline	SeuratProject	4251	1681	5.85744530698659	29.3107504116678	nos.1	4250	1680	1	0	NA	NA	-10.0867993028824	germline	0	1.1743198250158	nCount_RNA_pass
nos.1_AAAGGTAGTACGCTAT-1	germline	SeuratProject	3830	1401	4.69973890339426	38.8250652741514	nos.1	3830	1401	1	0	NA	NA	-9.71547727693963	germline	0	1.01727413072164	nCount_RNA_pass
nos.1_AAAGGTATCTCGACCT-1	somatic	SeuratProject	2968	1226	6.57008086253369	27.3584905660377	nos.1	2965	1223	2	1	NA	NA	24.8923577880846	somatic	1	0.660041797474561	nCount_RNA_pass
nos.1_AAAGGTATCTTGGTGA-1	somaticprecursor	SeuratProject	3340	696	3.98203592814371	15.1796407185629	nos.1	3336	692	0	4	NA	NA	-2.09519665342401	nos.1.0	4	0.292674759495957	nCount_RNA_pass
nos.1_AAAGTCCTCTTCGACC-1	germline	SeuratProject	6823	2242	4.23567345742342	32.1705994430602	nos.1	6822	2241	1	0	NA	NA	-13.1642158638773	germline	0	2.08811802384507	nCount_RNA_pass
nos.1_AAAGTGACAGCAGATG-1	germline	SeuratProject	6244	2010	4.46828955797566	38.8853299167201	nos.1	6241	2007	1	0	NA	NA	-12.202498938565	germline	0	1.65753390563566	nCount_RNA_pass
nos.1_AAAGTGAGTGAGCTCC-1	somatic	SeuratProject	5935	1996	6.38584667228307	28.5088458298231	nos.1	5930	1992	7	1	NA	NA	27.7211526757	nos.1.7	1	1.22549369830319	nCount_RNA_pass
nos.1_AAAGTGATCCTGTTGC-1	germline	SeuratProject	3559	1368	2.05113796010115	34.8693453217196	nos.1	3559	1368	1	0	NA	NA	-13.1620632207161	germline	0	1.06411693440329	nCount_RNA_pass
nos.1_AAAGTGATCTGAATGC-1	somatic	SeuratProject	2475	986	7.5959595959596	37.8585858585859	nos.1	2474	985	2	1	NA	NA	5.51512409193878	somatic	1	0.551616836959298	nCount_RNA_pass
nos.1_AAATGGACAGAGATTA-1	germline	SeuratProject	4196	1669	3.50333651096282	34.9618684461392	nos.1	4195	1668	1	0	NA	NA	-10.0782894530539	germline	0	1.18904499427621	nCount_RNA_pass
nos.1_AAATGGATCTAGAGCT-1	germline	SeuratProject	5147	1771	5.10977268311638	32.1740819895085	nos.1	5141	1766	1	0	NA	NA	-4.83863672212519	germline	0	1.25130950011317	nCount_RNA_pass
nos.1_AACAAAGAGTTCCGGC-1	germline	SeuratProject	4245	1670	4.59363957597173	31.1189634864547	nos.1	4243	1668	1	2	NA	NA	-8.17521343295082	germline	2	1.21860923803724	nCount_RNA_pass
nos.1_AACAAAGGTAAGGCCA-1	germline	SeuratProject	7014	2463	4.59081836327345	25.0356429997149	nos.1	7013	2462	1	0	NA	NA	-12.154849344437	germline	0	2.34155133922861	nCount_RNA_pass
nos.1_AACAAAGTCCACAGCG-1	somatic	SeuratProject	3257	1297	6.04851089960086	27.7863064169481	nos.1	3254	1294	2	1	NA	NA	18.2296556758959	somatic	1	0.710627768205634	nCount_RNA_pass
nos.1_AACAAAGTCGCCAATA-1	somatic	SeuratProject	3506	1225	9.69766115231032	35.2538505419281	nos.1	3505	1224	2	1	NA	NA	3.69045145825713	somatic	1	0.733841550448304	nCount_RNA_pass
nos.1_AACAAAGTCTCATTGT-1	muscle	SeuratProject	4911	1758	8.30788026878436	19.3850539604968	nos.1	4898	1748	8	5	NA	NA	10.9967076168575	muscle	5	0.934363748288507	nCount_RNA_pass
nos.1_AACAACCAGAACTTCC-1	somatic	SeuratProject	3297	1219	5.61116166211708	32.8783742796482	nos.1	3297	1219	2	1	NA	NA	14.5481455462268	somatic	1	0.658392250603652	nCount_RNA_pass
nos.1_AACAACCAGCAGGCTA-1	spermatocyte	SeuratProject	3184	1561	0.942211055276382	11.1494974874372	nos.1	3178	1555	4	3	NA	NA	-33.9146255544912	spermatocyte	3	0.719855109214125	nCount_RNA_pass
nos.1_AACAACCCAACGGCTC-1	somaticprecursor	SeuratProject	2897	1166	3.96962374870556	23.6106316879531	nos.1	2886	1160	2	4	NA	NA	16.3616775883985	somatic	4	0.591001503091864	nCount_RNA_pass
nos.1_AACAACCCAGGAGGTT-1	spermatocyte	SeuratProject	3987	1944	2.53323300727364	15.1743165287183	nos.1	3980	1937	4	3	NA	NA	-32.1640559067046	spermatocyte	3	0.975504478856875	nCount_RNA_pass
nos.1_AACAACCCATGGATCT-1	spermatocyte	SeuratProject	3941	1565	3.34940370464349	8.70337477797513	nos.1	3935	1559	4	3	NA	NA	-40.7299297760681	spermatocyte	3	0.780646364300457	nCount_RNA_pass
nos.1_AACAAGACACTGTCCT-1	germline	SeuratProject	5354	1984	4.72543892416885	27.2693313410534	nos.1	5352	1982	1	0	NA	NA	-10.0604794987617	germline	0	1.57713198008201	nCount_RNA_pass
nos.1_AACAAGACAGACCTAT-1	somatic	SeuratProject	4056	1598	6.36094674556213	31.4842209072978	nos.1	4056	1598	2	1	NA	NA	16.7767717721152	somatic	1	0.935077859314495	nCount_RNA_pass
nos.1_AACAAGAGTCTCGACG-1	germline	SeuratProject	4474	1707	2.1904336164506	36.9468037550291	nos.1	4470	1703	1	0	NA	NA	-6.88447721216181	germline	0	1.19345031425291	nCount_RNA_pass
nos.1_AACACACAGGCCTAGA-1	germline	SeuratProject	7429	2481	5.08816799030825	26.3965540449589	nos.1	7425	2477	1	0	NA	NA	-14.1258385589721	germline	0	2.64530049445973	nCount_RNA_pass
nos.1_AACACACCACACAGCC-1	germline	SeuratProject	3442	1511	2.81812899477048	25.9151656013945	nos.1	3442	1511	1	2	NA	NA	-4.23887099669041	germline	2	1.01438689579062	nCount_RNA_pass
nos.1_AACAGGGGTCATCGGC-1	germline	SeuratProject	5038	2063	5.20047637951568	24.3152044462088	nos.1	5036	2061	1	0	NA	NA	-10.5785375859128	germline	0	1.58719773712862	nCount_RNA_pass
nos.1_AACAGGGGTGCCTACG-1	germline	SeuratProject	2411	1049	4.18913313977603	26.8353380340108	nos.1	2409	1047	1	2	NA	NA	-6.23981368571431	germline	2	0.596427491702818	nCount_RNA_pass
nos.1_AACAGGGGTGGGCTCT-1	germline	SeuratProject	2725	1163	8.14678899082569	33.9082568807339	nos.1	2724	1162	1	0	NA	NA	-11.4165961670818	germline	0	0.688842867910069	nCount_RNA_pass
nos.1_AACAGGGGTTAGTCGT-1	somatic	SeuratProject	5796	1850	6.74603174603175	30.6245686680469	nos.1	5796	1850	2	1	NA	NA	14.5341765996321	somatic	1	1.24003089144877	nCount_RNA_pass
nos.1_AACAGGGTCTGCTTTA-1	somatic	SeuratProject	3217	1402	4.04103201740752	34.1622629779297	nos.1	3213	1398	2	1	NA	NA	4.36489282831619	somatic	1	0.696923272047055	nCount_RNA_pass
nos.1_AACCAACAGACCACGA-1	somatic	SeuratProject	2716	1196	5.89101620029455	24.0058910162003	nos.1	2714	1194	2	1	NA	NA	30.8218541724736	somatic	1	0.526918295095305	nCount_RNA_pass
nos.1_AACCAACAGTGCCCGT-1	spermatocyte	SeuratProject	2923	1204	7.97126240164215	13.1029763941156	nos.1	2913	1195	4	3	NA	NA	-28.4772791939176	spermatocyte	3	0.523734590436301	nCount_RNA_pass
nos.1_AACCAACCACCTGCTT-1	somaticprecursor	SeuratProject	3617	1144	2.87531103124136	38.7061100359414	nos.1	3616	1143	2	4	NA	NA	5.94582944155928	somatic	4	0.618472683195023	nCount_RNA_pass
nos.1_AACCAACTCGCACTCT-1	somatic	SeuratProject	3601	1437	4.915301305193	29.0197167453485	nos.1	3601	1437	2	1	NA	NA	14.4461961977526	somatic	1	0.774958230624937	nCount_RNA_pass
nos.1_AACCAACTCGGTCATA-1	somatic	SeuratProject	4236	1693	7.67233238904627	23.5363550519358	nos.1	4235	1692	2	1	NA	NA	17.3449461755679	somatic	1	0.991979159235979	nCount_RNA_pass
nos.1_AACCACAAGCAAGGAA-1	somatic	SeuratProject	2902	1138	5.4789800137836	34.8725017229497	nos.1	2902	1138	2	1	NA	NA	16.0788477450599	somatic	1	0.554438656744181	nCount_RNA_pass
nos.1_AACCACAAGGCTGGAT-1	somatic	SeuratProject	3556	1299	5.25871766029246	34.1394825646794	nos.1	3556	1299	2	1	NA	NA	11.8575049543248	somatic	1	0.806977263672866	nCount_RNA_pass
nos.1_AACCACACAGGACAGT-1	somatic	SeuratProject	3096	1326	2.84237726098191	24.4832041343669	nos.1	3096	1326	2	1	NA	NA	27.4527285071273	somatic	1	0.723231532998795	nCount_RNA_pass
nos.1_AACCACATCCGATAGT-1	somatic	SeuratProject	4150	1541	3.66265060240964	26.7951807228916	nos.1	4147	1538	2	1	NA	NA	29.6818986234306	somatic	1	1.0122800314494	nCount_RNA_pass
nos.1_AACCATGCAAAGTGTA-1	germline	SeuratProject	5762	2179	5.65775772301284	26.032627559875	nos.1	5760	2177	1	0	NA	NA	-13.7168637356584	germline	0	1.88670687682672	nCount_RNA_pass
nos.1_AACCATGCAACACGAG-1	somatic	SeuratProject	4048	1596	4.79249011857708	19.9357707509881	nos.1	4046	1594	2	1	NA	NA	27.4189082598386	somatic	1	1.02133028052176	nCount_RNA_pass
nos.1_AACCATGCACATGTTG-1	germline	SeuratProject	4262	1823	3.07367433129986	20.8118254340685	nos.1	4260	1821	1	2	NA	NA	-4.20894309851202	germline	2	1.2592312191512	nCount_RNA_pass
nos.1_AACCATGGTGATACCT-1	somatic	SeuratProject	4101	1579	8.53450377956596	25.5547427456718	nos.1	4101	1579	2	1	NA	NA	14.9835348048608	somatic	1	0.898990301900339	nCount_RNA_pass
nos.1_AACCATGTCGTAGAGG-1	germline	SeuratProject	4514	1703	5.56047851129818	30.3721754541427	nos.1	4514	1703	1	0	NA	NA	-14.7494536142423	germline	0	1.39245833499717	nCount_RNA_pass
nos.1_AACCCAACAACATCGT-1	germline	SeuratProject	4255	1634	5.87544065804935	27.5910693301998	nos.1	4255	1634	1	0	NA	NA	-14.4625384967911	germline	0	1.17954356156005	nCount_RNA_pass
nos.1_AACCCAACACCAGGTC-1	somatic	SeuratProject	2428	1075	5.72487644151565	29.6128500823723	nos.1	2427	1074	2	1	NA	NA	14.1047356216447	somatic	1	0.473219939279648	nCount_RNA_pass
nos.1_AACCCAACACTCGATA-1	somatic	SeuratProject	2662	1200	6.64913598797896	27.7986476333584	nos.1	2661	1199	2	1	NA	NA	9.73046856617214	somatic	1	0.596967016412666	nCount_RNA_pass
nos.1_AACCCAACATGCCGAC-1	germline	SeuratProject	7079	2434	6.66760841926826	22.1641474784574	nos.1	7079	2434	1	0	NA	NA	-14.5390912317727	germline	0	2.32422405206724	nCount_RNA_pass
nos.1_AACCCAAGTGGGAGAG-1	somatic	SeuratProject	3849	1405	5.22213561964146	34.6063912704599	nos.1	3849	1405	2	1	NA	NA	8.21198087827796	somatic	1	0.857905400973091	nCount_RNA_pass
nos.1_AACCCAAGTTCTATCT-1	somatic	SeuratProject	3219	1393	3.66573470021746	25.4426840633737	nos.1	3215	1389	2	1	NA	NA	25.2705569096445	somatic	1	0.68209033169273	nCount_RNA_pass
nos.1_AACCTGAAGGTCACCC-1	germline	SeuratProject	5177	1872	4.23024917906123	35.1168630480974	nos.1	5176	1871	1	0	NA	NA	-10.9612038577155	germline	0	1.3797609807078	nCount_RNA_pass
nos.1_AACCTGAAGTCCCTAA-1	germline	SeuratProject	5766	2020	4.94276795005203	35.0156087408949	nos.1	5764	2018	1	0	NA	NA	-12.5877898030531	germline	0	1.67929834732992	nCount_RNA_pass
nos.1_AACCTGACATAATCCG-1	somatic	SeuratProject	4587	1609	5.34118160017441	33.1371266623065	nos.1	4585	1607	2	1	NA	NA	13.1258788157834	somatic	1	1.01653809291235	nCount_RNA_pass
nos.1_AACCTGAGTACAACGG-1	germline	SeuratProject	6740	2378	3.67952522255193	26.2462908011869	nos.1	6736	2374	1	0	NA	NA	-16.0257290441567	germline	0	2.26598951741469	nCount_RNA_pass
nos.1_AACCTGAGTCCAACGC-1	somatic	SeuratProject	3282	1456	8.71419865935405	24.9847653869592	nos.1	3281	1455	2	1	NA	NA	15.6942221114799	somatic	1	0.733160676464606	nCount_RNA_pass
nos.1_AACCTGATCCTAAACG-1	somatic	SeuratProject	6548	1851	8.93402565668907	34.728161270617	nos.1	6546	1849	2	1	NA	NA	11.9804753876856	somatic	1	1.18457047695789	nCount_RNA_pass
nos.1_AACCTGATCGGCTGGT-1	germline	SeuratProject	2878	1208	6.60180681028492	34.6421125781793	nos.1	2876	1206	1	0	NA	NA	-11.9790075821135	germline	0	0.887822886956821	nCount_RNA_pass
nos.1_AACCTGATCTCATGCC-1	germline	SeuratProject	7260	2232	4.33884297520661	35.6887052341598	nos.1	7260	2232	1	0	NA	NA	-14.6446301280665	germline	0	2.00087359024991	nCount_RNA_pass
nos.1_AACCTTTAGGCGCTTC-1	germline	SeuratProject	3127	1251	4.7649504317237	34.2820594819316	nos.1	3126	1250	1	0	NA	NA	-11.135336942282	germline	0	0.834937942667639	nCount_RNA_pass
nos.1_AACCTTTGTAACCAGG-1	somatic	SeuratProject	3033	1141	6.42927794263106	36.9601055060996	nos.1	3033	1141	2	1	NA	NA	6.34891756326741	somatic	1	0.588426533811355	nCount_RNA_pass
nos.1_AACCTTTGTCACCACG-1	somatic	SeuratProject	4382	1676	5.52259242355089	26.220903696942	nos.1	4381	1675	2	1	NA	NA	21.5009668207004	somatic	1	0.944386164709071	nCount_RNA_pass
nos.1_AACCTTTGTGTGTGTT-1	germline	SeuratProject	2701	1266	3.29507589781562	26.5457238059978	nos.1	2699	1264	1	2	NA	NA	-1.42094747518232	germline	2	0.735493117838019	nCount_RNA_pass
nos.1_AACCTTTTCAACTCTT-1	somatic	SeuratProject	2781	1239	4.38691118302769	27.9036317871269	nos.1	2779	1237	2	1	NA	NA	21.4752939435984	somatic	1	0.62023613425963	nCount_RNA_pass
nos.1_AACCTTTTCGTCCTCA-1	germline	SeuratProject	4640	1870	5.9698275862069	20.6681034482759	nos.1	4634	1864	1	2	NA	NA	-10.6300436551703	germline	2	1.45721302790866	nCount_RNA_pass
nos.1_AACGAAAAGAAGTATC-1	somatic	SeuratProject	3706	1374	8.49973016729628	27.5229357798165	nos.1	3706	1374	2	1	NA	NA	17.283904717622	somatic	1	0.781681080453789	nCount_RNA_pass
nos.1_AACGAAACAATAGGAT-1	germline	SeuratProject	3410	1537	6.07038123167155	23.7536656891496	nos.1	3408	1535	1	0	NA	NA	-9.51566083703676	germline	0	0.923194658845414	nCount_RNA_pass
nos.1_AACGAAATCGCACTCT-1	germline	SeuratProject	3228	1290	8.92193308550186	34.2627013630731	nos.1	3224	1286	1	0	NA	NA	-9.08502027459083	germline	0	0.849379476454084	nCount_RNA_pass
nos.1_AACGGGAAGTTAGAAC-1	germline	SeuratProject	3813	1412	4.0912667191188	37.3196957776029	nos.1	3812	1411	1	2	NA	NA	-8.12574118070785	germline	2	0.908674873732184	nCount_RNA_pass
nos.1_AACGGGACAGACAAAT-1	germline	SeuratProject	4209	1627	4.89427417438822	33.2858161083393	nos.1	4208	1626	1	0	NA	NA	-11.0806047226613	germline	0	1.25344875876098	nCount_RNA_pass
nos.1_AACGGGAGTAAGTTGA-1	germline	SeuratProject	6586	2237	6.48344974187671	28.0898876404494	nos.1	6585	2236	1	0	NA	NA	-13.7117428562882	germline	0	1.9354381737071	nCount_RNA_pass
nos.1_AACGGGAGTTGGATCT-1	germline	SeuratProject	3382	1371	7.62862211709048	31.785925487877	nos.1	3378	1367	1	0	NA	NA	-10.9302853805988	germline	0	0.991058870724012	nCount_RNA_pass
nos.1_AACGGGATCCAACTGA-1	germline	SeuratProject	4300	1729	4.74418604651163	16	nos.1	4293	1722	1	2	NA	NA	-4.54600193167036	germline	2	1.3190423063892	nCount_RNA_pass
nos.1_AACGTCACAGGCCCTA-1	somatic	SeuratProject	6578	1784	5.36637275767711	38.7503800547279	nos.1	6576	1782	2	1	NA	NA	14.8532708366922	somatic	1	1.24742325895243	nCount_RNA_pass
nos.1_AACGTCAGTAGCTGAG-1	germline	SeuratProject	3077	1242	6.7598310042249	35.001624959376	nos.1	3077	1242	1	0	NA	NA	-11.1720097976128	germline	0	0.812713128835733	nCount_RNA_pass
nos.1_AACGTCAGTTCTCCCA-1	somatic	SeuratProject	5364	1654	2.55406413124534	37.5838926174497	nos.1	5362	1652	2	1	NA	NA	9.38804171785105	somatic	1	1.01254365263642	nCount_RNA_pass
nos.1_AACGTCAGTTTACGAC-1	somatic	SeuratProject	2248	942	6.58362989323843	33.7633451957295	nos.1	2247	941	2	1	NA	NA	9.10772918268627	somatic	1	0.434499604556165	nCount_RNA_pass
nos.1_AACGTCATCCATCAGA-1	somatic	SeuratProject	2590	1033	4.98069498069498	34.8648648648649	nos.1	2589	1032	2	1	NA	NA	15.250808572454	somatic	1	0.517339864796998	nCount_RNA_pass
nos.1_AACGTCATCCCTCTTT-1	somatic	SeuratProject	3403	1404	4.64296209227153	26.85865412871	nos.1	3401	1402	2	1	NA	NA	22.6111746207327	somatic	1	0.733693216016519	nCount_RNA_pass
nos.1_AACGTCATCGCTGCGA-1	somaticprecursor	SeuratProject	2285	918	9.23413566739606	20.6564551422319	nos.1	2280	913	6	4	NA	NA	4.79213660347627	somaticprecursor	4	0.499306718450966	nCount_RNA_pass
nos.1_AACTTCTAGCCTTTGA-1	germline	SeuratProject	6723	2256	4.53666517923546	31.5335415737022	nos.1	6720	2253	1	0	NA	NA	-14.0205082472512	germline	0	2.09346151321059	nCount_RNA_pass
nos.1_AACTTCTGTGTGATGG-1	somatic	SeuratProject	2359	1039	7.37600678253497	32.5137770241628	nos.1	2357	1037	2	1	NA	NA	4.34324619352731	somatic	1	0.513114970626168	nCount_RNA_pass
nos.1_AACTTCTTCAAAGACA-1	somatic	SeuratProject	2715	1206	4.97237569060773	28.3977900552486	nos.1	2715	1206	2	1	NA	NA	16.3660929868155	somatic	1	0.587429996231354	nCount_RNA_pass
nos.1_AAGAACAAGTCAGAGC-1	germline	SeuratProject	6771	1944	4.12051395657953	37.3356963520898	nos.1	6769	1942	1	0	NA	NA	-17.2762455655355	germline	0	1.86886780824782	nCount_RNA_pass
nos.1_AAGAACACACATAACC-1	germline	SeuratProject	5362	1949	6.90041029466617	30.0261096605744	nos.1	5360	1947	1	0	NA	NA	-12.6851569929614	germline	0	1.57012558930771	nCount_RNA_pass
nos.1_AAGAACAGTGATTAGA-1	somatic	SeuratProject	3092	1185	4.52781371280724	33.8292367399741	nos.1	3089	1182	2	1	NA	NA	6.8626657168386	somatic	1	0.643373245580993	nCount_RNA_pass
nos.1_AAGAACAGTGGGTCAA-1	germline	SeuratProject	4009	1469	8.60563731603891	35.3454726864555	nos.1	4007	1467	1	0	NA	NA	-9.55492416112555	germline	0	1.08119239353497	nCount_RNA_pass
nos.1_AAGAACATCGGTTAGT-1	germline	SeuratProject	4796	1847	6.15095913261051	21.1426188490409	nos.1	4794	1845	1	2	NA	NA	-2.44474254388037	germline	2	1.42172271870838	nCount_RNA_pass
nos.1_AAGACAAAGGACAAGA-1	somatic	SeuratProject	2234	1018	8.5496866606983	29.2748433303491	nos.1	2234	1018	2	1	NA	NA	5.00885939315182	somatic	1	0.498809740282329	nCount_RNA_pass
nos.1_AAGACAACAACCCTAA-1	somatic	SeuratProject	2584	1162	7.23684210526316	26.625386996904	nos.1	2584	1162	2	1	NA	NA	15.9770751866861	somatic	1	0.619026627073985	nCount_RNA_pass
nos.1_AAGACAAGTCGAGATG-1	somatic	SeuratProject	4976	1786	4.13987138263666	29.2001607717042	nos.1	4975	1785	2	1	NA	NA	19.8928452338067	somatic	1	1.1133270870048	nCount_RNA_pass
nos.1_AAGACAAGTGAGGCAT-1	germline	SeuratProject	4497	1687	3.55792750722704	34.5786079608628	nos.1	4497	1687	1	0	NA	NA	-11.3553484606868	germline	0	1.25775068002166	nCount_RNA_pass
nos.1_AAGACAATCACCGGTG-1	spermatocyte	SeuratProject	2714	1210	6.41120117907148	12.4539425202653	nos.1	2708	1204	4	3	NA	NA	-28.2539196455643	spermatocyte	3	0.654171713409174	nCount_RNA_pass
nos.1_AAGACAATCTCTCTAA-1	germline	SeuratProject	4348	1910	3.47286108555658	25.4139834406624	nos.1	4345	1907	1	0	NA	NA	-8.89046976800299	germline	0	1.45690296160674	nCount_RNA_pass
nos.1_AAGACTCAGACTACGG-1	germline	SeuratProject	4916	1813	4.0886899918633	32.5671277461351	nos.1	4914	1811	1	0	NA	NA	-13.8842399999115	germline	0	1.3810482130176	nCount_RNA_pass
nos.1_AAGACTCCAAGTATCC-1	somatic	SeuratProject	4961	1769	6.71235637976215	24.0072566014916	nos.1	4957	1766	2	1	NA	NA	26.1090378305887	somatic	1	1.07590880748302	nCount_RNA_pass
nos.1_AAGACTCGTTCTCAGA-1	somatic	SeuratProject	2846	1287	8.04638088545327	16.8306394940267	nos.1	2845	1286	2	1	NA	NA	28.8055481050004	somatic	1	0.65933810419049	nCount_RNA_pass
nos.1_AAGACTCTCGAGAGAC-1	somatic	SeuratProject	4173	1504	4.45722501797268	33.3572969086988	nos.1	4171	1502	2	1	NA	NA	21.1436773494852	somatic	1	0.862489544082155	nCount_RNA_pass
nos.1_AAGATAGAGCCATTCA-1	somatic	SeuratProject	2352	1015	4.76190476190476	32.5255102040816	nos.1	2351	1014	2	1	NA	NA	19.5573378217689	somatic	1	0.464403321761571	nCount_RNA_pass
nos.1_AAGATAGAGGGAGTGG-1	spermatocyte	SeuratProject	3529	1852	5.69566449419099	13.1765372626806	nos.1	3522	1845	4	3	NA	NA	-30.6792122936941	spermatocyte	3	0.895514610242078	nCount_RNA_pass
nos.1_AAGATAGAGTGCACAG-1	somatic	SeuratProject	3900	1352	5.87179487179487	33.8205128205128	nos.1	3900	1352	2	1	NA	NA	9.54423136713549	somatic	1	0.859755613171272	nCount_RNA_pass
nos.1_AAGATAGCAACTGGTT-1	somatic	SeuratProject	4166	1560	4.44071051368219	33.7974075852136	nos.1	4165	1559	2	1	NA	NA	20.2303817623279	somatic	1	0.902511213276514	nCount_RNA_pass
nos.1_AAGATAGGTAACGATA-1	somaticprecursor	SeuratProject	3814	893	6.16151022548505	28.185631882538	nos.1	3813	892	5	4	NA	NA	3.67166933317486	somaticprecursor	4	0.545698259358792	nCount_RNA_pass
nos.1_AAGCATCAGAAATTGC-1	germline	SeuratProject	6364	2226	6.59962287869265	26.1785040854808	nos.1	6362	2224	7	0	NA	NA	-11.3101957295876	nos.1.7	0	1.90379913582042	nCount_RNA_pass
nos.1_AAGCATCCATCTGCGG-1	somatic	SeuratProject	2454	887	7.57946210268949	37.8158109209454	nos.1	2454	887	2	1	NA	NA	5.83664419170553	somatic	1	0.472734781229958	nCount_RNA_pass
nos.1_AAGCATCGTCTAGTGT-1	spermatocyte	SeuratProject	7255	2329	3.50103376981392	3.92832529290145	nos.1	7238	2312	4	3	NA	NA	-48.7697273428734	spermatocyte	3	1.67099302674734	nCount_RNA_pass
nos.1_AAGCATCTCCACGTAA-1	somatic	SeuratProject	2857	1080	4.62023101155058	37.4168708435422	nos.1	2857	1080	2	1	NA	NA	11.0880779836268	somatic	1	0.564481736655448	nCount_RNA_pass
nos.1_AAGCATCTCTAGGCAT-1	somatic	SeuratProject	2872	1335	4.491643454039	23.3635097493036	nos.1	2870	1333	2	1	NA	NA	21.3579869764972	somatic	1	0.722781032594439	nCount_RNA_pass
nos.1_AAGCCATAGGACTGGT-1	germline	SeuratProject	4224	1899	2.74621212121212	22.8456439393939	nos.1	4214	1889	1	2	NA	NA	-5.6639038468811	germline	2	1.25460153606196	nCount_RNA_pass
nos.1_AAGCCATAGTTTCGAC-1	germline	SeuratProject	2295	1159	2.26579520697168	28.7145969498911	nos.1	2294	1158	1	0	NA	NA	-9.66511730444354	germline	0	0.781042012994225	nCount_RNA_pass
nos.1_AAGCCATCAGTTGGTT-1	germline	SeuratProject	6823	1981	1.71478821632713	39.0883775465338	nos.1	6820	1978	1	0	NA	NA	-14.4136444285929	germline	0	1.80986297280467	nCount_RNA_pass
nos.1_AAGCCATCATGCCGCA-1	somatic	SeuratProject	2602	1344	9.41583397386626	16.8332052267487	nos.1	2601	1343	0	1	NA	NA	5.95562225319923	nos.1.0	1	0.548230533587449	nCount_RNA_pass
nos.1_AAGCCATGTACCTAAC-1	germline	SeuratProject	3734	1652	5.32940546331012	27.1558650241028	nos.1	3733	1651	1	0	NA	NA	-10.0809639351156	germline	0	1.04500882571148	nCount_RNA_pass
nos.1_AAGCCATGTGAGCTCC-1	somatic	SeuratProject	3576	1467	5.8165548098434	25.755033557047	nos.1	3574	1465	2	1	NA	NA	16.3257564789321	somatic	1	0.798202124159197	nCount_RNA_pass
nos.1_AAGCCATTCTGGGAGA-1	germline	SeuratProject	7395	2267	6.55848546315078	35.7809330628803	nos.1	7395	2267	1	0	NA	NA	-13.6501235356668	germline	0	2.04751526418886	nCount_RNA_pass
nos.1_AAGCGAGAGTGTTGTC-1	germline	SeuratProject	2944	1205	5.74048913043478	31.3179347826087	nos.1	2941	1202	1	2	NA	NA	-4.26847665878022	germline	2	0.779083397227243	nCount_RNA_pass
nos.1_AAGCGAGCATATACCG-1	germline	SeuratProject	5807	2172	4.6840020664715	27.1913208197004	nos.1	5807	2172	1	0	NA	NA	-14.5935026171054	germline	0	1.82721094068502	nCount_RNA_pass
nos.1_AAGCGAGGTCACCTTC-1	somaticprecursor	SeuratProject	7489	1849	5.87528374949926	19.0412605154226	nos.1	7474	1836	6	4	NA	NA	9.32722546117663	somaticprecursor	4	1.25017292401615	nCount_RNA_pass
nos.1_AAGCGAGGTGTAGGAC-1	germline	SeuratProject	2801	1231	4.85540878257765	34.0235630132096	nos.1	2800	1230	1	0	NA	NA	-8.35468052492142	germline	0	0.780733122681088	nCount_RNA_pass
nos.1_AAGCGAGTCAAAGAAC-1	germline	SeuratProject	2859	1321	7.83490731024834	27.6670164393144	nos.1	2858	1320	1	0	NA	NA	-11.0138126957191	germline	0	0.705334751596453	nCount_RNA_pass
nos.1_AAGCGTTAGCCAACCC-1	spermatocyte	SeuratProject	5012	2005	8.5195530726257	12.2106943335994	nos.1	4994	1991	5	3	NA	NA	-5.76788273503281	somaticprecursor	3	0.999070211758072	nCount_RNA_pass
nos.1_AAGCGTTAGTACTCGT-1	somatic	SeuratProject	4181	1377	5.90767758909352	37.7421669457068	nos.1	4178	1374	2	1	NA	NA	21.6330050041257	somatic	1	0.796060821498332	nCount_RNA_pass
nos.1_AAGCGTTCAACACGAG-1	germline	SeuratProject	7260	2161	6.43250688705234	36.8870523415978	nos.1	7255	2156	1	0	NA	NA	-12.0857164467038	germline	0	1.85960470370668	nCount_RNA_pass
nos.1_AAGCGTTCATTCGGGC-1	germline	SeuratProject	6793	2314	3.40055939938172	29.6334461946121	nos.1	6792	2313	1	0	NA	NA	-14.58713336571	germline	0	2.31765555743104	nCount_RNA_pass
nos.1_AAGCGTTGTACTAACC-1	somatic	SeuratProject	2479	1023	6.01048810004034	36.425978217023	nos.1	2479	1023	2	1	NA	NA	6.35306789915625	somatic	1	0.491754188548181	nCount_RNA_pass
nos.1_AAGCGTTGTAGCTTAC-1	germline	SeuratProject	2650	1193	3.92452830188679	31.7358490566038	nos.1	2648	1191	1	2	NA	NA	-2.17327315940292	germline	2	0.750233592739917	nCount_RNA_pass
nos.1_AAGCGTTGTCAGGAGT-1	somatic	SeuratProject	3382	1264	6.38675340035482	32.2885866351271	nos.1	3381	1263	2	1	NA	NA	20.8141294842391	somatic	1	0.698832432249373	nCount_RNA_pass
nos.1_AAGGAATAGGCGAACT-1	somatic	SeuratProject	6887	1824	4.74807608537825	35.8937127922172	nos.1	6886	1823	2	1	NA	NA	21.9703590966281	somatic	1	1.32638783000602	nCount_RNA_pass
nos.1_AAGGAATAGGGATCAC-1	somatic	SeuratProject	3738	1508	6.76832530765115	22.3381487426431	nos.1	3738	1508	2	1	NA	NA	25.1246478413446	somatic	1	0.865882981383781	nCount_RNA_pass
nos.1_AAGGAATCAAATTGGA-1	somatic	SeuratProject	3423	1243	4.32369266725095	31.0254163014899	nos.1	3422	1242	2	1	NA	NA	19.2619917695509	somatic	1	0.688889787373487	nCount_RNA_pass
nos.1_AAGGAATCAGGGAATC-1	somatic	SeuratProject	2845	1238	4.21792618629174	32.231985940246	nos.1	2843	1236	2	1	NA	NA	15.0474328695017	somatic	1	0.615464822663668	nCount_RNA_pass
nos.1_AAGGAATTCACCCATC-1	spermatocyte	SeuratProject	7031	2150	2.92988195135827	5.83131844687811	nos.1	7026	2145	4	3	NA	NA	-49.2000601150225	spermatocyte	3	1.43153059156544	nCount_RNA_pass
nos.1_AAGGAATTCGAGAATA-1	somatic	SeuratProject	2966	1192	8.79973027646662	29.130141604855	nos.1	2965	1191	2	1	NA	NA	11.9633979837691	somatic	1	0.622199331246908	nCount_RNA_pass
nos.1_AAGGTAACACAATGAA-1	germline	SeuratProject	2854	1280	6.44709180098108	29.2922214435879	nos.1	2853	1279	1	0	NA	NA	-10.5003204519264	germline	0	0.824759356388712	nCount_RNA_pass
nos.1_AAGGTAAGTCGCATCG-1	spermatocyte	SeuratProject	2835	832	0.670194003527337	9.80599647266314	nos.1	2831	828	4	3	NA	NA	-28.8271717726498	spermatocyte	3	0.397807190704727	nCount_RNA_pass
nos.1_AAGGTAATCATCGACA-1	somatic	SeuratProject	3375	1491	5.65925925925926	23.2296296296296	nos.1	3373	1489	2	1	NA	NA	19.3812198963261	somatic	1	0.799287035752682	nCount_RNA_pass
nos.1_AAGGTAATCCACAAGT-1	germline	SeuratProject	4776	2058	1.6750418760469	26.2353433835846	nos.1	4765	2047	1	2	NA	NA	-8.07729093342125	germline	2	1.4704411233539	nCount_RNA_pass
nos.1_AAGGTAATCCGGCAAC-1	germline	SeuratProject	2789	1143	7.56543564001434	35.8192900681248	nos.1	2788	1142	1	2	NA	NA	-7.69357374259909	germline	2	0.718340403586448	nCount_RNA_pass
nos.1_AAGGTAATCTACCACC-1	somatic	SeuratProject	3559	1405	5.84433829727451	27.1424557459961	nos.1	3558	1404	2	1	NA	NA	22.4938206278137	somatic	1	0.786012942470572	nCount_RNA_pass
nos.1_AAGTACCAGAGTCACG-1	germline	SeuratProject	7211	2237	2.3020385522119	34.7385938150049	nos.1	7207	2233	1	2	NA	NA	-6.78071409182008	germline	2	2.13794772695605	nCount_RNA_pass
nos.1_AAGTACCCAAATAGCA-1	somatic	SeuratProject	3555	1389	7.62306610407876	28.2419127988748	nos.1	3553	1387	2	1	NA	NA	23.5938031055678	somatic	1	0.717737629650476	nCount_RNA_pass
nos.1_AAGTACCGTGCGGATA-1	germline	SeuratProject	5724	2085	5.90496156533892	31.3067784765898	nos.1	5723	2084	1	0	NA	NA	-10.587841892564	germline	0	1.71459972137781	nCount_RNA_pass
nos.1_AAGTCGTTCTCCTACG-1	spermatocyte	SeuratProject	6944	1941	2.21774193548387	6.06278801843318	nos.1	6931	1928	4	3	NA	NA	-42.4256116849756	spermatocyte	3	1.18212323682386	nCount_RNA_pass
nos.1_AAGTGAAAGGACGCTA-1	somatic	SeuratProject	2555	1111	3.95303326810176	29.5107632093933	nos.1	2555	1111	2	1	NA	NA	19.9042597614996	somatic	1	0.563658086270743	nCount_RNA_pass
nos.1_AAGTGAAAGGCTTAAA-1	germline	SeuratProject	7463	2370	4.08682835320917	33.3377998124079	nos.1	7456	2363	1	2	NA	NA	-11.266020439959	germline	2	2.07118654780737	nCount_RNA_pass
nos.1_AAGTGAAAGGTATCTC-1	somatic	SeuratProject	5578	1930	3.65722481176049	27.0885622086769	nos.1	5576	1928	2	1	NA	NA	34.5541821452949	somatic	1	1.29926760449456	nCount_RNA_pass
nos.1_AAGTGAACAACAGCTT-1	somaticprecursor	SeuratProject	4813	1591	5.02804903386661	30.3968418865572	nos.1	4810	1588	2	4	NA	NA	15.5253767493834	somatic	4	1.00293288679054	nCount_RNA_pass
nos.1_AAGTGAAGTTTGAACC-1	germline	SeuratProject	2930	1200	5.52901023890785	34.7098976109215	nos.1	2929	1199	1	0	NA	NA	-10.7479340669516	germline	0	0.790034267212819	nCount_RNA_pass
nos.1_AAGTTCGCAATATCCG-1	somatic	SeuratProject	3322	1298	7.37507525586996	32.2998193859121	nos.1	3321	1297	2	1	NA	NA	9.54603445003937	somatic	1	0.710907824622178	nCount_RNA_pass
nos.1_AAGTTCGCACCTCGTT-1	germline	SeuratProject	7205	2116	2.78972935461485	36.8077723802915	nos.1	7201	2112	1	2	NA	NA	-8.12684645182296	germline	2	1.83511414412097	nCount_RNA_pass
nos.1_AAGTTCGCACTACCCT-1	somatic	SeuratProject	2917	1331	5.38224202948234	23.7230030853617	nos.1	2916	1330	2	1	NA	NA	25.0183872221618	somatic	1	0.639648392025535	nCount_RNA_pass
nos.1_AAGTTCGGTCCCGCAA-1	somatic	SeuratProject	2639	1217	6.8207654414551	25.2368321333839	nos.1	2639	1217	2	1	NA	NA	10.0866143645892	somatic	1	0.581607758359605	nCount_RNA_pass
nos.1_AAGTTCGGTGACTCGC-1	germline	SeuratProject	5588	1961	6.0486757337151	32.319255547602	nos.1	5586	1959	1	0	NA	NA	-14.0844795027849	germline	0	1.68816368865013	nCount_RNA_pass
nos.1_AAGTTCGGTGCCTGCA-1	somatic	SeuratProject	2679	1092	6.6815976110489	32.1015304217992	nos.1	2678	1091	2	1	NA	NA	11.6919787404101	somatic	1	0.538654928638268	nCount_RNA_pass
nos.1_AAGTTCGTCTTTGCGC-1	germline	SeuratProject	2311	1112	5.14928602336651	31.8909562959758	nos.1	2310	1111	1	0	NA	NA	-8.68574658044632	germline	0	0.639149620151305	nCount_RNA_pass
nos.1_AATAGAGAGACCGTTT-1	germline	SeuratProject	4189	1635	4.7744091668656	33.3731200763905	nos.1	4183	1629	1	2	NA	NA	-8.66352362279628	germline	2	1.1280472151046	nCount_RNA_pass
nos.1_AATAGAGGTATCGAGG-1	germline	SeuratProject	6820	2153	3.10850439882698	33.4310850439883	nos.1	6818	2151	1	0	NA	NA	-13.1178014261171	germline	0	1.96858565539987	nCount_RNA_pass
nos.1_AATAGAGTCGACCACG-1	germline	SeuratProject	7256	2375	5.05788313120176	33.1587651598677	nos.1	7252	2371	1	0	NA	NA	-13.7765311765207	germline	0	2.32838575300032	nCount_RNA_pass
nos.1_AATAGAGTCGATGCAT-1	somatic	SeuratProject	3184	1089	2.98366834170854	39.9497487437186	nos.1	3184	1089	2	1	NA	NA	14.1223230238264	somatic	1	0.624154758280917	nCount_RNA_pass
nos.1_AATCACGCATGTCTAG-1	germline	SeuratProject	6114	2220	2.25711481844946	36.8498527968597	nos.1	6113	2219	1	0	NA	NA	-4.95384570412883	germline	0	1.86704097706487	nCount_RNA_pass
nos.1_AATCACGGTATTTCTC-1	somatic	SeuratProject	2466	1151	3.32522303325223	29.3998377939984	nos.1	2466	1151	2	1	NA	NA	13.6035622859763	somatic	1	0.516383528374487	nCount_RNA_pass
nos.1_AATCACGTCCGATGCG-1	germline	SeuratProject	4422	1775	9.24920850293985	23.1795567616463	nos.1	4422	1775	1	0	NA	NA	-12.8022294406579	germline	0	1.27701562341308	nCount_RNA_pass
nos.1_AATCACGTCGAGAATA-1	germline	SeuratProject	7477	2078	4.74789354018992	37.5685435335027	nos.1	7473	2074	1	0	NA	NA	-15.7368678502989	germline	0	1.94320807570659	nCount_RNA_pass
nos.1_AATCACGTCTCATGCC-1	germline	SeuratProject	3903	1653	2.58775301050474	23.2129131437356	nos.1	3900	1650	2	2	NA	NA	10.0166460175374	somatic	2	1.07980956670425	nCount_RNA_pass
nos.1_AATCGACCATAGATCC-1	germline	SeuratProject	4893	1891	5.0071530758226	26.7729409360311	nos.1	4890	1888	1	0	NA	NA	-8.1006419796084	germline	0	1.40229596190024	nCount_RNA_pass
nos.1_AATCGACGTTTGTTGG-1	germline	SeuratProject	6334	2076	4.46795074202715	36.7066624565835	nos.1	6329	2071	1	0	NA	NA	-13.041641223511	germline	0	1.783051918914	nCount_RNA_pass
nos.1_AATCGTGCAAGCTACT-1	germline	SeuratProject	6234	2004	5.5822906641001	32.1623355790825	nos.1	6230	2000	1	0	NA	NA	-12.9379269091256	germline	0	1.77138964032796	nCount_RNA_pass
nos.1_AATCGTGCACACCTGG-1	germline	SeuratProject	4153	1657	6.38092944859138	29.9060919817	nos.1	4150	1654	1	0	NA	NA	-13.9657490655451	germline	0	1.20182458895656	nCount_RNA_pass
nos.1_AATCGTGGTAAGGCTG-1	germline	SeuratProject	2385	1084	9.39203354297694	25.4507337526205	nos.1	2385	1084	1	2	NA	NA	-0.654052088368527	germline	2	0.579688632151741	nCount_RNA_pass
nos.1_AATCGTGTCACCACAA-1	germline	SeuratProject	4881	1802	5.01946322474903	35.300143413235	nos.1	4879	1800	1	0	NA	NA	-11.6885448744184	germline	0	1.44755397467594	nCount_RNA_pass
nos.1_AATGAAGCAGATACCT-1	somatic	SeuratProject	3581	1393	6.8975146607093	31.0527785534767	nos.1	3580	1392	2	1	NA	NA	16.6939971761387	somatic	1	0.759080233013828	nCount_RNA_pass
nos.1_AATGAAGTCATCGGGC-1	germline	SeuratProject	3326	1495	6.82501503307276	20.6554419723391	nos.1	3322	1491	1	2	NA	NA	-9.79285987449813	germline	2	0.971789350467096	nCount_RNA_pass
nos.1_AATGACCAGTTAACAG-1	somaticprecursor	SeuratProject	3140	1113	3.78980891719745	34.8407643312102	nos.1	3134	1108	2	4	NA	NA	11.1584408359212	somatic	4	0.604376363143977	nCount_RNA_pass
nos.1_AATGACCCAATGTGGG-1	germline	SeuratProject	4943	1805	5.36111673073033	31.6204733967226	nos.1	4941	1803	1	0	NA	NA	-11.2448167028059	germline	0	1.48294961891583	nCount_RNA_pass
nos.1_AATGACCGTTCATCTT-1	somatic	SeuratProject	2497	1186	6.68802563075691	24.4693632358831	nos.1	2497	1186	2	1	NA	NA	21.1750776630599	somatic	1	0.600933554668593	nCount_RNA_pass
nos.1_AATGACCTCTCTCGAC-1	spermatocyte	SeuratProject	3669	1840	6.43227037339875	15.6718451894249	nos.1	3664	1835	4	3	NA	NA	3.84227712884437	spermatocyte	3	0.808302133002082	nCount_RNA_pass
nos.1_AATGCCAAGGAGTCTG-1	germline	SeuratProject	5803	2003	4.51490608306049	34.1547475443736	nos.1	5802	2002	1	2	NA	NA	-12.2998104142847	germline	2	1.63231529257263	nCount_RNA_pass
nos.1_AATGCCAGTAGCGATG-1	germline	SeuratProject	6292	2202	2.638270820089	28.099173553719	nos.1	6285	2195	1	2	NA	NA	-8.46381986429998	germline	2	1.93849849856938	nCount_RNA_pass
nos.1_AATGGAAAGATTGCGG-1	germline	SeuratProject	4679	1675	5.3857661893567	35.1143406710836	nos.1	4678	1674	1	0	NA	NA	-11.3690191402135	germline	0	1.27576022301491	nCount_RNA_pass
nos.1_AATGGAAAGTTCTCTT-1	germline	SeuratProject	4231	1723	3.56889624202316	29.1420467974474	nos.1	4229	1721	1	0	NA	NA	-12.330300638929	germline	0	1.23028524553493	nCount_RNA_pass
nos.1_AATGGAACAGCTATTG-1	somatic	SeuratProject	4962	1689	3.84925433293027	31.1970979443773	nos.1	4962	1689	2	1	NA	NA	15.6372983656551	somatic	1	1.07707082310979	nCount_RNA_pass
nos.1_AATGGAAGTACCTAGT-1	somatic	SeuratProject	3363	1236	9.18822479928635	32.8575676479334	nos.1	3363	1236	6	1	NA	NA	9.38013994872124	somaticprecursor	1	0.676592984157304	nCount_RNA_pass
nos.1_AATGGAAGTCCAGGTC-1	germline	SeuratProject	2448	1149	2.61437908496732	32.312091503268	nos.1	2447	1148	1	0	NA	NA	-10.89422981673	germline	0	0.691066260554972	nCount_RNA_pass
nos.1_AATGGAATCGGACCAC-1	somatic	SeuratProject	3927	1561	9.29462694168576	21.8232747644512	nos.1	3925	1559	2	1	NA	NA	30.9360950861861	somatic	1	0.890824414991242	nCount_RNA_pass
nos.1_AATGGCTAGTGACACG-1	somatic	SeuratProject	6168	1732	6.06355382619974	36.3651102464332	nos.1	6166	1730	2	1	NA	NA	18.8224326046429	somatic	1	1.10326547367562	nCount_RNA_pass
nos.1_AATGGCTCACAAGCCC-1	somatic	SeuratProject	2556	1037	6.33802816901408	37.2848200312989	nos.1	2555	1036	2	1	NA	NA	5.82625848822587	somatic	1	0.48449593584673	nCount_RNA_pass
nos.1_AATGGCTGTCCACTTC-1	spermatocyte	SeuratProject	2394	747	1.29490392648287	11.1528822055138	nos.1	2391	745	4	3	NA	NA	-24.1796300248852	spermatocyte	3	0.332686186848584	nCount_RNA_pass
nos.1_AATTCCTAGAAGGGAT-1	somatic	SeuratProject	2401	1010	4.03998334027489	34.2357351103707	nos.1	2401	1010	2	1	NA	NA	16.1727195485137	somatic	1	0.470063772225685	nCount_RNA_pass
nos.1_AATTCCTAGCTTAGTC-1	muscle	SeuratProject	5583	1865	6.30485402113559	14.1500985133441	nos.1	5550	1851	8	5	NA	NA	14.019910406667	muscle	5	1.06534291941832	nCount_RNA_pass
nos.1_AATTCCTCATCGGCCA-1	germline	SeuratProject	2671	1219	9.17259453388244	24.5975290153501	nos.1	2665	1213	1	2	NA	NA	-3.72854750480624	germline	2	0.682491774776653	nCount_RNA_pass
nos.1_AATTTCCAGAGTGACC-1	germline	SeuratProject	7278	2386	6.51277823577906	25.0893102500687	nos.1	7272	2380	1	0	NA	NA	-14.8460014168858	germline	0	2.07355619559657	nCount_RNA_pass
nos.1_AATTTCCCAATGGCCC-1	germline	SeuratProject	5885	2142	6.88190314358539	27.4256584536958	nos.1	5883	2140	1	0	NA	NA	-12.7941715722538	germline	0	1.80174338505763	nCount_RNA_pass
nos.1_AATTTCCCACAACATC-1	somatic	SeuratProject	4973	1989	5.63040418258596	22.903679871305	nos.1	4973	1989	2	1	NA	NA	16.5881764383547	somatic	1	1.34353671079343	nCount_RNA_pass
nos.1_AATTTCCGTGCAGTGA-1	somatic	SeuratProject	4394	1665	5.25716886663632	26.4679107874374	nos.1	4394	1665	2	1	NA	NA	23.7528168910103	somatic	1	0.997483379139572	nCount_RNA_pass
nos.1_AATTTCCGTTACCCAA-1	somatic	SeuratProject	7045	1920	4.05961674946771	37.5443577004968	nos.1	7043	1918	2	1	NA	NA	21.9100872165843	somatic	1	1.29650026941562	nCount_RNA_pass
nos.1_AATTTCCTCATGAGAA-1	germline	SeuratProject	5379	1761	3.12325711098717	39.8958914296338	nos.1	5377	1759	1	0	NA	NA	-12.4513605019119	germline	0	1.57052373575461	nCount_RNA_pass
nos.1_AATTTCCTCCTGATAG-1	germline	SeuratProject	3442	1380	7.75711795467751	33.4108076699593	nos.1	3438	1376	1	2	NA	NA	-3.48331387615091	germline	2	0.892092491434067	nCount_RNA_pass
nos.1_ACAAAGAAGATCACCT-1	somatic	SeuratProject	3721	1467	7.33673743617307	28.3794678849772	nos.1	3719	1465	2	1	NA	NA	12.7633464799957	somatic	1	0.901545415432851	nCount_RNA_pass
nos.1_ACAAAGAAGGTTACAA-1	somatic	SeuratProject	2610	1204	5.7088122605364	27.088122605364	nos.1	2607	1201	2	1	NA	NA	18.1382411689926	somatic	1	0.566290941852755	nCount_RNA_pass
nos.1_ACAAAGACAACCAACT-1	spermatocyte	SeuratProject	3459	1411	3.49812084417462	9.5114194854004	nos.1	3453	1405	4	3	NA	NA	-39.4053148626164	spermatocyte	3	0.672886363008182	nCount_RNA_pass
nos.1_ACAAAGACAATCACGT-1	germline	SeuratProject	7258	2073	8.28051804904933	36.3461008542298	nos.1	7255	2070	1	0	NA	NA	-14.0136855209849	germline	0	1.96072864273194	nCount_RNA_pass
nos.1_ACAAAGACACTGGACC-1	germline	SeuratProject	5968	1805	7.22184986595174	38.6394101876676	nos.1	5965	1802	1	0	NA	NA	-14.832716076062	germline	0	1.5185893952468	nCount_RNA_pass
nos.1_ACAAAGAGTACCCACG-1	somatic	SeuratProject	3090	1244	9.54692556634304	28.6407766990291	nos.1	3089	1243	2	1	NA	NA	8.89792647856427	somatic	1	0.601415566316156	nCount_RNA_pass
nos.1_ACAAGCTAGAGGTTAT-1	germline	SeuratProject	6067	1881	4.96126586451294	36.6243612988297	nos.1	6067	1881	1	0	NA	NA	-15.2962988316114	germline	0	1.6076147658609	nCount_RNA_pass
nos.1_ACAAGCTAGGTAAGGA-1	spermatocyte	SeuratProject	2755	1457	1.63339382940109	12.3411978221416	nos.1	2749	1451	4	3	NA	NA	-30.1231934196798	spermatocyte	3	0.621639152031748	nCount_RNA_pass
nos.1_ACAAGCTGTGGACCTC-1	somatic	SeuratProject	2865	1162	7.85340314136126	28.8307155322862	nos.1	2862	1159	2	1	NA	NA	5.37287079598438	somatic	1	0.632553607642034	nCount_RNA_pass
nos.1_ACAAGCTTCGTGCTCT-1	germline	SeuratProject	7315	2224	3.7593984962406	37.0608339029392	nos.1	7313	2222	1	0	NA	NA	-11.9579822623116	germline	0	2.0415580466317	nCount_RNA_pass
nos.1_ACAAGCTTCTGCATGA-1	germline	SeuratProject	7009	2196	2.89627621629334	38.5076330432301	nos.1	7007	2194	1	0	NA	NA	-14.1213285106406	germline	0	1.93397704670937	nCount_RNA_pass
nos.1_ACACAGTAGCGACTAG-1	germline	SeuratProject	6626	1991	7.69695140356173	37.3679444612134	nos.1	6624	1989	1	0	NA	NA	-13.2650793220847	germline	0	1.65770062213858	nCount_RNA_pass
nos.1_ACACAGTCAAGTGCTT-1	germline	SeuratProject	6147	2388	5.35220432731414	24.5322921750447	nos.1	6141	2382	1	2	NA	NA	-9.42700052824051	germline	2	1.87570629570371	nCount_RNA_pass
nos.1_ACACAGTGTTCTTGTT-1	muscle	SeuratProject	2373	918	7.33249051833123	25.031605562579	nos.1	2367	912	8	5	NA	NA	5.68949140418235	muscle	5	0.401183135742252	nCount_RNA_pass
nos.1_ACACAGTTCTCCTGCA-1	germline	SeuratProject	3190	1434	4.23197492163009	25.3291536050157	nos.1	3190	1434	1	0	NA	NA	-11.3388629485184	germline	0	0.926753064425816	nCount_RNA_pass
nos.1_ACACCAAAGCACTCTA-1	somatic	SeuratProject	3476	1431	8.63060989643268	24.9712313003452	nos.1	3476	1431	2	1	NA	NA	21.681294490209	somatic	1	0.812989639051323	nCount_RNA_pass
nos.1_ACACCAAAGTATTGCC-1	somatic	SeuratProject	2979	1198	4.06176569318563	35.3810003356831	nos.1	2979	1198	2	1	NA	NA	9.22572054962891	somatic	1	0.611487156707836	nCount_RNA_pass
nos.1_ACACCAACAATGTCTG-1	somatic	SeuratProject	5449	1789	4.58799779776106	31.3635529454946	nos.1	5448	1788	2	1	NA	NA	27.2997090585222	somatic	1	1.24501736279985	nCount_RNA_pass
nos.1_ACACCAACACAAGCCC-1	germline	SeuratProject	6427	2346	4.06099268710129	24.3192780457445	nos.1	6426	2345	1	2	NA	NA	-8.43915316679026	germline	2	2.07495931470038	nCount_RNA_pass
nos.1_ACACCAACAGGTCCCA-1	germline	SeuratProject	6681	2314	5.77757820685526	25.9092950157162	nos.1	6679	2312	1	0	NA	NA	-15.6058643670221	germline	0	2.14077920627399	nCount_RNA_pass
nos.1_ACACCAAGTCCGTTTC-1	germline	SeuratProject	4346	1664	4.8550391164289	31.6843074091118	nos.1	4344	1662	1	0	NA	NA	-9.0866391417288	germline	0	1.18444596910384	nCount_RNA_pass
nos.1_ACACGCGCACAATGAA-1	germline	SeuratProject	5378	1876	3.570100409074	32.4284120490889	nos.1	5374	1872	1	2	NA	NA	-4.48751144800705	germline	2	1.41241070462075	nCount_RNA_pass
nos.1_ACACTGAAGTGTTCAC-1	germline	SeuratProject	5233	2095	6.07682017962928	24.8041276514428	nos.1	5231	2093	1	0	NA	NA	-12.402899161881	germline	0	1.6215419531975	nCount_RNA_pass
nos.1_ACACTGACACTTGAAC-1	germline	SeuratProject	4615	1745	4.13867822318527	33.6511375947996	nos.1	4611	1741	1	0	NA	NA	-12.085497784597	germline	0	1.24744484289052	nCount_RNA_pass
nos.1_ACACTGAGTCGAACAG-1	spermatocyte	SeuratProject	2391	1293	8.1555834378921	22.2082810539523	nos.1	2388	1290	0	3	NA	NA	-16.0870180190057	nos.1.0	3	0.558489050648571	nCount_RNA_pass
nos.1_ACAGAAAAGCTGAGTG-1	somatic	SeuratProject	2557	1300	6.33554947203754	23.4649980445835	nos.1	2553	1296	4	1	NA	NA	-5.52827200158298	spermatocyte	1	0.59081188918569	nCount_RNA_pass
nos.1_ACAGAAACAACTCGAT-1	somatic	SeuratProject	3667	1401	6.05399509135533	32.0152713389692	nos.1	3667	1401	2	1	NA	NA	12.6760481298968	somatic	1	0.815693981723975	nCount_RNA_pass
nos.1_ACAGAAATCCCTTGGT-1	spermatocyte	SeuratProject	4792	2060	4.13188647746244	28.0258764607679	nos.1	4786	2054	4	3	NA	NA	-17.5243636493986	spermatocyte	3	0.985015193854442	nCount_RNA_pass
nos.1_ACAGAAATCCTAGCCT-1	germline	SeuratProject	4258	1588	3.54626585251292	33.6073273837482	nos.1	4253	1583	1	2	NA	NA	-8.0140083495792	germline	2	1.14322304175228	nCount_RNA_pass
nos.1_ACAGAAATCGGTAGAG-1	somatic	SeuratProject	3151	1071	5.64900031735957	39.4795303078388	nos.1	3149	1069	2	1	NA	NA	6.5043191239671	somatic	1	0.552324208811358	nCount_RNA_pass
nos.1_ACAGCCGAGGATACGC-1	somatic	SeuratProject	2667	1160	8.43644544431946	28.4964379452568	nos.1	2666	1159	2	1	NA	NA	15.1276989763854	somatic	1	0.588470000788124	nCount_RNA_pass
nos.1_ACAGCCGAGTCATACC-1	germline	SeuratProject	3912	1389	4.39672801635992	39.161554192229	nos.1	3912	1389	1	0	NA	NA	-12.136708360206	germline	0	1.04836582769576	nCount_RNA_pass
nos.1_ACAGCCGCAAGCGAGT-1	germline	SeuratProject	5983	1848	6.73575129533679	39.6289486879492	nos.1	5979	1844	1	0	NA	NA	-10.3038991626122	germline	0	1.44321708503201	nCount_RNA_pass
nos.1_ACAGCCGCAGCAATTC-1	somatic	SeuratProject	2696	1218	5.86053412462908	25.9272997032641	nos.1	2694	1216	2	1	NA	NA	22.4418226254238	somatic	1	0.639970295738257	nCount_RNA_pass
nos.1_ACAGCCGGTTATAGCC-1	germline	SeuratProject	3329	1475	9.10183238209673	25.1426854911385	nos.1	3326	1472	1	0	NA	NA	-3.22830340980259	germline	0	0.94122960211046	nCount_RNA_pass
nos.1_ACAGCCGTCAGACAAA-1	germline	SeuratProject	3098	1410	4.68043899289864	33.0535829567463	nos.1	3097	1409	1	0	NA	NA	-8.96309027504514	germline	0	0.98049343566966	nCount_RNA_pass
nos.1_ACAGCCGTCCTCACCA-1	germline	SeuratProject	7119	2336	7.62747576906869	25.4389661469307	nos.1	7119	2336	1	0	NA	NA	-15.8008222887218	germline	0	2.32398594552265	nCount_RNA_pass
nos.1_ACAGGGAAGCGACTGA-1	germline	SeuratProject	3804	1521	6.20399579390116	35.3049421661409	nos.1	3802	1519	1	0	NA	NA	-11.0780969599117	germline	0	1.09354638389475	nCount_RNA_pass
nos.1_ACAGGGAAGGTTAAAC-1	germline	SeuratProject	5159	2056	2.01589455320799	31.2657491761969	nos.1	5153	2050	1	2	NA	NA	-8.52938870935102	germline	2	1.59820723280804	nCount_RNA_pass
nos.1_ACAGGGACACGGTAGA-1	germline	SeuratProject	3200	1357	5.71875	23.21875	nos.1	3197	1354	1	2	NA	NA	-4.70145376292701	germline	2	0.848467968586763	nCount_RNA_pass
nos.1_ACAGGGACATGGACAG-1	germline	SeuratProject	3516	1548	2.44596131968146	31.1433447098976	nos.1	3511	1543	1	2	NA	NA	-8.74310200765291	germline	2	1.07664944196435	nCount_RNA_pass
nos.1_ACAGGGAGTGTCCGGT-1	germline	SeuratProject	3400	1326	2.55882352941176	34.5294117647059	nos.1	3399	1325	1	2	NA	NA	-3.91458370449139	germline	2	0.809404589090608	nCount_RNA_pass
nos.1_ACAGGGATCATGAGAA-1	germline	SeuratProject	5942	2232	5.77246718276675	23.3927970380343	nos.1	5940	2230	1	0	NA	NA	-21.8434372599221	germline	0	1.88634572279847	nCount_RNA_pass
nos.1_ACATCCCCAGCTGTTA-1	germline	SeuratProject	5278	1980	4.90716180371353	25.4452444107617	nos.1	5277	1979	1	0	NA	NA	-12.7484178204377	germline	0	1.53723162158564	nCount_RNA_pass
nos.1_ACATCCCTCAGGGATG-1	germline	SeuratProject	6246	1991	4.43483829650977	37.1277617675312	nos.1	6245	1990	1	0	NA	NA	-13.9389375817645	germline	0	1.69802309615339	nCount_RNA_pass
nos.1_ACATCCCTCGTGCAGC-1	germline	SeuratProject	4646	1802	2.9272492466638	27.7227722772277	nos.1	4644	1800	1	2	NA	NA	-6.21106437971024	germline	2	1.40474884706953	nCount_RNA_pass
nos.1_ACATCGAAGGTCGCCT-1	germline	SeuratProject	5197	2000	6.11891475851453	22.6091976140081	nos.1	5193	1996	1	0	NA	NA	-12.2767716671036	germline	0	1.62638394175138	nCount_RNA_pass
nos.1_ACATCGACACGGCACT-1	germline	SeuratProject	7068	2394	7.39954725523486	25.5942275042445	nos.1	7062	2388	1	0	NA	NA	-14.9399621296191	germline	0	2.31610051943954	nCount_RNA_pass
nos.1_ACATCGACATCCGGCA-1	germline	SeuratProject	6252	2005	5.02239283429303	35.0127959053103	nos.1	6250	2003	1	0	NA	NA	-13.0445457665864	germline	0	1.74543152571615	nCount_RNA_pass
nos.1_ACATCGATCCTTGACC-1	somatic	SeuratProject	2911	1189	4.67193404328409	29.6805221573342	nos.1	2909	1187	2	1	NA	NA	25.4165081840902	somatic	1	0.619475753550843	nCount_RNA_pass
nos.1_ACATCGATCTATGCCC-1	somatic	SeuratProject	2355	1128	4.03397027600849	24.7133757961783	nos.1	2355	1128	2	1	NA	NA	16.7334338805953	somatic	1	0.507152767583964	nCount_RNA_pass
nos.1_ACATGCAAGTGTTGTC-1	germline	SeuratProject	3892	1638	3.57142857142857	25.9763617677287	nos.1	3891	1637	1	2	NA	NA	-7.22264836500336	germline	2	1.11931024109045	nCount_RNA_pass
nos.1_ACATGCAGTAGTCTGT-1	germline	SeuratProject	3526	1511	1.67328417470221	33.0969937606353	nos.1	3525	1510	1	0	NA	NA	-7.2368236948398	germline	0	1.0369156613757	nCount_RNA_pass
nos.1_ACATGCAGTTCCTAAG-1	germline	SeuratProject	2475	1176	8.80808080808081	22.3030303030303	nos.1	2474	1175	1	2	NA	NA	-8.58129104703957	germline	2	0.679295451193993	nCount_RNA_pass
nos.1_ACATGCATCTCCCTAG-1	germline	SeuratProject	6976	2295	5.44724770642202	26.204128440367	nos.1	6974	2293	1	0	NA	NA	-15.339099752366	germline	0	2.11313131374606	nCount_RNA_pass
nos.1_ACATTTCCAAGACTGG-1	somatic	SeuratProject	3270	1263	5.93272171253823	34.5565749235474	nos.1	3266	1259	0	1	NA	NA	3.90581440004216	nos.1.0	1	0.713456647941032	nCount_RNA_pass
nos.1_ACATTTCTCCCGTTCA-1	somatic	SeuratProject	7303	2291	4.99794604956867	26.2631795152677	nos.1	7297	2285	2	1	NA	NA	34.5096622718524	somatic	1	1.67853832503831	nCount_RNA_pass
nos.1_ACATTTCTCCTCTAGC-1	somatic	SeuratProject	4810	1591	9.64656964656965	30.4573804573805	nos.1	4809	1590	2	1	NA	NA	14.8878634951757	somatic	1	0.991252300207606	nCount_RNA_pass
nos.1_ACCAAACCATGAGAAT-1	muscle	SeuratProject	4571	1476	4.87858236709692	19.5799606213082	nos.1	4559	1469	8	5	NA	NA	11.7411772324899	muscle	5	0.758364655691227	nCount_RNA_pass
nos.1_ACCAAACTCCCTCGAT-1	spermatocyte	SeuratProject	2485	1435	3.74245472837022	14.4466800804829	nos.1	2474	1424	4	3	NA	NA	-20.221883886698	spermatocyte	3	0.66726306687579	nCount_RNA_pass
nos.1_ACCAAACTCGCACGGT-1	somatic	SeuratProject	3223	1334	5.98820974247595	29.5687247905678	nos.1	3222	1333	2	1	NA	NA	13.0480861968931	somatic	1	0.685165136242312	nCount_RNA_pass
nos.1_ACCAACAAGTCATGCT-1	germline	SeuratProject	3438	1420	5.61372891215823	32.2571262361838	nos.1	3437	1419	1	0	NA	NA	-6.82749788677524	germline	0	0.907769446498644	nCount_RNA_pass
nos.1_ACCAACAGTACGAGCA-1	germline	SeuratProject	6970	2072	6.28407460545194	32.8407460545194	nos.1	6968	2070	1	0	NA	NA	-15.7986241822152	germline	0	1.89559426312455	nCount_RNA_pass
nos.1_ACCAACATCGATCCAA-1	somatic	SeuratProject	2499	1058	4.24169667867147	32.3729491796719	nos.1	2499	1058	2	1	NA	NA	21.3870064981787	somatic	1	0.525807088386848	nCount_RNA_pass
nos.1_ACCAACATCTCGACCT-1	somatic	SeuratProject	4246	1564	7.81912388130005	28.0970325011776	nos.1	4243	1561	2	1	NA	NA	29.2309110129361	somatic	1	0.965287325958769	nCount_RNA_pass
nos.1_ACCACAAAGGCGTTGA-1	germline	SeuratProject	2684	1118	7.00447093889717	32.8241430700447	nos.1	2682	1116	1	2	NA	NA	-4.15743467611854	germline	2	0.632512301180751	nCount_RNA_pass
nos.1_ACCACAAAGTATCCTG-1	somatic	SeuratProject	3723	1558	8.24603814128391	22.9922105828633	nos.1	3720	1555	2	1	NA	NA	24.0817270575475	somatic	1	0.832754082979237	nCount_RNA_pass
nos.1_ACCACAACAAATCAAG-1	somatic	SeuratProject	5284	1683	4.42846328538986	36.8470855412566	nos.1	5284	1683	2	1	NA	NA	11.725131469774	somatic	1	1.08748555362393	nCount_RNA_pass
nos.1_ACCACAACAAGCACCC-1	somaticprecursor	SeuratProject	2792	1182	6.19627507163324	15.6160458452722	nos.1	2765	1169	2	4	NA	NA	19.801557015791	somatic	4	0.5990322440374	nCount_RNA_pass
nos.1_ACCACAACAATGACCT-1	germline	SeuratProject	3658	1238	9.89611809732094	35.6478950246036	nos.1	3657	1237	1	0	NA	NA	-12.1958281904479	germline	0	0.972454594686559	nCount_RNA_pass
nos.1_ACCACAAGTTGCGAAG-1	somatic	SeuratProject	3123	1259	6.4040986231188	31.5722062119757	nos.1	3122	1258	2	1	NA	NA	10.7256999140637	somatic	1	0.66744670928588	nCount_RNA_pass
nos.1_ACCACAATCCAAGCCG-1	somatic	SeuratProject	2674	1200	5.94614809274495	28.0104712041885	nos.1	2674	1200	2	1	NA	NA	14.7672188788169	somatic	1	0.602410084340479	nCount_RNA_pass
nos.1_ACCATTTAGTAGACAT-1	germline	SeuratProject	3625	1382	4.13793103448276	36.7172413793103	nos.1	3622	1379	7	0	NA	NA	-9.5243899755184	nos.1.7	0	0.929229087150969	nCount_RNA_pass
nos.1_ACCATTTCACAGTCAT-1	somatic	SeuratProject	3976	1340	8.45070422535211	31.4889336016097	nos.1	3975	1339	2	1	NA	NA	24.194732179476	somatic	1	0.770713629026872	nCount_RNA_pass
nos.1_ACCATTTCAGGCACAA-1	somaticprecursor	SeuratProject	5204	1885	6.74481168332052	10.7801691006918	nos.1	5194	1875	5	4	NA	NA	-13.3297313074213	somaticprecursor	4	1.23856150500665	nCount_RNA_pass
nos.1_ACCATTTGTGTTGCCG-1	somatic	SeuratProject	4403	1297	2.97524415171474	33.5680218033159	nos.1	4400	1295	2	1	NA	NA	14.9711526174561	somatic	1	0.828701866194315	nCount_RNA_pass
nos.1_ACCATTTGTTATCTTC-1	germline	SeuratProject	3224	1428	3.10173697270471	18.7034739454094	nos.1	3221	1425	1	2	NA	NA	-2.62783401071818	germline	2	1.00042502468821	nCount_RNA_pass
nos.1_ACCCAAAAGAGTCACG-1	somatic	SeuratProject	2891	1168	7.92113455551712	27.2224143894846	nos.1	2891	1168	2	1	NA	NA	20.2228672575683	somatic	1	0.599400071582971	nCount_RNA_pass
nos.1_ACCCAAAAGTACAGAT-1	germline	SeuratProject	3526	1512	6.46625070901872	27.8502552467385	nos.1	3523	1509	1	0	NA	NA	-10.0282454435855	germline	0	1.02274280744504	nCount_RNA_pass
nos.1_ACCCAAACAGGGATAC-1	germline	SeuratProject	4147	1673	5.61851941162286	28.0925970581143	nos.1	4145	1671	1	0	NA	NA	-10.9358698869818	germline	0	1.17053281343042	nCount_RNA_pass
nos.1_ACCCAAAGTATCGAGG-1	somatic	SeuratProject	2316	1039	6.26079447322971	31.0449050086356	nos.1	2315	1038	2	1	NA	NA	9.80314393446291	somatic	1	0.484448555100634	nCount_RNA_pass
nos.1_ACCCAAAGTTGCAACT-1	somatic	SeuratProject	2262	1137	5.48187444739169	18.2139699381079	nos.1	2261	1136	2	1	NA	NA	29.3298492589331	somatic	1	0.463778424053044	nCount_RNA_pass
nos.1_ACCCAAATCCGAGTGC-1	germline	SeuratProject	3063	1282	3.9503754489063	29.8073783872021	nos.1	3063	1282	1	2	NA	NA	-4.26545387577971	germline	2	0.763197121167389	nCount_RNA_pass
nos.1_ACCCAAATCCTAAACG-1	germline	SeuratProject	5854	2277	4.62931329005808	22.6682610181073	nos.1	5846	2270	1	0	NA	NA	-12.0488220312464	germline	0	1.81126656335881	nCount_RNA_pass
nos.1_ACCCAAATCGCCAGAC-1	somatic	SeuratProject	3284	1385	9.77466504263094	26.0657734470158	nos.1	3283	1384	2	1	NA	NA	17.0609286590525	somatic	1	0.697524045644524	nCount_RNA_pass
nos.1_ACCCTCACATCGTCCT-1	somatic	SeuratProject	2461	940	5.68874441284031	39.1304347826087	nos.1	2461	940	2	1	NA	NA	4.98788923784662	somatic	1	0.4736207951324	nCount_RNA_pass
nos.1_ACCCTCAGTATCGCTA-1	germline	SeuratProject	5039	1946	5.6757293113713	28.021432823973	nos.1	5038	1945	1	0	NA	NA	-11.3812039633983	germline	0	1.59308334077117	nCount_RNA_pass
nos.1_ACCCTCAGTATCGTTG-1	somatic	SeuratProject	2288	1036	3.93356643356643	29.0646853146853	nos.1	2288	1036	2	1	NA	NA	20.6129535838202	somatic	1	0.516532216110265	nCount_RNA_pass
nos.1_ACCCTTGAGAGAATCT-1	somatic	SeuratProject	2688	1262	3.16220238095238	21.391369047619	nos.1	2687	1261	2	1	NA	NA	24.2523458052663	somatic	1	0.648596967634968	nCount_RNA_pass
nos.1_ACCCTTGCATTAGGAA-1	germline	SeuratProject	3047	1446	4.1023957991467	28.8152280932064	nos.1	3046	1445	1	2	NA	NA	-5.42654933449193	germline	2	0.939216901362798	nCount_RNA_pass
nos.1_ACCCTTGGTGTTGCCG-1	germline	SeuratProject	2478	1057	1.49313962873285	30.6295399515738	nos.1	2475	1055	1	2	NA	NA	-4.93948865989521	germline	2	0.625412705985802	nCount_RNA_pass
nos.1_ACCCTTGTCTTACCAT-1	somatic	SeuratProject	2563	1121	7.68630511119782	28.0140460397971	nos.1	2563	1121	2	1	NA	NA	12.5829369431186	somatic	1	0.52589916249341	nCount_RNA_pass
nos.1_ACCGTTCCACTCATAG-1	somatic	SeuratProject	3009	1277	4.42007311399136	29.4117647058824	nos.1	3008	1276	2	1	NA	NA	21.8541688977615	somatic	1	0.646124146395076	nCount_RNA_pass
nos.1_ACCGTTCGTAGCGATG-1	somatic	SeuratProject	5476	1990	7.17677136596055	22.4981738495252	nos.1	5472	1986	2	1	NA	NA	28.2131519597913	somatic	1	1.13581037286916	nCount_RNA_pass
nos.1_ACCGTTCGTCTTGCGG-1	somatic	SeuratProject	3011	1197	3.55363666555961	34.2411159083361	nos.1	3010	1196	2	1	NA	NA	13.9919126534793	somatic	1	0.654950168877202	nCount_RNA_pass
nos.1_ACCGTTCTCCGTGTAA-1	somatic	SeuratProject	2894	1362	5.14858327574292	21.9419488597097	nos.1	2893	1361	2	1	NA	NA	25.6853579527454	somatic	1	0.694555400046638	nCount_RNA_pass
nos.1_ACCGTTCTCTGTCCCA-1	germline	SeuratProject	5113	1983	4.40054762370428	24.1932329356542	nos.1	5111	1981	1	0	NA	NA	-13.7166412360974	germline	0	1.56271643656705	nCount_RNA_pass
nos.1_ACCTACCCAGCTGGTC-1	somatic	SeuratProject	6970	2325	9.88522238163558	16.5279770444763	nos.1	6967	2322	2	1	NA	NA	38.4769124493433	somatic	1	1.77153012901092	nCount_RNA_pass
nos.1_ACCTACCTCTGCATGA-1	spermatocyte	SeuratProject	4801	2317	5.41553842949386	10.4561549677151	nos.1	4790	2307	4	3	NA	NA	-35.0919936282347	spermatocyte	3	1.21213797725779	nCount_RNA_pass
nos.1_ACCTGAAGTACCAATC-1	somatic	SeuratProject	6544	1819	6.6320293398533	35.421760391198	nos.1	6542	1817	2	1	NA	NA	16.591917879695	somatic	1	1.2178034757722	nCount_RNA_pass
nos.1_ACCTGAATCTTCCGTG-1	germline	SeuratProject	4855	1914	5.19052523171988	28.1153450051493	nos.1	4853	1912	1	0	NA	NA	-9.09168820950394	germline	0	1.52725722790666	nCount_RNA_pass
nos.1_ACCTGTCAGTGAGTTA-1	germline	SeuratProject	2942	1342	3.22909585316111	26.3426240652617	nos.1	2940	1340	1	0	NA	NA	-9.33270511188448	germline	0	0.823927520121512	nCount_RNA_pass
nos.1_ACCTGTCCACGAGGAT-1	somaticprecursor	SeuratProject	2468	1055	4.05186385737439	29.902755267423	nos.1	2467	1054	2	4	NA	NA	8.54964880419939	somatic	4	0.492474573928334	nCount_RNA_pass
nos.1_ACCTGTCCAGCTCTGG-1	somatic	SeuratProject	2368	1030	5.91216216216216	29.1807432432432	nos.1	2368	1030	2	1	NA	NA	17.1008269476693	somatic	1	0.472940443695589	nCount_RNA_pass
nos.1_ACCTGTCTCCCTAGGG-1	germline	SeuratProject	7234	2456	8.87475808681227	17.3209842410838	nos.1	7225	2447	6	0	NA	NA	-1.95362277726891	somaticprecursor	0	2.01161325248461	nCount_RNA_pass
nos.1_ACGATCAAGTCATGGG-1	somatic	SeuratProject	3751	1482	6.55825113303119	28.179152226073	nos.1	3751	1482	2	1	NA	NA	17.0414673091699	somatic	1	0.814075762601137	nCount_RNA_pass
nos.1_ACGATCACATCCGAGC-1	somatic	SeuratProject	3693	1359	7.58191172488492	35.6891416192797	nos.1	3691	1357	2	1	NA	NA	8.5028782233153	somatic	1	0.805081429406524	nCount_RNA_pass
nos.1_ACGATCAGTCTTGAAC-1	somatic	SeuratProject	3451	1125	9.62039988409157	36.3952477542741	nos.1	3450	1124	2	1	NA	NA	9.1471551442337	somatic	1	0.656528634931418	nCount_RNA_pass
nos.1_ACGATCATCCGTGTAA-1	germline	SeuratProject	6598	2194	4.12246135192483	29.5392543194908	nos.1	6597	2193	1	0	NA	NA	-15.5943901543388	germline	0	2.00725639621865	nCount_RNA_pass
nos.1_ACGATGTCACCCGTAG-1	somatic	SeuratProject	3946	1344	5.01773948302078	36.1632032437912	nos.1	3944	1342	2	1	NA	NA	15.9050195737642	somatic	1	0.822814822814636	nCount_RNA_pass
nos.1_ACGATGTCACCTTCCA-1	germline	SeuratProject	4839	1771	3.47179169249845	33.9946269890473	nos.1	4836	1768	1	2	NA	NA	-9.08223302816039	germline	2	1.2989564332694	nCount_RNA_pass
nos.1_ACGATGTGTATGAGAT-1	somatic	SeuratProject	2899	1154	6.45050017247327	32.5284580889962	nos.1	2895	1150	2	1	NA	NA	14.7158814942587	somatic	1	0.590740011908713	nCount_RNA_pass
nos.1_ACGATGTTCTCAGGCG-1	germline	SeuratProject	5955	2325	4.01343408900084	21.1586901763224	nos.1	5952	2322	1	2	NA	NA	-10.0734243959864	germline	2	1.9055801674315	nCount_RNA_pass
nos.1_ACGCACGCAACCCTAA-1	somatic	SeuratProject	2331	1061	4.16130416130416	26.8554268554269	nos.1	2331	1061	2	1	NA	NA	21.1113406374352	somatic	1	0.502607363422747	nCount_RNA_pass
nos.1_ACGCACGCAAGTACCT-1	somatic	SeuratProject	4627	1735	5.92176356170305	26.4318132699373	nos.1	4625	1733	2	1	NA	NA	29.2154550274512	somatic	1	1.08941581944497	nCount_RNA_pass
nos.1_ACGCACGTCTGCGAGC-1	somatic	SeuratProject	3914	1389	8.40572304547777	27.5677056719469	nos.1	3913	1388	2	1	NA	NA	18.8628820451177	somatic	1	0.797865212420435	nCount_RNA_pass
nos.1_ACGGAAGAGGGAGGTG-1	germline	SeuratProject	4739	1623	5.6341000211015	35.1339945136105	nos.1	4738	1622	1	0	NA	NA	-12.2467980828974	germline	0	1.30753890000356	nCount_RNA_pass
nos.1_ACGGAAGCACACAGCC-1	somatic	SeuratProject	3940	1341	6.6751269035533	35.9390862944162	nos.1	3940	1341	2	1	NA	NA	3.27250578015219	somatic	1	0.786832572919648	nCount_RNA_pass
nos.1_ACGGAAGCACTTGACA-1	muscle	SeuratProject	4782	1477	1.73567544960268	19.6361355081556	nos.1	4769	1466	8	5	NA	NA	9.97350271643201	muscle	5	0.735789808023946	nCount_RNA_pass
nos.1_ACGGAAGCAGATCCAT-1	germline	SeuratProject	6630	2290	5.35444947209653	32.8205128205128	nos.1	6628	2288	1	0	NA	NA	-13.5263893419634	germline	0	1.94180934117177	nCount_RNA_pass
nos.1_ACGGGTCGTGCGAACA-1	germline	SeuratProject	4189	1841	2.5543089042731	25.185008355216	nos.1	4186	1838	1	2	NA	NA	-5.12009580744177	germline	2	1.34953213189233	nCount_RNA_pass
nos.1_ACGGGTCTCATCCTGC-1	germline	SeuratProject	7298	2332	7.59112085502877	27.5280898876405	nos.1	7295	2329	1	0	NA	NA	-14.5964259638475	germline	0	2.17020596756398	nCount_RNA_pass
nos.1_ACGGGTCTCCATTTCA-1	germline	SeuratProject	6092	1972	6.87787261982928	35.2593565331582	nos.1	6089	1969	1	0	NA	NA	-13.9020819783933	germline	0	1.57746364963922	nCount_RNA_pass
nos.1_ACGGGTCTCGATCCAA-1	somatic	SeuratProject	2689	1083	6.87988099665303	32.3168464113053	nos.1	2689	1083	2	1	NA	NA	5.76740713097637	somatic	1	0.574625944690347	nCount_RNA_pass
nos.1_ACGGTCGAGCTGTACT-1	somatic	SeuratProject	2855	1174	6.51488616462347	33.0998248686515	nos.1	2855	1174	2	1	NA	NA	7.19945003995204	somatic	1	0.674633753295868	nCount_RNA_pass
nos.1_ACGGTCGGTCGCTTGG-1	germline	SeuratProject	3474	1213	4.17386298215314	36.2694300518135	nos.1	3473	1212	1	0	NA	NA	-9.53254806928069	germline	0	0.825173703879051	nCount_RNA_pass
nos.1_ACGGTCGTCATGAGGG-1	spermatocyte	SeuratProject	2606	1465	0.882578664620107	12.0491174213354	nos.1	2596	1455	4	3	NA	NA	-29.0275127493236	spermatocyte	3	0.598064978149683	nCount_RNA_pass
nos.1_ACGGTCGTCTGGTGCG-1	germline	SeuratProject	5851	1839	3.93095197402153	36.1305759699197	nos.1	5849	1837	1	0	NA	NA	-15.0249828645892	germline	0	1.63431987820309	nCount_RNA_pass
nos.1_ACGGTTAAGAAATTGC-1	somatic	SeuratProject	2349	1297	6.04512558535547	21.3707960834398	nos.1	2345	1293	0	1	NA	NA	5.40884733900697	nos.1.0	1	0.526095294030304	nCount_RNA_pass
nos.1_ACGGTTAAGAGTGTTA-1	germline	SeuratProject	5258	1786	3.86078356789654	39.5587675922404	nos.1	5256	1784	1	0	NA	NA	-13.2360071765633	germline	0	1.41433621508153	nCount_RNA_pass
nos.1_ACGGTTACAGATCACT-1	germline	SeuratProject	3073	1568	3.41685649202733	23.2997071265864	nos.1	3072	1567	1	2	NA	NA	-5.97018950835823	germline	2	1.11403785960882	nCount_RNA_pass
nos.1_ACGGTTAGTCGGTGTC-1	germline	SeuratProject	4123	1521	7.22774678632064	33.5677904438516	nos.1	4123	1521	1	0	NA	NA	-12.9435888412012	germline	0	1.12331484381272	nCount_RNA_pass
nos.1_ACGTACAGTCGAGTGA-1	germline	SeuratProject	4249	1555	4.14215109437515	39.6563897387621	nos.1	4249	1555	1	0	NA	NA	-9.0079008747899	germline	0	1.23673598568949	nCount_RNA_pass
nos.1_ACGTACATCACGGAGA-1	somatic	SeuratProject	3196	999	2.69086357947434	39.4555694618273	nos.1	3196	999	2	1	NA	NA	14.9316603366747	somatic	1	0.503830496414853	nCount_RNA_pass
nos.1_ACGTACATCATGGATC-1	somatic	SeuratProject	2969	1086	5.35533849781071	37.7568204782755	nos.1	2964	1082	2	1	NA	NA	5.66827243331551	somatic	1	0.612147631178101	nCount_RNA_pass
nos.1_ACGTACATCTGACGCG-1	germline	SeuratProject	4199	1616	5.59657061205049	27.6018099547511	nos.1	4197	1614	1	0	NA	NA	-14.7283885020483	germline	0	1.2267941033062	nCount_RNA_pass
nos.1_ACGTAGTAGAGCTTTC-1	somatic	SeuratProject	3030	1183	6.83168316831683	31.7821782178218	nos.1	3028	1181	2	1	NA	NA	20.7985451757785	somatic	1	0.642035014881734	nCount_RNA_pass
nos.1_ACGTAGTAGCGTGAGT-1	somatic	SeuratProject	2855	1353	2.59194395796848	25.8844133099825	nos.1	2853	1351	2	1	NA	NA	19.0439789900958	somatic	1	0.654173932139526	nCount_RNA_pass
nos.1_ACGTAGTCACATGTTG-1	somatic	SeuratProject	3125	1228	5.6	35.52	nos.1	3121	1224	2	1	NA	NA	9.36113378014922	somatic	1	0.628599192437319	nCount_RNA_pass
nos.1_ACGTAGTCAGGACTAG-1	somatic	SeuratProject	3309	1282	7.19250528860683	29.9184043517679	nos.1	3309	1282	2	1	NA	NA	17.2766926414752	somatic	1	0.693885400816743	nCount_RNA_pass
nos.1_ACGTAGTCATGAGAAT-1	germline	SeuratProject	4574	1661	7.30214254481854	32.6628771316135	nos.1	4572	1659	1	0	NA	NA	-12.2900601904327	germline	0	1.18771483864467	nCount_RNA_pass
nos.1_ACGTAGTTCCAACTGA-1	germline	SeuratProject	5829	1961	6.93086292674558	30.416881111683	nos.1	5827	1959	1	0	NA	NA	-16.1275279044079	germline	0	1.82404199575748	nCount_RNA_pass
nos.1_ACGTCCTAGGCTTCCG-1	germline	SeuratProject	4160	1768	8.125	22.6682692307692	nos.1	4156	1764	1	0	NA	NA	-10.6588222012418	germline	0	1.24048180605118	nCount_RNA_pass
nos.1_ACGTCCTGTCATCCCT-1	germline	SeuratProject	2827	1281	7.99434029006013	30.2794481782809	nos.1	2825	1279	1	0	NA	NA	-11.0296301788625	germline	0	0.813821796453152	nCount_RNA_pass
nos.1_ACGTTCCCAAACTCGT-1	germline	SeuratProject	6769	2233	4.6831141970749	29.9157925838381	nos.1	6767	2231	1	0	NA	NA	-15.8668355229243	germline	0	2.18133296222298	nCount_RNA_pass
nos.1_ACGTTCCGTATACGGG-1	somatic	SeuratProject	3023	1169	4.43268276546477	36.8177307310619	nos.1	3021	1167	2	1	NA	NA	8.84738884955027	somatic	1	0.603698823061275	nCount_RNA_pass
nos.1_ACGTTCCTCAGAGTTC-1	somatic	SeuratProject	3176	1404	7.61964735516373	26.3539042821159	nos.1	3176	1404	2	1	NA	NA	7.01628911367823	somatic	1	0.714706136342985	nCount_RNA_pass
nos.1_ACTACGACACATAGCT-1	germline	SeuratProject	6984	2238	6.05670103092783	30.8132875143184	nos.1	6979	2233	1	2	NA	NA	-5.04904612293932	germline	2	1.90749321457635	nCount_RNA_pass
nos.1_ACTACGACATGTGTCA-1	spermatocyte	SeuratProject	2681	904	1.41738157403954	11.7120477433793	nos.1	2675	898	4	3	NA	NA	-29.1199945908336	spermatocyte	3	0.404168400175021	nCount_RNA_pass
nos.1_ACTACGATCCGTCAAA-1	somatic	SeuratProject	2279	1120	9.56559894690654	16.3229486616937	nos.1	2275	1116	2	1	NA	NA	23.5884168468899	somatic	1	0.441555003314524	nCount_RNA_pass
nos.1_ACTACGATCGCGCCAA-1	somatic	SeuratProject	3515	1435	8.56330014224751	24.4665718349929	nos.1	3513	1433	2	1	NA	NA	25.8546536578683	somatic	1	0.786283957746437	nCount_RNA_pass
nos.1_ACTATCTAGGTATTGA-1	somatic	SeuratProject	2216	998	5.5956678700361	33.3483754512635	nos.1	2216	998	7	1	NA	NA	6.88695959382867	nos.1.7	1	0.441851970432593	nCount_RNA_pass
nos.1_ACTATCTCAAGCGAGT-1	germline	SeuratProject	4727	1800	7.67928918976095	29.7863338269516	nos.1	4727	1800	1	0	NA	NA	-12.249247048485	germline	0	1.44361004060161	nCount_RNA_pass
nos.1_ACTATCTTCAGCTGAT-1	somatic	SeuratProject	4316	1925	4.81927710843374	13.0213160333642	nos.1	4312	1921	2	1	NA	NA	36.4634265250477	somatic	1	1.15537642737732	nCount_RNA_pass
nos.1_ACTATCTTCCCATACC-1	somatic	SeuratProject	3444	1384	6.38792102206736	28.1358885017422	nos.1	3444	1384	2	1	NA	NA	20.0718590375418	somatic	1	0.737270201072015	nCount_RNA_pass
nos.1_ACTATCTTCCTATTTG-1	somaticprecursor	SeuratProject	3032	1242	5.47493403693931	32.1240105540897	nos.1	3030	1240	2	4	NA	NA	8.59396193856363	somatic	4	0.678565649753997	nCount_RNA_pass
nos.1_ACTATCTTCTAGGAAA-1	somatic	SeuratProject	2589	1032	4.17149478563152	38.0069524913094	nos.1	2587	1030	2	1	NA	NA	9.70516430189542	somatic	1	0.508201934087568	nCount_RNA_pass
nos.1_ACTATGGAGATAGCAT-1	germline	SeuratProject	6698	2100	3.98626455658406	34.4281875186623	nos.1	6698	2100	1	0	NA	NA	-13.6958173266406	germline	0	1.90307117888479	nCount_RNA_pass
nos.1_ACTATGGCAAGTTCGT-1	germline	SeuratProject	5264	1741	6.25	39.2477203647416	nos.1	5263	1740	1	0	NA	NA	-12.6965069291063	germline	0	1.42947936911193	nCount_RNA_pass
nos.1_ACTATGGGTGGCTGCT-1	germline	SeuratProject	4439	1826	6.30772696553278	26.8979499887362	nos.1	4436	1823	1	0	NA	NA	-13.3110746552378	germline	0	1.29089157094076	nCount_RNA_pass
nos.1_ACTATTCCAATTAGGA-1	germline	SeuratProject	3923	1405	5.0471577874076	39.0262554167729	nos.1	3923	1405	1	0	NA	NA	-12.3939685531368	germline	0	1.04441988542337	nCount_RNA_pass
nos.1_ACTATTCCAGCTCATA-1	somatic	SeuratProject	3542	1467	8.32862789384528	18.5206098249577	nos.1	3541	1466	2	1	NA	NA	28.8494975127119	somatic	1	0.682610314871002	nCount_RNA_pass
nos.1_ACTATTCGTCCGTTTC-1	somatic	SeuratProject	3328	1224	5.01802884615385	36.6586538461538	nos.1	3328	1224	2	1	NA	NA	11.8976270832387	somatic	1	0.675396427395437	nCount_RNA_pass
nos.1_ACTATTCGTTCCTTGC-1	germline	SeuratProject	5312	1830	5.62876506024096	34.9021084337349	nos.1	5309	1827	1	2	NA	NA	-9.5105322197899	germline	2	1.36808518051789	nCount_RNA_pass
nos.1_ACTATTCTCCTCGCAT-1	germline	SeuratProject	4735	1928	4.41393875395987	28.6166842661035	nos.1	4731	1924	1	0	NA	NA	-12.5556530684994	germline	0	1.45253484547336	nCount_RNA_pass
nos.1_ACTCCCAAGGCTAAAT-1	somatic	SeuratProject	2256	1092	6.51595744680851	17.1985815602837	nos.1	2255	1091	2	1	NA	NA	26.9469868037219	somatic	1	0.43418752466606	nCount_RNA_pass
nos.1_ACTCTCGAGACTCATC-1	germline	SeuratProject	2575	1227	5.32038834951456	27.8834951456311	nos.1	2575	1227	1	0	NA	NA	-8.75698420427489	germline	0	0.71359280663097	nCount_RNA_pass
nos.1_ACTCTCGAGCAGATAT-1	somatic	SeuratProject	2335	1022	5.95289079229122	30.6209850107066	nos.1	2334	1021	2	1	NA	NA	19.9559781156736	somatic	1	0.478658882570513	nCount_RNA_pass
nos.1_ACTCTCGCAGGTGTGA-1	germline	SeuratProject	4390	1643	8.83826879271071	31.2984054669704	nos.1	4389	1642	1	0	NA	NA	-10.7588232347247	germline	0	1.19214057979366	nCount_RNA_pass
nos.1_ACTCTCGCAGTAACAA-1	germline	SeuratProject	2936	1214	5.38147138964578	33.58310626703	nos.1	2936	1214	1	0	NA	NA	-8.66217145182667	germline	0	0.726517951262039	nCount_RNA_pass
nos.1_ACTCTCGGTCGGCCTA-1	somatic	SeuratProject	2672	1142	4.04191616766467	30.3892215568862	nos.1	2670	1140	2	1	NA	NA	20.1144170742588	somatic	1	0.543579743883227	nCount_RNA_pass
nos.1_ACTCTCGGTGCCCTTT-1	germline	SeuratProject	7128	2304	3.32491582491583	33.6840628507295	nos.1	7128	2304	1	2	NA	NA	-14.1861384565964	germline	2	2.15744115559123	nCount_RNA_pass
nos.1_ACTCTCGGTTGAGTCT-1	germline	SeuratProject	4570	1523	5.40481400437637	37.8336980306346	nos.1	4570	1523	1	0	NA	NA	-14.692959367307	germline	0	1.20463802420289	nCount_RNA_pass
nos.1_ACTCTCGTCTGCCTCA-1	germline	SeuratProject	2994	1162	4.70941883767535	37.0073480293921	nos.1	2987	1155	1	2	NA	NA	-9.90135479260328	germline	2	0.711904459668174	nCount_RNA_pass
nos.1_ACTGATGAGGCTGAAC-1	germline	SeuratProject	7254	2344	5.94154948993659	32.7543424317618	nos.1	7251	2341	1	0	NA	NA	-14.4205468714367	germline	0	2.21012999886731	nCount_RNA_pass
nos.1_ACTGATGAGGTACAAT-1	germline	SeuratProject	7497	2336	3.37468320661598	36.4679205015339	nos.1	7496	2335	1	0	NA	NA	-10.9855695147617	germline	0	2.13150785942193	nCount_RNA_pass
nos.1_ACTGATGCACGGTGAA-1	somatic	SeuratProject	2703	1199	9.47095819459859	18.1280059193489	nos.1	2700	1196	2	1	NA	NA	28.5758648740908	somatic	1	0.572420792834108	nCount_RNA_pass
nos.1_ACTGATGCATATCGGT-1	somatic	SeuratProject	3609	1333	6.84400110834026	34.4139650872818	nos.1	3609	1333	2	1	NA	NA	7.49443006614471	somatic	1	0.748814007493152	nCount_RNA_pass
nos.1_ACTGATGTCGGTCGAC-1	somatic	SeuratProject	3281	1390	9.02163974398049	23.377019201463	nos.1	3280	1389	2	1	NA	NA	14.8356425102221	somatic	1	0.747246535177964	nCount_RNA_pass
nos.1_ACTGCAAAGCGGATCA-1	somatic	SeuratProject	3040	1298	6.8421052631579	26.5460526315789	nos.1	3040	1298	2	1	NA	NA	15.4430639567565	somatic	1	0.635716539534076	nCount_RNA_pass
nos.1_ACTGCAAAGTATGCAA-1	somaticprecursor	SeuratProject	5150	1424	9.10679611650485	25.7087378640777	nos.1	5136	1414	6	4	NA	NA	9.7323341651783	somaticprecursor	4	0.943888220464654	nCount_RNA_pass
nos.1_ACTGCAACAATGCAGG-1	germline	SeuratProject	2736	1157	1.8640350877193	38.5599415204678	nos.1	2732	1154	1	0	NA	NA	-8.2830321415849	germline	0	0.735645209494308	nCount_RNA_pass
nos.1_ACTGCAACAGTAGATA-1	germline	SeuratProject	4945	1890	3.41759352881699	32.11324570273	nos.1	4942	1887	1	0	NA	NA	-11.207965154883	germline	0	1.52373301632736	nCount_RNA_pass
nos.1_ACTGCAATCAAGCCGC-1	somatic	SeuratProject	3636	1457	7.0957095709571	22.964796479648	nos.1	3635	1456	2	1	NA	NA	26.004730207389	somatic	1	0.848780880032677	nCount_RNA_pass
nos.1_ACTGTCCAGAACTTCC-1	germline	SeuratProject	4054	1564	8.18944252590035	31.4997533300444	nos.1	4053	1563	6	0	NA	NA	-11.3084294098474	somaticprecursor	0	1.12212688338309	nCount_RNA_pass
nos.1_ACTGTCCAGAAGCGGG-1	somatic	SeuratProject	3293	1152	8.38141512298816	37.6860006073489	nos.1	3293	1152	2	1	NA	NA	15.579811699349	somatic	1	0.588383628365938	nCount_RNA_pass
nos.1_ACTGTCCAGAGCAGCT-1	somatic	SeuratProject	2667	1039	5.39932508436445	36.745406824147	nos.1	2667	1039	2	1	NA	NA	7.810726429344	somatic	1	0.546568218217612	nCount_RNA_pass
nos.1_ACTGTCCAGCGACTTT-1	somatic	SeuratProject	5672	1995	9.02679830747532	20.9978843441467	nos.1	5668	1991	2	1	NA	NA	27.9291017566774	somatic	1	1.35176273587573	nCount_RNA_pass
nos.1_ACTGTCCCACACGTGC-1	germline	SeuratProject	5350	1963	9.81308411214953	26.0747663551402	nos.1	5347	1960	1	2	NA	NA	-8.74764208137304	germline	2	1.44514611452926	nCount_RNA_pass
nos.1_ACTGTCCGTGATACTC-1	somatic	SeuratProject	3140	1301	4.64968152866242	28.4713375796178	nos.1	3140	1301	2	1	NA	NA	21.4766392727643	somatic	1	0.656638957221327	nCount_RNA_pass
nos.1_ACTGTCCGTTCCTTGC-1	spermatocyte	SeuratProject	3240	1264	3.82716049382716	9.53703703703704	nos.1	3240	1264	4	3	NA	NA	-36.6132634043136	spermatocyte	3	0.602277708351954	nCount_RNA_pass
nos.1_ACTGTCCGTTCGGTTA-1	somatic	SeuratProject	6485	2057	8.35774865073246	20.6322282189668	nos.1	6482	2054	2	1	NA	NA	28.9579408599846	somatic	1	1.43489846347778	nCount_RNA_pass
nos.1_ACTGTGAAGAAGCCAC-1	somaticprecursor	SeuratProject	2477	802	2.09931368591038	36.980218005652	nos.1	2477	802	2	4	NA	NA	5.90148657722722	somatic	4	0.394153421573861	nCount_RNA_pass
nos.1_ACTGTGAAGACAACAT-1	somatic	SeuratProject	2643	1126	4.88081725312145	31.328036322361	nos.1	2641	1124	2	1	NA	NA	16.821311360631	somatic	1	0.479605504831335	nCount_RNA_pass
nos.1_ACTGTGAAGCTGTGCC-1	somatic	SeuratProject	2831	1140	6.28753090780643	31.4729777463794	nos.1	2831	1140	2	1	NA	NA	10.5284033475859	somatic	1	0.58442731061801	nCount_RNA_pass
nos.1_ACTGTGACACAAGTTC-1	somatic	SeuratProject	2729	1123	3.59105899596922	33.3455478197142	nos.1	2728	1122	2	1	NA	NA	15.5089049692118	somatic	1	0.627196393528168	nCount_RNA_pass
nos.1_ACTGTGAGTTAGGAGC-1	germline	SeuratProject	4645	1618	6.15715823466093	37.1582346609257	nos.1	4644	1617	1	0	NA	NA	-11.3714073791304	germline	0	1.29463387247141	nCount_RNA_pass
nos.1_ACTGTGATCCGATAAC-1	somatic	SeuratProject	3720	1508	7.68817204301075	23.4139784946237	nos.1	3717	1505	2	1	NA	NA	23.5006917673221	somatic	1	0.858476393410099	nCount_RNA_pass
nos.1_ACTGTGATCTGGGTCG-1	somatic	SeuratProject	2825	1120	4.49557522123894	30.6548672566372	nos.1	2824	1119	2	1	NA	NA	21.9493737600909	somatic	1	0.56679667053149	nCount_RNA_pass
nos.1_ACTTAGGAGTGCAACG-1	somatic	SeuratProject	2391	1115	2.17482225010456	31.6185696361355	nos.1	2390	1114	2	1	NA	NA	10.7701575867591	somatic	1	0.551069721074188	nCount_RNA_pass
nos.1_ACTTAGGTCGTGTGAT-1	germline	SeuratProject	7138	2122	5.04342953208182	36.130568786775	nos.1	7137	2121	1	0	NA	NA	-17.5945739062636	germline	0	2.03655049384251	nCount_RNA_pass
nos.1_ACTTATCGTAGGCTGA-1	somatic	SeuratProject	2539	1134	5.82906656163844	28.7120913745569	nos.1	2538	1133	2	1	NA	NA	15.9257737274176	somatic	1	0.529080623558598	nCount_RNA_pass
nos.1_ACTTATCGTGTGTCGC-1	germline	SeuratProject	3506	1528	7.38733599543639	29.5493439817456	nos.1	3505	1527	1	0	NA	NA	-11.3098936497419	germline	0	1.01828036811719	nCount_RNA_pass
nos.1_ACTTATCTCGGCTGAC-1	somatic	SeuratProject	3140	1333	5.73248407643312	20.4140127388535	nos.1	3140	1333	2	1	NA	NA	26.5728446147262	somatic	1	0.642475794163632	nCount_RNA_pass
nos.1_ACTTCCGAGAGGCGGA-1	somatic	SeuratProject	4147	1608	5.93199903544731	27.610320713769	nos.1	4145	1606	2	1	NA	NA	19.9766136172067	somatic	1	0.923773849334294	nCount_RNA_pass
nos.1_ACTTCCGAGTATCTGC-1	germline	SeuratProject	4492	1824	7.90293855743544	25.1113089937667	nos.1	4488	1820	1	0	NA	NA	-8.72239027272098	germline	0	1.25413768676958	nCount_RNA_pass
nos.1_ACTTCCGTCAGATTGC-1	germline	SeuratProject	4018	1757	7.01841712294674	22.2000995520159	nos.1	4014	1753	1	0	NA	NA	-5.90742542658158	germline	0	1.25061819226207	nCount_RNA_pass
nos.1_ACTTCCGTCTTCGCTG-1	germline	SeuratProject	3148	1379	4.95552731893266	28.0177890724269	nos.1	3146	1377	1	0	NA	NA	-11.4428067371246	germline	0	0.907129281318879	nCount_RNA_pass
nos.1_ACTTCGCAGTCTTCGA-1	germline	SeuratProject	5610	2147	5.22281639928699	25.1336898395722	nos.1	5609	2146	1	0	NA	NA	-13.2779515079691	germline	0	1.87470063276862	nCount_RNA_pass
nos.1_ACTTCGCCAACACAGG-1	somaticprecursor	SeuratProject	2909	1160	3.7126160192506	27.7758679958749	nos.1	2907	1158	2	4	NA	NA	12.3071377064672	somatic	4	0.624486728840199	nCount_RNA_pass
nos.1_ACTTCGCCAATGAGCG-1	germline	SeuratProject	2938	1300	5.58202859087815	30.8032675289312	nos.1	2935	1297	1	2	NA	NA	-5.56238031982732	germline	2	0.841885176340018	nCount_RNA_pass
nos.1_ACTTCGCCACGGCTAC-1	somatic	SeuratProject	3422	1361	3.38983050847458	31.8527177089421	nos.1	3419	1358	2	1	NA	NA	16.448706705907	somatic	1	0.716289778576993	nCount_RNA_pass
nos.1_ACTTCGCGTTCAAGGG-1	somatic	SeuratProject	3338	1339	5.5122828040743	27.7112043139605	nos.1	3335	1336	2	1	NA	NA	19.7767866452014	somatic	1	0.725615994556878	nCount_RNA_pass
nos.1_ACTTCGCTCCGTGACG-1	somatic	SeuratProject	6531	1826	3.53697749196141	38.9373755933241	nos.1	6530	1825	2	1	NA	NA	14.5152603822682	somatic	1	1.26660649905604	nCount_RNA_pass
nos.1_ACTTCGCTCGGAACTT-1	germline	SeuratProject	2819	1279	8.69102518623625	28.9109613338063	nos.1	2816	1276	1	0	NA	NA	-9.82001258013464	germline	0	0.7924043996624	nCount_RNA_pass
nos.1_ACTTTCACAACAGATA-1	germline	SeuratProject	5778	2034	3.14987885081343	35.2717203184493	nos.1	5772	2028	1	2	NA	NA	-8.75118757190033	germline	2	1.74435428782141	nCount_RNA_pass
nos.1_ACTTTCAGTTTCCAAG-1	spermatocyte	SeuratProject	5194	1498	6.02618405852907	7.93222949557181	nos.1	5185	1489	4	3	NA	NA	-25.6451496011576	spermatocyte	3	0.8430987613446	nCount_RNA_pass
nos.1_ACTTTCATCCCTCGAT-1	somatic	SeuratProject	2879	1261	1.56304272316777	8.44043070510594	nos.1	2862	1247	2	1	NA	NA	25.4177114198725	somatic	1	0.471893761044841	nCount_RNA_pass
nos.1_ACTTTGTAGTCATCGT-1	germline	SeuratProject	6167	2120	4.65380249716232	28.8146586670991	nos.1	6163	2116	1	0	NA	NA	-15.4687719093434	germline	0	1.80263698641332	nCount_RNA_pass
nos.1_ACTTTGTCAGAAGCGT-1	germline	SeuratProject	2532	1081	5.29225908372828	33.3728278041074	nos.1	2531	1080	1	2	NA	NA	-8.28984866464139	germline	2	0.603064350304175	nCount_RNA_pass
nos.1_ACTTTGTTCAAGAATG-1	germline	SeuratProject	6578	2126	6.59775007601095	29.2034052903618	nos.1	6577	2125	1	0	NA	NA	-16.0307452370963	germline	0	1.94603452423858	nCount_RNA_pass
nos.1_AGAAATGAGTGTCATC-1	germline	SeuratProject	4848	1727	3.71287128712871	27.3721122112211	nos.1	4847	1726	4	2	NA	NA	-15.2717322290135	spermatocyte	2	1.31880763462979	nCount_RNA_pass
nos.1_AGAAATGCACTAACCA-1	somatic	SeuratProject	5875	2231	4.27234042553191	16.9531914893617	nos.1	5874	2230	2	1	NA	NA	28.1210987531541	somatic	1	1.39461893965792	nCount_RNA_pass
nos.1_AGAAATGTCACACCCT-1	somatic	SeuratProject	3033	1287	6.42927794263106	28.2558522914606	nos.1	3031	1285	2	1	NA	NA	13.7104564464026	somatic	1	0.651799017655465	nCount_RNA_pass
nos.1_AGAAATGTCGCTTGCT-1	somatic	SeuratProject	4690	1666	5.52238805970149	34.2643923240938	nos.1	4687	1663	2	1	NA	NA	5.32069256596674	somatic	1	0.98241668123957	nCount_RNA_pass
nos.1_AGAACAATCCACTGGG-1	germline	SeuratProject	5391	2020	3.02355778148766	36.7093303654239	nos.1	5390	2019	1	0	NA	NA	-9.35035568207285	germline	0	1.66139532460584	nCount_RNA_pass
nos.1_AGAACCTAGCGTTCCG-1	somatic	SeuratProject	2617	1240	4.58540313335881	24.5701184562476	nos.1	2616	1239	2	1	NA	NA	13.6022777906012	somatic	1	0.643300068837814	nCount_RNA_pass
nos.1_AGAACCTAGGAATTAC-1	somatic	SeuratProject	2375	952	9.97894736842105	34.9052631578947	nos.1	2375	952	2	1	NA	NA	8.15430298373855	somatic	1	0.476261735182852	nCount_RNA_pass
nos.1_AGAACCTAGTTCATGC-1	germline	SeuratProject	6902	2353	4.24514633439583	27.0066647348595	nos.1	6897	2349	1	0	NA	NA	-13.7754505398626	germline	0	2.24033656830773	nCount_RNA_pass
nos.1_AGAACCTCAGCGACCT-1	germline	SeuratProject	7496	2108	3.33511205976521	39.2742796157951	nos.1	7494	2106	1	0	NA	NA	-15.6720888556565	germline	0	1.88640063999435	nCount_RNA_pass
nos.1_AGAACCTCATTGGGAG-1	spermatocyte	SeuratProject	2953	1359	0.846596681341009	10.7687097866576	nos.1	2949	1355	4	3	NA	NA	-35.3505837885297	spermatocyte	3	0.620215267535835	nCount_RNA_pass
nos.1_AGAACCTGTGATAGAT-1	somatic	SeuratProject	3400	1381	6.52941176470588	26.9117647058824	nos.1	3398	1379	2	1	NA	NA	22.3233267862041	somatic	1	0.800376084505731	nCount_RNA_pass
nos.1_AGAACCTGTGGTGATG-1	germline	SeuratProject	4158	1671	6.51755651755652	26.9360269360269	nos.1	4154	1667	1	2	NA	NA	-12.8578865259363	germline	2	1.18427301919257	nCount_RNA_pass
nos.1_AGAAGCGAGAGGTTTA-1	germline	SeuratProject	2725	1063	5.72477064220183	37.1009174311927	nos.1	2719	1058	1	2	NA	NA	-4.46355434833232	germline	2	0.612032840643609	nCount_RNA_pass
nos.1_AGAAGCGAGCACTTTG-1	germline	SeuratProject	4238	1772	6.37092968381312	25.6724870221803	nos.1	4236	1770	1	2	NA	NA	-7.96916254420807	germline	2	1.27985024568024	nCount_RNA_pass
nos.1_AGAAGCGCAGCGTTGC-1	germline	SeuratProject	3292	1428	5.71081409477521	31.5613608748481	nos.1	3289	1425	1	2	NA	NA	-8.82923703429772	germline	2	0.937293621452293	nCount_RNA_pass
nos.1_AGAAGCGGTATGAAAC-1	somatic	SeuratProject	4624	1638	8.86678200692042	24.848615916955	nos.1	4623	1637	2	1	NA	NA	17.9057589848319	somatic	1	1.06571354010017	nCount_RNA_pass
nos.1_AGAAGCGTCTAGAGCT-1	germline	SeuratProject	6041	1830	3.72454891574243	38.023506042046	nos.1	6039	1828	1	0	NA	NA	-5.84470879505671	germline	0	1.50743908330389	nCount_RNA_pass
nos.1_AGAAGTAAGCAGGTCA-1	germline	SeuratProject	5663	1965	2.2956030372594	34.9814585908529	nos.1	5661	1963	1	0	NA	NA	-14.0925707036729	germline	0	1.57704198499769	nCount_RNA_pass
nos.1_AGAAGTAAGTATGAGT-1	somatic	SeuratProject	2410	1089	5.10373443983402	30.9128630705394	nos.1	2410	1089	2	1	NA	NA	14.9009916123671	somatic	1	0.470627908373307	nCount_RNA_pass
nos.1_AGAAGTAAGTCGCTAT-1	somatic	SeuratProject	3481	1416	7.23929905199655	30.1924734271761	nos.1	3477	1412	2	1	NA	NA	9.25376998948687	somatic	1	0.809616645087562	nCount_RNA_pass
nos.1_AGAAGTAAGTGCAGGT-1	somatic	SeuratProject	4529	1722	3.00287039081475	26.5400750717598	nos.1	4527	1720	2	1	NA	NA	32.7934692981146	somatic	1	1.14276509758717	nCount_RNA_pass
nos.1_AGAAGTACAGCGGATA-1	germline	SeuratProject	4610	1706	5.85683297180043	33.5574837310195	nos.1	4607	1704	1	0	NA	NA	-11.7996882532938	germline	0	1.26917064463286	nCount_RNA_pass
nos.1_AGAAGTATCAATCCAG-1	germline	SeuratProject	4406	1657	7.37630503858375	28.1888334089877	nos.1	4402	1653	1	0	NA	NA	-12.792378667806	germline	0	1.24932455900702	nCount_RNA_pass
nos.1_AGACAAAAGACTAAGT-1	spermatocyte	SeuratProject	2747	1252	4.47761194029851	10.8846013833273	nos.1	2739	1244	4	3	NA	NA	-35.7952454838498	spermatocyte	3	0.489892410179277	nCount_RNA_pass
nos.1_AGACAAAAGATGAACT-1	germline	SeuratProject	4793	1736	4.61089088253703	36.9079908199458	nos.1	4788	1731	1	2	NA	NA	-9.24127468734926	germline	2	1.33921175583003	nCount_RNA_pass
nos.1_AGACAAAAGGTTCCGC-1	somaticprecursor	SeuratProject	5886	1902	7.28848114169215	26.5545361875637	nos.1	5878	1894	6	4	NA	NA	12.8505438083098	somaticprecursor	4	1.2096919364947	nCount_RNA_pass
nos.1_AGACAAACAGAGATTA-1	somatic	SeuratProject	3775	1407	4.23841059602649	33.4569536423841	nos.1	3774	1406	2	1	NA	NA	14.6475157441507	somatic	1	0.775132363296512	nCount_RNA_pass
nos.1_AGACAAAGTCTGGTTA-1	somatic	SeuratProject	4306	1539	7.52438457965629	25.9637714816535	nos.1	4303	1536	2	1	NA	NA	19.5414194896158	somatic	1	0.878478679937088	nCount_RNA_pass
nos.1_AGACAAAGTTGTGCAT-1	germline	SeuratProject	4802	1653	3.26947105372761	37.5468554768846	nos.1	4798	1649	1	0	NA	NA	-10.7686530115669	germline	0	1.22111663006096	nCount_RNA_pass
nos.1_AGACACTAGCACTCTA-1	somatic	SeuratProject	5729	1871	4.11939256414732	30.9303543375807	nos.1	5723	1865	2	1	NA	NA	26.8964262953626	somatic	1	1.28979296848123	nCount_RNA_pass
nos.1_AGACACTCACACCTGG-1	germline	SeuratProject	5072	1751	4.37697160883281	33.6159305993691	nos.1	5072	1751	1	0	NA	NA	-13.7185738598921	germline	0	1.41025650987933	nCount_RNA_pass
nos.1_AGACACTCACAGCTGC-1	germline	SeuratProject	6358	2154	4.19943378420887	32.4630386914124	nos.1	6356	2152	1	2	NA	NA	-10.5704591001439	germline	2	1.84956499249612	nCount_RNA_pass
nos.1_AGACACTCAGAGGACT-1	germline	SeuratProject	6740	2084	3.39762611275964	35.9643916913947	nos.1	6739	2083	1	0	NA	NA	-13.9423255834422	germline	0	1.88251848694948	nCount_RNA_pass
nos.1_AGACACTTCGTTGTGA-1	germline	SeuratProject	2495	895	2.64529058116232	33.7875751503006	nos.1	2487	887	1	2	NA	NA	-3.48019830478977	germline	2	0.465498476834846	nCount_RNA_pass
nos.1_AGACAGGAGATTGCGG-1	somatic	SeuratProject	2395	1104	5.1356993736952	30.4384133611691	nos.1	2393	1102	2	1	NA	NA	6.81858857773571	somatic	1	0.533901539344091	nCount_RNA_pass
nos.1_AGACAGGCAAGCTGCC-1	somatic	SeuratProject	3664	1459	7.50545851528384	23.6080786026201	nos.1	3662	1457	2	1	NA	NA	27.3244609573727	somatic	1	0.776882155073803	nCount_RNA_pass
nos.1_AGACAGGTCTGGCCTT-1	somatic	SeuratProject	5429	1570	6.9257690182354	37.5575612451649	nos.1	5428	1569	2	1	NA	NA	13.8762726132085	somatic	1	0.999859943464894	nCount_RNA_pass
nos.1_AGACCATAGGGTGGGA-1	germline	SeuratProject	4197	1580	5.55158446509412	33.0474148201096	nos.1	4195	1578	1	0	NA	NA	-12.2530276488333	germline	0	1.1908020144906	nCount_RNA_pass
nos.1_AGACCATCAGAGGCAT-1	germline	SeuratProject	2278	1150	8.34064969271291	21.2467076382792	nos.1	2274	1146	1	0	NA	NA	-7.94936353200957	germline	0	0.59262977535064	nCount_RNA_pass
nos.1_AGACCATCAGGTGTTT-1	germline	SeuratProject	5837	1858	4.48860716121295	37.6563303066644	nos.1	5837	1858	1	0	NA	NA	-13.6582828511526	germline	0	1.58324406589095	nCount_RNA_pass
nos.1_AGACCATGTGGGTCAA-1	somatic	SeuratProject	3403	1342	7.7284748751102	27.2700558330885	nos.1	3398	1337	2	1	NA	NA	16.9863189832285	somatic	1	0.751550558969732	nCount_RNA_pass
nos.1_AGACCATTCAACCGAT-1	somaticprecursor	SeuratProject	3703	1397	5.77909802862544	31.4879827167162	nos.1	3703	1397	2	4	NA	NA	15.2888160504523	somatic	4	0.772930612324487	nCount_RNA_pass
nos.1_AGACCATTCACCTGGG-1	somatic	SeuratProject	3044	1157	6.30749014454665	36.1695137976347	nos.1	3044	1157	2	1	NA	NA	9.63535018494987	somatic	1	0.600838599058688	nCount_RNA_pass
nos.1_AGACCCGAGTGTTCCA-1	somatic	SeuratProject	4964	1517	9.97179693795326	28.1627719580983	nos.1	4964	1517	2	1	NA	NA	23.2960666826257	somatic	1	1.02331007454988	nCount_RNA_pass
nos.1_AGACCCGCAAGGATGC-1	germline	SeuratProject	5234	1936	2.77034772640428	32.9766908674054	nos.1	5232	1934	1	2	NA	NA	-9.21241336316228	germline	2	1.48563221869872	nCount_RNA_pass
nos.1_AGACCCGCAGAGTCTT-1	germline	SeuratProject	4352	1840	7.21507352941176	27.5735294117647	nos.1	4346	1834	1	0	NA	NA	-9.34815383295851	germline	0	1.26094149031989	nCount_RNA_pass
nos.1_AGACCCGCAGGTCAAG-1	germline	SeuratProject	2320	1015	2.8448275862069	26.4224137931034	nos.1	2319	1014	1	2	NA	NA	-4.2616237589249	germline	2	0.557650008608718	nCount_RNA_pass
nos.1_AGACCCGCAGGTGTGA-1	spermatocyte	SeuratProject	2256	1098	2.79255319148936	11.9237588652482	nos.1	2253	1095	4	3	NA	NA	-28.6234149652113	spermatocyte	3	0.422225735323407	nCount_RNA_pass
nos.1_AGACCCGCATCAGCAT-1	somatic	SeuratProject	4844	1984	2.68373245251858	25.7018992568125	nos.1	4843	1983	2	1	NA	NA	13.2313511919498	somatic	1	1.22705582484114	nCount_RNA_pass
nos.1_AGACCCGTCAGACTGT-1	germline	SeuratProject	6458	2259	3.3137194177764	24.6206255806751	nos.1	6452	2253	1	2	NA	NA	-7.9593649761427	germline	2	2.00380029231718	nCount_RNA_pass
nos.1_AGACCCGTCATGAAAG-1	germline	SeuratProject	2241	1097	7.0058009817046	25.7474341811691	nos.1	2240	1096	1	0	NA	NA	-9.23033554240817	germline	0	0.607980235061215	nCount_RNA_pass
nos.1_AGACCCGTCTGGGAGA-1	somatic	SeuratProject	3616	1408	3.23561946902655	32.4391592920354	nos.1	3616	1408	2	1	NA	NA	24.3066004145053	somatic	1	0.810204273864882	nCount_RNA_pass
nos.1_AGACTCACACTTGAAC-1	somatic	SeuratProject	3124	1336	4.09731113956466	28.393085787452	nos.1	3123	1335	2	1	NA	NA	21.0997706634482	somatic	1	0.707013388861211	nCount_RNA_pass
nos.1_AGACTCACATGATAGA-1	somatic	SeuratProject	4261	1593	8.87115700539779	24.1961980755691	nos.1	4259	1591	2	1	NA	NA	29.0638446611293	somatic	1	0.973168579199863	nCount_RNA_pass
nos.1_AGACTCAGTCTTCAAG-1	spermatocyte	SeuratProject	3931	2078	9.31060798778937	12.5922157211905	nos.1	3921	2068	4	3	NA	NA	-24.9655914429804	spermatocyte	3	0.977225168406473	nCount_RNA_pass
nos.1_AGAGAATAGATGTAGT-1	spermatocyte	SeuratProject	2574	1345	8.39160839160839	22.4164724164724	nos.1	2568	1339	0	3	NA	NA	-13.031399913246	nos.1.0	3	0.569806302984953	nCount_RNA_pass
nos.1_AGAGAATAGTCTAGCT-1	germline	SeuratProject	3618	1364	4.31177446102819	36.9817578772803	nos.1	3614	1360	1	2	NA	NA	-10.5268619155642	germline	2	0.924736128566067	nCount_RNA_pass
nos.1_AGAGAATCATAAGCAA-1	germline	SeuratProject	4234	1743	3.75531412376004	26.0746339159188	nos.1	4232	1741	1	2	NA	NA	-5.3192385478696	germline	2	1.2186689965568	nCount_RNA_pass
nos.1_AGAGAATTCGGTCTGG-1	germline	SeuratProject	4808	1897	7.25873544093178	27.4750415973378	nos.1	4806	1895	1	2	NA	NA	-9.80862919548608	germline	2	1.3260839970835	nCount_RNA_pass
nos.1_AGAGAATTCTTACACT-1	germline	SeuratProject	3930	1693	2.41730279898219	25.8015267175572	nos.1	3929	1692	1	2	NA	NA	-4.12857430058021	germline	2	1.15444739004576	nCount_RNA_pass
nos.1_AGAGAATTCTTCGTAT-1	germline	SeuratProject	7311	2229	4.34961017644645	32.0886335658597	nos.1	7307	2225	1	0	NA	NA	-17.166143088784	germline	0	2.03694981716455	nCount_RNA_pass
nos.1_AGAGAGCAGAGAGCAA-1	germline	SeuratProject	5542	2092	6.1530133525803	25.117286178275	nos.1	5538	2088	1	0	NA	NA	-14.7784838602961	germline	0	1.71372086722401	nCount_RNA_pass
nos.1_AGAGAGCAGCATCAAA-1	spermatocyte	SeuratProject	6498	2364	7.43305632502308	6.1865189289012	nos.1	6482	2348	4	3	NA	NA	-43.4247455360831	spermatocyte	3	1.40398394257886	nCount_RNA_pass
nos.1_AGAGAGCCAGGTTCCG-1	somatic	SeuratProject	2993	1245	3.74206481790845	32.5760106916138	nos.1	2992	1244	2	1	NA	NA	7.14449877703111	somatic	1	0.684720640727279	nCount_RNA_pass
nos.1_AGAGAGCGTGATACAA-1	muscle	SeuratProject	2259	853	5.44488711819389	33.7317397078353	nos.1	2253	849	8	5	NA	NA	0.658120228839408	muscle	5	0.381722532439392	nCount_RNA_pass
nos.1_AGAGAGCTCCGCTAGG-1	germline	SeuratProject	5465	2059	3.53156450137237	30.448307410796	nos.1	5461	2055	1	0	NA	NA	-12.8280481188227	germline	0	1.59986980051203	nCount_RNA_pass
nos.1_AGAGCAGAGGTTGGAC-1	germline	SeuratProject	2716	926	1.4359351988218	13.1811487481591	nos.1	2660	883	7	0	NA	NA	3.79620815400097	nos.1.7	0	0.34557730755266	nCount_RNA_pass
nos.1_AGAGCAGCATGCCGCA-1	germline	SeuratProject	5919	1810	4.91637100861632	37.9962831559385	nos.1	5918	1809	1	0	NA	NA	-13.5561415711283	germline	0	1.48714425687024	nCount_RNA_pass
nos.1_AGAGCAGGTAGCCCTG-1	germline	SeuratProject	7125	1988	7.56491228070175	37.1649122807018	nos.1	7123	1986	1	0	NA	NA	-14.9969413232158	germline	0	1.58211925711096	nCount_RNA_pass
nos.1_AGAGCAGGTAGTATAG-1	germline	SeuratProject	3976	1561	6.96680080482897	33.8531187122736	nos.1	3966	1551	1	2	NA	NA	-10.4998941895507	germline	2	1.07180420907288	nCount_RNA_pass
nos.1_AGAGCAGGTCCCTCAT-1	somaticprecursor	SeuratProject	2621	1174	2.93780999618466	28.5768790537963	nos.1	2618	1171	2	4	NA	NA	12.0887393349652	somatic	4	0.568082998000206	nCount_RNA_pass
nos.1_AGAGCCCAGCTGACCC-1	muscle	SeuratProject	3880	1415	4.0979381443299	22.2938144329897	nos.1	3869	1407	8	5	NA	NA	16.4980477984848	muscle	5	0.698059792171293	nCount_RNA_pass
nos.1_AGAGCCCCAGACTGCC-1	germline	SeuratProject	2542	1059	4.13060582218725	36.3099921321794	nos.1	2541	1058	1	2	NA	NA	-8.19454533272527	germline	2	0.628487686084226	nCount_RNA_pass
nos.1_AGAGCCCCAGTTTCGA-1	spermatocyte	SeuratProject	3831	890	1.90550770033934	7.64813364656748	nos.1	3824	883	4	3	NA	NA	-26.9126237990355	spermatocyte	3	0.44146206051407	nCount_RNA_pass
nos.1_AGAGCCCTCACCCTGT-1	somatic	SeuratProject	2625	1190	5.6	27.0857142857143	nos.1	2625	1190	2	1	NA	NA	21.9969255696256	somatic	1	0.554318519326324	nCount_RNA_pass
nos.1_AGATAGAAGTATAGAC-1	somatic	SeuratProject	3115	1357	5.1685393258427	19.422150882825	nos.1	3115	1357	2	1	NA	NA	33.1131543657941	somatic	1	0.604336958973874	nCount_RNA_pass
nos.1_AGATAGACAAGCCATT-1	somatic	SeuratProject	4241	1475	6.57863711388823	33.9542560716812	nos.1	4240	1474	2	1	NA	NA	7.58824472386139	somatic	1	0.938135389264082	nCount_RNA_pass
nos.1_AGATAGACACGGTCTG-1	muscle	SeuratProject	6216	1726	7.8024453024453	22.1364221364221	nos.1	6187	1709	8	5	NA	NA	14.0528697416341	muscle	5	1.06068743093867	nCount_RNA_pass
nos.1_AGATAGACACTTTATC-1	germline	SeuratProject	3876	1393	3.14757481940145	30.3663570691434	nos.1	3873	1391	6	2	NA	NA	2.06582635190348	somaticprecursor	2	0.954640336657152	nCount_RNA_pass
nos.1_AGATAGAGTACAAAGT-1	germline	SeuratProject	4425	1760	4.90395480225989	28.5197740112994	nos.1	4423	1758	1	0	NA	NA	-11.3485050414717	germline	0	1.2923617827903	nCount_RNA_pass
nos.1_AGATAGATCGTCGATA-1	germline	SeuratProject	2569	1173	3.85363954846244	30.6344881276761	nos.1	2567	1171	1	0	NA	NA	-3.73237432514572	germline	0	0.699392020067058	nCount_RNA_pass
nos.1_AGATAGATCTTTCTAG-1	germline	SeuratProject	6420	2223	1.96261682242991	31.2616822429907	nos.1	6418	2221	1	2	NA	NA	-8.63332226788898	germline	2	2.02768189131537	nCount_RNA_pass
nos.1_AGATCCAAGAGATTCA-1	spermatocyte	SeuratProject	5004	1523	1.99840127897682	6.77458033573141	nos.1	4992	1512	4	3	NA	NA	-41.476111837128	spermatocyte	3	0.967899369275508	nCount_RNA_pass
nos.1_AGATCCACAGTAACAA-1	somaticprecursor	SeuratProject	2494	1082	5.01202886928629	32.7586206896552	nos.1	2494	1082	5	4	NA	NA	-5.71815225687644	somaticprecursor	4	0.59603272965865	nCount_RNA_pass
nos.1_AGATCCACATCAGCTA-1	somatic	SeuratProject	3233	1328	6.86668728734921	26.7862666254253	nos.1	3232	1327	2	1	NA	NA	24.2324811799799	somatic	1	0.661209857967239	nCount_RNA_pass
nos.1_AGATCCAGTCACAGTT-1	somatic	SeuratProject	2757	1368	5.4044250997461	17.6641276750091	nos.1	2756	1367	2	1	NA	NA	25.077378501321	somatic	1	0.683094127290048	nCount_RNA_pass
nos.1_AGATCCAGTTATTCTC-1	somatic	SeuratProject	4338	1531	3.11203319502075	32.5034578146611	nos.1	4338	1531	2	1	NA	NA	14.2644008891548	somatic	1	0.958397841432539	nCount_RNA_pass
nos.1_AGATCCATCATGGTAC-1	germline	SeuratProject	4505	1931	5.83795782463929	17.4250832408435	nos.1	4498	1924	1	2	NA	NA	-6.39284128712259	germline	2	1.35475168455003	nCount_RNA_pass
nos.1_AGATCCATCGGTAGAG-1	somatic	SeuratProject	5645	1884	8.09565987599646	27.6527900797166	nos.1	5641	1880	2	1	NA	NA	19.8737123365579	somatic	1	1.30825391304788	nCount_RNA_pass
nos.1_AGATCCATCGTGTGAT-1	muscle	SeuratProject	2201	1026	7.58746024534303	18.0372557928214	nos.1	2195	1020	8	5	NA	NA	7.38598411969325	muscle	5	0.38807947359649	nCount_RNA_pass
nos.1_AGATCGTAGAGGTGCT-1	germline	SeuratProject	6925	2071	5.51624548736462	35.6245487364621	nos.1	6924	2070	1	0	NA	NA	-15.2099381439331	germline	0	1.7478708771741	nCount_RNA_pass
nos.1_AGATCGTCAGCTTTGA-1	germline	SeuratProject	6350	1990	3.95275590551181	39.496062992126	nos.1	6347	1987	1	0	NA	NA	-12.079377011796	germline	0	1.78175309463348	nCount_RNA_pass
nos.1_AGATCGTGTGAAGCGT-1	germline	SeuratProject	4211	1641	3.79957254808834	33.7687010211351	nos.1	4211	1641	1	0	NA	NA	-10.7498772053901	germline	0	1.28011408814052	nCount_RNA_pass
nos.1_AGATCGTTCGTGCAGC-1	germline	SeuratProject	5148	1824	9.45998445998446	27.7389277389277	nos.1	5146	1822	1	0	NA	NA	-12.153250573785	germline	0	1.45663417303128	nCount_RNA_pass
nos.1_AGATGAAAGACGTCCC-1	somaticprecursor	SeuratProject	2786	1069	4.37903804737976	24.6231155778894	nos.1	2782	1065	5	4	NA	NA	3.40850916413345	somaticprecursor	4	0.609183290639268	nCount_RNA_pass
nos.1_AGATGAAGTTAACCTG-1	somatic	SeuratProject	3035	1238	5.7331136738056	28.500823723229	nos.1	3034	1237	2	1	NA	NA	11.0516868598897	somatic	1	0.628156878895076	nCount_RNA_pass
nos.1_AGATGAATCCATTGCC-1	germline	SeuratProject	4363	1695	3.7588815035526	34.7696539078616	nos.1	4357	1689	1	2	NA	NA	-6.48474429961205	germline	2	1.21958414164505	nCount_RNA_pass
nos.1_AGATGCTAGCGCTGAA-1	somatic	SeuratProject	3088	1194	8.58160621761658	31.1204663212435	nos.1	3088	1194	2	1	NA	NA	11.9397346177398	somatic	1	0.560400765666363	nCount_RNA_pass
nos.1_AGATGCTAGGGATGTC-1	spermatocyte	SeuratProject	5047	2394	9.1143253417872	12.641172974044	nos.1	5034	2381	4	3	NA	NA	-28.3050588318149	spermatocyte	3	1.37024219015477	nCount_RNA_pass
nos.1_AGATGCTCATAACGGG-1	spermatocyte	SeuratProject	4300	1614	2.13953488372093	9.27906976744186	nos.1	4297	1611	4	3	NA	NA	-40.0517194672169	spermatocyte	3	0.859154999324777	nCount_RNA_pass
nos.1_AGATGCTCATCCGGCA-1	somatic	SeuratProject	2484	1071	5.39452495974235	35.2254428341385	nos.1	2484	1071	2	1	NA	NA	3.33181616237041	somatic	1	0.500802019809045	nCount_RNA_pass
nos.1_AGATGCTGTGTTCATG-1	germline	SeuratProject	5129	1833	6.99941509066095	28.855527393254	nos.1	5128	1832	1	0	NA	NA	-13.8357339545578	germline	0	1.47157435084159	nCount_RNA_pass
nos.1_AGATGCTTCCAGTTCC-1	somatic	SeuratProject	3720	1616	5.6989247311828	25.6989247311828	nos.1	3717	1613	0	1	NA	NA	10.3169104565418	nos.1.0	1	0.819299724113967	nCount_RNA_pass
nos.1_AGCATCAAGTGTTGAA-1	germline	SeuratProject	3102	1425	4.35203094777563	23.9845261121857	nos.1	3102	1425	1	0	NA	NA	-4.51886435355988	germline	0	0.909976939788839	nCount_RNA_pass
nos.1_AGCATCATCATCGCTC-1	germline	SeuratProject	4425	1613	4.15819209039548	30.5310734463277	nos.1	4414	1602	1	2	NA	NA	-5.34905879397859	germline	2	1.27750948059749	nCount_RNA_pass
nos.1_AGCATCATCTGCACCT-1	germline	SeuratProject	5960	2194	6.30872483221477	25.1174496644295	nos.1	5953	2187	1	2	NA	NA	-6.72674070315766	germline	2	1.73712867699778	nCount_RNA_pass
nos.1_AGCCAATAGAACCGCA-1	germline	SeuratProject	5663	2084	7.27529577962211	28.2006003884867	nos.1	5659	2080	1	2	NA	NA	-5.32703009879805	germline	2	1.54949375746677	nCount_RNA_pass
nos.1_AGCCAATAGAGCTGAC-1	somatic	SeuratProject	2803	1315	3.74598644309668	26.7213699607563	nos.1	2798	1310	2	1	NA	NA	14.8648706836233	somatic	1	0.660484412998777	nCount_RNA_pass
nos.1_AGCCAATAGCATTGAA-1	germline	SeuratProject	6735	2390	5.59762435040831	30.5716406829993	nos.1	6720	2376	1	2	NA	NA	-10.0210332821369	germline	2	2.10425108397851	nCount_RNA_pass
nos.1_AGCCAATGTTTGTGGT-1	germline	SeuratProject	6993	2316	8.66580866580867	25.2395252395252	nos.1	6990	2313	1	0	NA	NA	-13.9650946324955	germline	0	2.17438796507998	nCount_RNA_pass
nos.1_AGCCAATTCGACGTCG-1	somatic	SeuratProject	2427	1080	5.64482900700453	28.3477544293366	nos.1	2426	1079	2	1	NA	NA	15.217864998126	somatic	1	0.514695807091975	nCount_RNA_pass
nos.1_AGCCACGAGACAGTCG-1	germline	SeuratProject	5461	1881	4.39479948727339	37.0811206738693	nos.1	5460	1880	1	0	NA	NA	-12.2492833845443	germline	0	1.58956850472279	nCount_RNA_pass
nos.1_AGCCACGAGAGTTCGG-1	germline	SeuratProject	5695	1892	0.930640913081651	39.28007023705	nos.1	5694	1891	1	0	NA	NA	-11.4382239306402	germline	0	1.5569826987207	nCount_RNA_pass
nos.1_AGCCACGAGTGGATAT-1	germline	SeuratProject	7405	2290	3.7947332883187	34.1390952059419	nos.1	7403	2288	1	0	NA	NA	-13.0824669924786	germline	0	2.20135507431048	nCount_RNA_pass
nos.1_AGCCACGGTAGCTTTG-1	germline	SeuratProject	3667	1387	3.84510499045541	39.5418598309245	nos.1	3666	1386	1	0	NA	NA	-9.25516141259565	germline	0	0.959201892135405	nCount_RNA_pass
nos.1_AGCCACGGTGTAGTGG-1	germline	SeuratProject	5553	2028	4.3940212497749	29.0833783540429	nos.1	5552	2027	1	2	NA	NA	-10.5737984789671	germline	2	1.59086798701648	nCount_RNA_pass
nos.1_AGCCAGCCATATCTCT-1	somatic	SeuratProject	2476	1037	3.91760904684976	34.0064620355412	nos.1	2476	1037	2	1	NA	NA	20.7430320086606	somatic	1	0.555709954022636	nCount_RNA_pass
nos.1_AGCCAGCTCGCTAATG-1	germline	SeuratProject	4075	1746	4.17177914110429	28.2699386503067	nos.1	4075	1746	1	2	NA	NA	-8.74293107987188	germline	2	1.26016664992597	nCount_RNA_pass
nos.1_AGCCAGCTCTAGAACC-1	germline	SeuratProject	6027	2322	3.96548863447818	23.7431557989049	nos.1	6021	2316	1	0	NA	NA	-10.3477548478166	germline	0	1.98817864657664	nCount_RNA_pass
nos.1_AGCCAGCTCTGTCTCG-1	germline	SeuratProject	5869	1836	4.14039870506049	37.6554779349122	nos.1	5869	1836	1	0	NA	NA	-14.8921240718393	germline	0	1.56822233688822	nCount_RNA_pass
nos.1_AGCGATTAGGGATCGT-1	spermatocyte	SeuratProject	5072	1977	5.99369085173502	31.3091482649842	nos.1	5071	1976	0	3	NA	NA	-15.1947254556258	nos.1.0	3	1.06223770241608	nCount_RNA_pass
nos.1_AGCGATTAGGTGAGAA-1	somatic	SeuratProject	2820	1192	9.82269503546099	24.9290780141844	nos.1	2820	1192	2	1	NA	NA	13.8757720669856	somatic	1	0.627925639449919	nCount_RNA_pass
nos.1_AGCGATTCAGACTCTA-1	germline	SeuratProject	6885	1912	4.45896877269426	38.1554103122731	nos.1	6883	1910	1	0	NA	NA	-16.845569551022	germline	0	1.56337090648763	nCount_RNA_pass
nos.1_AGCGATTGTATTAAGG-1	spermatocyte	SeuratProject	3677	1983	6.28229534946968	14.7402774000544	nos.1	3671	1978	4	3	NA	NA	-22.3681133972438	spermatocyte	3	0.991127351302949	nCount_RNA_pass
nos.1_AGCGATTTCAAGTGTC-1	germline	SeuratProject	5013	1950	7.18132854578097	23.8180730101735	nos.1	5011	1948	1	0	NA	NA	-12.0833784200808	germline	0	1.57308076971447	nCount_RNA_pass
nos.1_AGCGCCACACACCGAC-1	germline	SeuratProject	6436	2345	6.19950279676818	26.911124922312	nos.1	6430	2339	1	0	NA	NA	-11.9734334231775	germline	0	2.10523467823082	nCount_RNA_pass
nos.1_AGCGCTGAGGTTGGAC-1	somatic	SeuratProject	7112	2336	4.13385826771654	26.2232845894263	nos.1	7107	2331	2	1	NA	NA	35.1005343701779	somatic	1	1.69748892485807	nCount_RNA_pass
nos.1_AGCGCTGCATGGGTCC-1	somatic	SeuratProject	3001	1422	5.56481172942353	21.0596467844052	nos.1	2999	1420	2	1	NA	NA	20.0791695281909	somatic	1	0.680875147382422	nCount_RNA_pass
nos.1_AGCGCTGGTAGACGTG-1	somatic	SeuratProject	4935	1543	3.32320162107396	38.3586626139818	nos.1	4932	1540	2	1	NA	NA	11.1448078570149	somatic	1	0.959181658790524	nCount_RNA_pass
nos.1_AGCGCTGGTGAACCGA-1	somatic	SeuratProject	2557	1106	4.30191630817364	29.3312475557294	nos.1	2553	1102	2	1	NA	NA	18.8773662903669	somatic	1	0.585878966829448	nCount_RNA_pass
nos.1_AGCGCTGGTTGAGTCT-1	germline	SeuratProject	5752	2003	5.47635605006954	32.8755215577191	nos.1	5751	2002	1	0	NA	NA	-12.556774628756	germline	0	1.69598054344897	nCount_RNA_pass
nos.1_AGCGCTGTCCCAGGAC-1	germline	SeuratProject	3659	1398	8.63623940967477	32.276578300082	nos.1	3657	1396	1	0	NA	NA	-0.906017129676476	germline	0	0.83740469631583	nCount_RNA_pass
nos.1_AGCGTATCAGCAGTCC-1	germline	SeuratProject	5212	1920	4.00997697620875	34.4781273983116	nos.1	5211	1919	1	0	NA	NA	-12.3440384148457	germline	0	1.57801972052084	nCount_RNA_pass
nos.1_AGCGTATTCTGCGGGT-1	germline	SeuratProject	6572	2271	5.203895313451	27.6628119293974	nos.1	6565	2264	1	2	NA	NA	-5.82186142897981	germline	2	2.00304959266421	nCount_RNA_pass
nos.1_AGCGTCGCACCTGATA-1	germline	SeuratProject	2299	1032	5.13266637668552	30.5785123966942	nos.1	2295	1028	1	2	NA	NA	-2.02270347990822	germline	2	0.596881573047068	nCount_RNA_pass
nos.1_AGCGTCGTCCCTCGTA-1	germline	SeuratProject	4421	1578	2.64646007690568	34.4039809997738	nos.1	4421	1578	1	0	NA	NA	-16.1180201985277	germline	0	1.28113194400941	nCount_RNA_pass
nos.1_AGCTACAAGCTGGTGA-1	somatic	SeuratProject	2240	1051	3.88392857142857	28.5714285714286	nos.1	2240	1051	2	1	NA	NA	19.0601607167935	somatic	1	0.473685117601341	nCount_RNA_pass
nos.1_AGCTACACACAAAGCG-1	somatic	SeuratProject	2473	1113	6.79336837848767	25.0707642539426	nos.1	2471	1111	2	1	NA	NA	19.7813437327751	somatic	1	0.531945182783715	nCount_RNA_pass
nos.1_AGCTACACAGAGGGTT-1	germline	SeuratProject	6862	2189	4.167881084232	37.7440979306325	nos.1	6861	2188	1	2	NA	NA	-10.0367855776116	germline	2	1.80068236651809	nCount_RNA_pass
nos.1_AGCTACACAGCACGAA-1	somatic	SeuratProject	3535	1307	4.97878359264498	36.2942008486563	nos.1	3534	1306	2	1	NA	NA	11.3804052679334	somatic	1	0.732957009916712	nCount_RNA_pass
nos.1_AGCTACACAGGGAGAG-1	germline	SeuratProject	3604	1431	8.74028856825749	29.4950055493896	nos.1	3603	1430	1	0	NA	NA	-11.7272315922167	germline	0	1.00517223587725	nCount_RNA_pass
nos.1_AGCTACAGTAATTGGA-1	germline	SeuratProject	2617	1259	4.12686282002293	23.079862437906	nos.1	2613	1255	1	2	NA	NA	-5.85280409731375	germline	2	0.794885451437772	nCount_RNA_pass
nos.1_AGCTACAGTGCCGTTG-1	germline	SeuratProject	4005	1516	6.6167290886392	32.5093632958801	nos.1	4005	1516	1	0	NA	NA	-12.5494617007493	germline	0	1.06421256113445	nCount_RNA_pass
nos.1_AGCTCAAAGAATAACC-1	germline	SeuratProject	3832	1597	3.70563674321503	25.339248434238	nos.1	3831	1596	1	2	NA	NA	-5.64492538845294	germline	2	1.15502018085016	nCount_RNA_pass
nos.1_AGCTCAAAGGGACCAT-1	germline	SeuratProject	2316	1186	6.43350604490501	21.2003454231434	nos.1	2311	1181	1	2	NA	NA	-4.71999525167337	germline	2	0.540959907568749	nCount_RNA_pass
nos.1_AGCTCAAAGTGCGTCC-1	somatic	SeuratProject	3927	1449	8.07231983702572	24.5480010185893	nos.1	3925	1447	2	1	NA	NA	20.3825526400146	somatic	1	0.873782761052821	nCount_RNA_pass
nos.1_AGCTCAACATGAATAG-1	germline	SeuratProject	5482	1927	5.34476468442174	33.8197738051806	nos.1	5480	1925	1	0	NA	NA	-12.6717430809943	germline	0	1.52065131255905	nCount_RNA_pass
nos.1_AGCTCAAGTCCATAGT-1	germline	SeuratProject	4747	1843	6.88856119654519	24.6260796292395	nos.1	4744	1840	1	0	NA	NA	-14.6021753692777	germline	0	1.47532070990583	nCount_RNA_pass
nos.1_AGCTCAAGTTCAGGTT-1	somatic	SeuratProject	3355	1401	8.73323397913562	24.4113263785395	nos.1	3353	1399	2	1	NA	NA	26.0819660464443	somatic	1	0.78836712023826	nCount_RNA_pass
nos.1_AGCTTCCAGCGTACAG-1	germline	SeuratProject	2344	908	1.87713310580205	15.8703071672355	nos.1	2300	871	7	0	NA	NA	2.04916258250323	nos.1.7	0	0.391258787749674	nCount_RNA_pass
nos.1_AGCTTCCAGGTTTACC-1	germline	SeuratProject	6672	2211	6.01019184652278	26.1540767386091	nos.1	6671	2210	1	0	NA	NA	-14.5237491575203	germline	0	1.88074114211152	nCount_RNA_pass
nos.1_AGCTTCCCACGTAGAG-1	somatic	SeuratProject	4177	1518	4.57265980368686	33.7562844146517	nos.1	4175	1516	2	1	NA	NA	14.6456197530915	somatic	1	0.917830107263457	nCount_RNA_pass
nos.1_AGCTTCCGTGCCGTTG-1	somatic	SeuratProject	3690	1625	7.23577235772358	22.6558265582656	nos.1	3688	1623	2	1	NA	NA	19.8002446930188	somatic	1	0.900763307236822	nCount_RNA_pass
nos.1_AGCTTCCGTGTTCGAT-1	somatic	SeuratProject	2390	967	4.60251046025105	38.5355648535565	nos.1	2387	964	2	1	NA	NA	8.80979021478118	somatic	1	0.441002157104625	nCount_RNA_pass
nos.1_AGCTTCCTCATACAGC-1	germline	SeuratProject	7444	2217	4.80924234282644	36.9559376679205	nos.1	7442	2215	1	0	NA	NA	-13.6891229924278	germline	0	2.09012236387302	nCount_RNA_pass
nos.1_AGCTTCCTCTTCCACG-1	germline	SeuratProject	4846	1822	3.83821708625671	28.8278992983904	nos.1	4846	1822	1	0	NA	NA	-9.90518013246956	germline	0	1.44134316118796	nCount_RNA_pass
nos.1_AGGAAATAGTCTGCGC-1	germline	SeuratProject	3102	1303	2.93359123146357	34.5583494519665	nos.1	3097	1298	1	2	NA	NA	-9.22685883677983	germline	2	0.893692993935228	nCount_RNA_pass
nos.1_AGGAAATCACACCTAA-1	somatic	SeuratProject	3813	1344	6.63519538421191	33.5955940204563	nos.1	3813	1344	2	1	NA	NA	13.1413049701334	somatic	1	0.80408867582147	nCount_RNA_pass
nos.1_AGGAAATGTAATGCGG-1	germline	SeuratProject	3181	1377	9.27381326626847	29.110342659541	nos.1	3180	1376	1	0	NA	NA	-11.1620633216601	germline	0	0.922368080778392	nCount_RNA_pass
nos.1_AGGAAATGTATAGGGC-1	germline	SeuratProject	3072	1366	5.078125	29.00390625	nos.1	3067	1361	1	0	NA	NA	-11.026817808491	germline	0	0.782823401356883	nCount_RNA_pass
nos.1_AGGAAATGTATCGATC-1	somatic	SeuratProject	3671	1167	4.52192862980114	37.4829746663035	nos.1	3670	1166	2	1	NA	NA	16.0589103094577	somatic	1	0.648772612500405	nCount_RNA_pass
nos.1_AGGAAATGTCGTTATG-1	somatic	SeuratProject	5127	1663	7.11917300565633	34.1720304271504	nos.1	5124	1660	2	1	NA	NA	18.6464598721952	somatic	1	1.10066389221489	nCount_RNA_pass
nos.1_AGGAAATTCCAACTGA-1	germline	SeuratProject	5512	1916	6.62191582002903	30.1523947750363	nos.1	5512	1916	1	0	NA	NA	-13.3463896195896	germline	0	1.56469049399501	nCount_RNA_pass
nos.1_AGGAAATTCGTCAACA-1	germline	SeuratProject	6009	1768	5.4751206523548	37.5104010650691	nos.1	6007	1766	1	0	NA	NA	-14.4351465034539	germline	0	1.46518090642858	nCount_RNA_pass
nos.1_AGGAATACACCCTCTA-1	germline	SeuratProject	2480	1036	5.20161290322581	38.2661290322581	nos.1	2479	1035	0	0	NA	NA	-12.4845149741027	nos.1.0	0	0.637816670860841	nCount_RNA_pass
nos.1_AGGAATATCAGGGATG-1	somatic	SeuratProject	3098	1179	4.09941897998709	38.2827630729503	nos.1	3098	1179	2	1	NA	NA	16.9602279635607	somatic	1	0.575415901776502	nCount_RNA_pass
nos.1_AGGAATATCCTGTTAT-1	germline	SeuratProject	2454	1195	2.73023634881826	27.8728606356968	nos.1	2454	1195	1	0	NA	NA	-9.12914937791102	germline	0	0.707153525911167	nCount_RNA_pass
nos.1_AGGACGAAGAGGATCC-1	germline	SeuratProject	6055	1995	9.09991742361685	27.7456647398844	nos.1	6053	1993	1	0	NA	NA	-15.1679820434265	germline	0	1.65814276384992	nCount_RNA_pass
nos.1_AGGACGAAGAGTAACT-1	germline	SeuratProject	5779	1909	6.26405952586953	33.4486935455961	nos.1	5774	1904	1	2	NA	NA	-12.7336527927905	germline	2	1.53891662323796	nCount_RNA_pass
nos.1_AGGACGATCGATCCCT-1	somatic	SeuratProject	3018	1259	4.73823724320742	27.0046388336647	nos.1	3017	1258	2	1	NA	NA	20.5034249231414	somatic	1	0.624222056729934	nCount_RNA_pass
nos.1_AGGACGATCTTTGCAT-1	somatic	SeuratProject	6674	2230	9.25981420437519	23.5091399460593	nos.1	6669	2225	2	1	NA	NA	9.89959987691154	somatic	1	1.58274147108734	nCount_RNA_pass
nos.1_AGGACTTCAGGTCCCA-1	somatic	SeuratProject	3559	1552	4.86091598763698	21.7476819331273	nos.1	3557	1550	2	1	NA	NA	29.168339996756	somatic	1	0.826993594874879	nCount_RNA_pass
nos.1_AGGACTTGTCCAATCA-1	germline	SeuratProject	4750	1693	5.93684210526316	35.9789473684211	nos.1	4746	1689	1	0	NA	NA	-11.9151689056305	germline	0	1.41466629743654	nCount_RNA_pass
nos.1_AGGACTTGTCCGACGT-1	somatic	SeuratProject	3059	1370	6.01503759398496	20.7911082052958	nos.1	3058	1369	2	1	NA	NA	30.3153375381496	somatic	1	0.755244071722191	nCount_RNA_pass
nos.1_AGGACTTTCCGATGCG-1	somatic	SeuratProject	4617	1578	7.19081654754169	31.3406974225688	nos.1	4617	1578	2	1	NA	NA	20.9652262975454	somatic	1	1.01257958274954	nCount_RNA_pass
nos.1_AGGACTTTCTCGCGTT-1	germline	SeuratProject	4404	1676	3.06539509536785	32.6748410535876	nos.1	4401	1673	1	2	NA	NA	-8.38920685039654	germline	2	1.21007179510725	nCount_RNA_pass
nos.1_AGGAGGTCACGGCACT-1	germline	SeuratProject	5998	1913	3.53451150383461	37.4624874958319	nos.1	5997	1912	1	0	NA	NA	-3.3880710849016	germline	0	1.52202622758385	nCount_RNA_pass
nos.1_AGGAGGTGTACCTGTA-1	germline	SeuratProject	7261	2213	5.41247762016251	38.3005095716843	nos.1	7259	2211	1	0	NA	NA	-13.084065544626	germline	0	1.9620080628635	nCount_RNA_pass
nos.1_AGGAGGTTCACCTCTG-1	germline	SeuratProject	3550	1540	3.12676056338028	25.0140845070423	nos.1	3545	1535	1	2	NA	NA	-3.24622024504789	germline	2	0.979776550822922	nCount_RNA_pass
nos.1_AGGATAACAACTGCTA-1	somatic	SeuratProject	6421	1696	7.66235788817941	39.8068836629808	nos.1	6420	1695	2	1	NA	NA	14.4417330008372	somatic	1	1.07980345173208	nCount_RNA_pass
nos.1_AGGATAACACACGTGC-1	germline	SeuratProject	4052	1681	4.93583415597236	28.0848963474827	nos.1	4051	1680	1	0	NA	NA	-11.1764458813935	germline	0	1.22400906108196	nCount_RNA_pass
nos.1_AGGATAAGTCACGTGC-1	germline	SeuratProject	3258	1281	2.85451197053407	39.2879066912216	nos.1	3258	1281	1	0	NA	NA	-10.6486896038484	germline	0	0.872199553150978	nCount_RNA_pass
nos.1_AGGATAAGTGTGCCTG-1	germline	SeuratProject	5583	1946	4.99731327243417	32.6885187175354	nos.1	5582	1945	1	0	NA	NA	-13.3943385620008	germline	0	1.6592743741581	nCount_RNA_pass
nos.1_AGGATAAGTTAGTTCG-1	somatic	SeuratProject	2710	1098	6.86346863468635	34.4649446494465	nos.1	2710	1098	2	1	NA	NA	12.4499693396316	somatic	1	0.566253817266566	nCount_RNA_pass
nos.1_AGGATAAGTTCAGGTT-1	germline	SeuratProject	6585	2084	3.55353075170843	39.0280941533789	nos.1	6580	2079	1	0	NA	NA	-10.4083044230782	germline	0	1.81732049341383	nCount_RNA_pass
nos.1_AGGATAATCACTTGTT-1	germline	SeuratProject	2812	1262	6.36557610241821	27.6315789473684	nos.1	2804	1254	1	2	NA	NA	-9.63262758406249	germline	2	0.717976749142442	nCount_RNA_pass
nos.1_AGGATCTAGCGTATAA-1	germline	SeuratProject	6087	2146	4.4521110563496	28.2897979300148	nos.1	6086	2145	1	0	NA	NA	-15.1233812668347	germline	0	1.88572253078751	nCount_RNA_pass
nos.1_AGGATCTAGGCGAAGG-1	germline	SeuratProject	2926	1187	2.97334244702666	38.6876281613124	nos.1	2924	1185	1	2	NA	NA	-7.64849640946862	germline	2	0.683574731746639	nCount_RNA_pass
nos.1_AGGATCTAGGTACAAT-1	germline	SeuratProject	7321	2098	6.73405272503756	36.6616582434094	nos.1	7319	2096	1	0	NA	NA	-13.5085767562736	germline	0	1.91506961086862	nCount_RNA_pass
nos.1_AGGATCTCAATGCTCA-1	somatic	SeuratProject	2952	1189	5.25067750677507	31.1653116531165	nos.1	2950	1187	2	1	NA	NA	18.2219110419157	somatic	1	0.628602449289965	nCount_RNA_pass
nos.1_AGGATCTGTGACTAAA-1	somaticprecursor	SeuratProject	2530	1092	4.54545454545455	22.8063241106719	nos.1	2526	1088	2	4	NA	NA	19.9257041122016	somatic	4	0.571377252093072	nCount_RNA_pass
nos.1_AGGATCTGTGAGAACC-1	somatic	SeuratProject	2454	1164	4.76772616136919	27.5468622656887	nos.1	2454	1164	2	1	NA	NA	13.9588072239609	somatic	1	0.59417513872608	nCount_RNA_pass
nos.1_AGGATCTGTGCTTCAA-1	somaticprecursor	SeuratProject	4346	1720	1.56465715600552	9.80211688909342	nos.1	4338	1713	2	4	NA	NA	27.7489713530974	somatic	4	1.02766776408767	nCount_RNA_pass
nos.1_AGGATCTGTGGTCTGC-1	germline	SeuratProject	2892	1262	3.69986168741355	34.8893499308437	nos.1	2891	1261	1	0	NA	NA	-10.40450628721	germline	0	0.835307419062627	nCount_RNA_pass
nos.1_AGGATCTGTTGTTTGG-1	germline	SeuratProject	7177	2197	4.06855231991083	35.7252333844225	nos.1	7176	2196	1	0	NA	NA	-14.9216090328588	germline	0	2.20873038946592	nCount_RNA_pass
nos.1_AGGATCTTCTGAATCG-1	germline	SeuratProject	2280	524	1.2280701754386	15.0438596491228	nos.1	2252	499	7	0	NA	NA	-5.95417747128208	nos.1.7	0	0.135219040347195	nCount_RNA_pass
nos.1_AGGCATTAGCTGGCCT-1	somatic	SeuratProject	2426	1128	6.05935696619951	14.5094806265458	nos.1	2426	1128	2	1	NA	NA	32.3468347991801	somatic	1	0.390776522233219	nCount_RNA_pass
nos.1_AGGCATTAGGTGGTTG-1	somatic	SeuratProject	3026	1339	8.98876404494382	22.5380039656312	nos.1	3023	1336	2	1	NA	NA	13.5277674371684	somatic	1	0.646201614577297	nCount_RNA_pass
nos.1_AGGCCACGTAGGTGCA-1	germline	SeuratProject	5719	2048	5.36807134114356	31.1068368595908	nos.1	5715	2044	1	2	NA	NA	-8.11740519801713	germline	2	1.62045062149674	nCount_RNA_pass
nos.1_AGGCCACTCCCAGGCA-1	germline	SeuratProject	3546	1465	8.3756345177665	26.9881556683587	nos.1	3544	1463	1	0	NA	NA	-11.3527165501208	germline	0	0.945773226646284	nCount_RNA_pass
nos.1_AGGCTGCCACGGCCAT-1	germline	SeuratProject	6213	2094	6.29325607596974	31.0799935618864	nos.1	6212	2093	1	0	NA	NA	-12.4290998753757	germline	0	1.78623290453282	nCount_RNA_pass
nos.1_AGGCTGCCACGGCGTT-1	germline	SeuratProject	3539	1362	5.19920881604973	32.636337948573	nos.1	3538	1361	1	0	NA	NA	-12.5305732084317	germline	0	1.02465454573286	nCount_RNA_pass
nos.1_AGGCTGCGTGGAACAC-1	somatic	SeuratProject	4526	1425	6.6283694211224	35.0640742377375	nos.1	4526	1425	2	1	NA	NA	17.6040071219125	somatic	1	0.911615765570059	nCount_RNA_pass
nos.1_AGGGAGTAGCTCTTCC-1	muscle	SeuratProject	3145	1127	2.25755166931638	21.335453100159	nos.1	3128	1114	8	5	NA	NA	5.43469563433729	muscle	5	0.542993544763454	nCount_RNA_pass
nos.1_AGGGAGTTCAAGATAG-1	germline	SeuratProject	2524	1177	4.12044374009509	33.3597464342314	nos.1	2522	1175	1	2	NA	NA	-5.55780585176481	germline	2	0.736838648755894	nCount_RNA_pass
nos.1_AGGGAGTTCCAACTGA-1	germline	SeuratProject	2561	1250	6.20851229988286	21.983600156189	nos.1	2560	1249	1	2	NA	NA	-4.32338914081122	germline	2	0.734412365374518	nCount_RNA_pass
nos.1_AGGGAGTTCTATCGTT-1	germline	SeuratProject	6788	2138	4.92044784914555	35.1797289334119	nos.1	6785	2135	1	0	NA	NA	-13.2910089976234	germline	0	1.93770185143491	nCount_RNA_pass
nos.1_AGGGCCTAGCCAGTAG-1	somatic	SeuratProject	2961	1254	5.84262073623776	27.3893954745019	nos.1	2959	1253	2	1	NA	NA	14.771736534177	somatic	1	0.629900631786049	nCount_RNA_pass
nos.1_AGGGCCTCAACGATTC-1	spermatocyte	SeuratProject	3912	1620	2.12167689161554	8.99795501022495	nos.1	3908	1616	4	3	NA	NA	-40.1187640089333	spermatocyte	3	0.742945407577406	nCount_RNA_pass
nos.1_AGGGCCTGTCCGGATC-1	somatic	SeuratProject	2530	1104	5.88932806324111	14.5059288537549	nos.1	2529	1103	2	1	NA	NA	32.8759997487618	somatic	1	0.443231157179912	nCount_RNA_pass
nos.1_AGGGCTCCAACCCTAA-1	germline	SeuratProject	5412	1695	4.93348115299335	39.7450110864745	nos.1	5412	1695	1	0	NA	NA	-12.7901929264571	germline	0	1.45280506908223	nCount_RNA_pass
nos.1_AGGGCTCCACAAATCC-1	germline	SeuratProject	5333	1813	5.4940933808363	33.6208513032065	nos.1	5332	1812	1	0	NA	NA	-14.2248552680124	germline	0	1.42012545616591	nCount_RNA_pass
nos.1_AGGGCTCCATCGAAGG-1	germline	SeuratProject	4787	1752	3.90641320242323	36.2231042406518	nos.1	4784	1749	1	2	NA	NA	-11.8791348151876	germline	2	1.31963391333327	nCount_RNA_pass
nos.1_AGGGCTCGTTGGGTAG-1	germline	SeuratProject	6774	2114	4.05963979923236	39.3120755831119	nos.1	6773	2113	1	0	NA	NA	-12.7365184991446	germline	0	1.84185710048764	nCount_RNA_pass
nos.1_AGGGCTCGTTGTGTTG-1	spermatocyte	SeuratProject	2861	1289	8.84306186648025	28.5214959804264	nos.1	2855	1283	6	3	NA	NA	-9.67159384748979	somaticprecursor	3	0.58158172262112	nCount_RNA_pass
nos.1_AGGGTCCAGCGACTGA-1	germline	SeuratProject	7233	2136	2.70980229503664	36.2643439789852	nos.1	7233	2136	1	0	NA	NA	-14.2001053527911	germline	0	1.91933859412258	nCount_RNA_pass
nos.1_AGGGTCCAGGAAGTGA-1	germline	SeuratProject	3402	1395	4.1740152851264	37.3309817754262	nos.1	3402	1395	1	0	NA	NA	-9.29733520447029	germline	0	0.9910180094563	nCount_RNA_pass
nos.1_AGGGTCCAGTGAATAC-1	somatic	SeuratProject	2466	1138	3.52798053527981	27.4533657745337	nos.1	2465	1137	2	1	NA	NA	20.7184670439418	somatic	1	0.514963748368791	nCount_RNA_pass
nos.1_AGGGTCCCATGACAAA-1	somatic	SeuratProject	3001	1146	6.13128957014329	33.8887037654115	nos.1	3000	1145	2	1	NA	NA	11.5737633201082	somatic	1	0.56441290307448	nCount_RNA_pass
nos.1_AGGGTCCGTAGACGGT-1	somatic	SeuratProject	2993	1230	5.17875041764116	30.8386234547277	nos.1	2990	1227	2	1	NA	NA	22.0759402751086	somatic	1	0.668002677041556	nCount_RNA_pass
nos.1_AGGGTCCGTATGTCAC-1	germline	SeuratProject	5130	1813	6.88109161793372	29.8635477582846	nos.1	5128	1811	1	0	NA	NA	-14.194630649487	germline	0	1.42410446335044	nCount_RNA_pass
nos.1_AGGGTCCGTCTGCGCA-1	somatic	SeuratProject	3936	1385	7.08841463414634	33.5111788617886	nos.1	3933	1382	2	1	NA	NA	9.22690232714726	somatic	1	0.83693632034765	nCount_RNA_pass
nos.1_AGGGTGACAACCGTAT-1	somatic	SeuratProject	2346	1134	5.54134697357204	30.690537084399	nos.1	2345	1133	2	1	NA	NA	9.1384893782196	somatic	1	0.515033067897	nCount_RNA_pass
nos.1_AGGGTGACACTGTCCT-1	germline	SeuratProject	6583	2039	5.27115296977062	32.325687376576	nos.1	6583	2039	1	0	NA	NA	-17.6629899292539	germline	0	1.86547237726767	nCount_RNA_pass
nos.1_AGGGTGACAGAGTCAG-1	somatic	SeuratProject	2437	1007	7.05785802215839	35.1251538777185	nos.1	2436	1006	2	1	NA	NA	5.47174306329604	somatic	1	0.465237775611233	nCount_RNA_pass
nos.1_AGGGTGATCAGCTAGT-1	somatic	SeuratProject	2612	1142	9.45635528330781	26.5696784073507	nos.1	2610	1140	2	1	NA	NA	11.134098384505	somatic	1	0.576054102734618	nCount_RNA_pass
nos.1_AGGGTTTAGAGCATCG-1	somatic	SeuratProject	2760	1245	6.41304347826087	23.9855072463768	nos.1	2759	1244	2	1	NA	NA	18.5634212858736	somatic	1	0.63695033051952	nCount_RNA_pass
nos.1_AGGGTTTAGTATGAAC-1	germline	SeuratProject	3788	1632	2.77191129883844	26.0295670538543	nos.1	3786	1630	1	2	NA	NA	-5.28233354719169	germline	2	1.13982524114591	nCount_RNA_pass
nos.1_AGGGTTTCACCATAAC-1	germline	SeuratProject	5483	2017	6.94875068393215	29.4546780959329	nos.1	5482	2016	1	0	NA	NA	-12.8916797001573	germline	0	1.59822427795622	nCount_RNA_pass
nos.1_AGGGTTTGTAGCACGA-1	germline	SeuratProject	5574	1773	4.09041980624327	36.2576246860423	nos.1	5573	1772	1	0	NA	NA	-14.4916489421994	germline	0	1.55616149635326	nCount_RNA_pass
nos.1_AGGGTTTGTATACCTG-1	muscle	SeuratProject	3612	1361	4.76190476190476	27.796234772979	nos.1	3609	1358	8	5	NA	NA	9.14138526691306	muscle	5	0.65499282838673	nCount_RNA_pass
nos.1_AGGGTTTTCTCTAGGA-1	germline	SeuratProject	4053	1536	4.71255859856896	36.6148531951641	nos.1	4052	1535	1	0	NA	NA	-10.0759408726071	germline	0	1.19725515802322	nCount_RNA_pass
nos.1_AGGGTTTTCTGTGCAA-1	germline	SeuratProject	4496	1637	5.71619217081851	35.7651245551601	nos.1	4494	1635	1	0	NA	NA	-12.0264997152498	germline	0	1.27630041233194	nCount_RNA_pass
nos.1_AGGTAGGAGAGCATTA-1	germline	SeuratProject	5905	1988	2.4047417442845	37.7307366638442	nos.1	5903	1986	1	0	NA	NA	-11.6680371532521	germline	0	1.71524270855928	nCount_RNA_pass
nos.1_AGGTAGGAGGTTGTTC-1	germline	SeuratProject	5124	1891	6.57689305230289	30.2693208430913	nos.1	5117	1885	1	0	NA	NA	-12.927073030575	germline	0	1.39514652200578	nCount_RNA_pass
nos.1_AGGTAGGAGTCGGGAT-1	germline	SeuratProject	5817	1926	3.90235516589307	36.6511947739385	nos.1	5816	1925	1	2	NA	NA	-11.8338083257304	germline	2	1.52744498025949	nCount_RNA_pass
nos.1_AGGTAGGGTGTCACAT-1	germline	SeuratProject	4521	1733	9.24574209245742	25.8349922583499	nos.1	4519	1731	1	0	NA	NA	-14.0732802408137	germline	0	1.25789969251543	nCount_RNA_pass
nos.1_AGGTCATAGAGCACTG-1	germline	SeuratProject	5151	1808	5.88235294117647	32.4791302659678	nos.1	5146	1803	1	0	NA	NA	-13.2105615696334	germline	0	1.40640658651958	nCount_RNA_pass
nos.1_AGGTCATAGCAAACAT-1	somatic	SeuratProject	3826	1388	4.28646105593309	35.1280710925248	nos.1	3824	1386	2	1	NA	NA	17.0415968425442	somatic	1	0.780202818945337	nCount_RNA_pass
nos.1_AGGTCATAGGCCCACT-1	somatic	SeuratProject	6873	2013	6.6492070420486	31.3254765022552	nos.1	6871	2011	2	1	NA	NA	17.9152745458522	somatic	1	1.53335833040979	nCount_RNA_pass
nos.1_AGGTCATAGTATGAGT-1	germline	SeuratProject	4964	1751	2.78001611603546	32.1112006446414	nos.1	4958	1745	1	2	NA	NA	-10.1092240794764	germline	2	1.39390170006425	nCount_RNA_pass
nos.1_AGGTCATGTGTATTCG-1	germline	SeuratProject	3362	1350	8.77453896490184	31.6775728732897	nos.1	3362	1350	1	0	NA	NA	-11.8480770614076	germline	0	0.857676407923014	nCount_RNA_pass
nos.1_AGGTCTACAGACCTGC-1	spermatocyte	SeuratProject	2604	1337	5.95238095238095	11.136712749616	nos.1	2597	1331	4	3	NA	NA	-31.97825936362	spermatocyte	3	0.575684439001154	nCount_RNA_pass
nos.1_AGGTCTACAGGCTACC-1	somatic	SeuratProject	3752	1500	3.83795309168444	29.2910447761194	nos.1	3750	1498	2	1	NA	NA	20.5949672841403	somatic	1	0.832497819654759	nCount_RNA_pass
nos.1_AGGTCTAGTACCTGTA-1	germline	SeuratProject	5271	1911	8.13887307911212	25.7066970214381	nos.1	5269	1909	1	0	NA	NA	-13.4284971385851	germline	0	1.6167814141524	nCount_RNA_pass
nos.1_AGGTCTATCAAAGAAC-1	germline	SeuratProject	4047	1596	3.26167531504818	31.924882629108	nos.1	4044	1593	1	0	NA	NA	-12.3940760733989	germline	0	1.1575828834426	nCount_RNA_pass
nos.1_AGGTCTATCCCTATTA-1	germline	SeuratProject	5355	1828	4.83660130718954	36.1904761904762	nos.1	5355	1828	1	0	NA	NA	-12.027037796176	germline	0	1.52666187451268	nCount_RNA_pass
nos.1_AGGTGTTTCAGGTAAA-1	germline	SeuratProject	2430	1063	5.92592592592593	34.0740740740741	nos.1	2430	1063	1	0	NA	NA	-10.5978988349396	germline	0	0.654069264687776	nCount_RNA_pass
nos.1_AGGTGTTTCCTATGGA-1	somatic	SeuratProject	3724	1331	6.22986036519871	32.8141783029001	nos.1	3723	1330	2	1	NA	NA	18.4627373090033	somatic	1	0.714832040546289	nCount_RNA_pass
nos.1_AGGTTACAGTGACCTT-1	somatic	SeuratProject	2234	1084	4.92390331244405	28.9167412712623	nos.1	2234	1084	2	1	NA	NA	12.0620578364046	somatic	1	0.513109387156626	nCount_RNA_pass
nos.1_AGGTTACCAAAGGGCT-1	somatic	SeuratProject	3265	1127	3.06278713629403	38.1316998468606	nos.1	3263	1125	2	1	NA	NA	16.11431048141	somatic	1	0.601178069883102	nCount_RNA_pass
nos.1_AGGTTACCAGGTCTCG-1	germline	SeuratProject	2893	1170	6.22191496716212	36.7092983062565	nos.1	2890	1167	7	0	NA	NA	-9.85745822879195	nos.1.7	0	0.651648343817832	nCount_RNA_pass
nos.1_AGGTTACCAGTCAGCC-1	germline	SeuratProject	4989	1942	5.85287632792143	31.7498496692724	nos.1	4980	1933	1	2	NA	NA	-7.21919052453038	germline	2	1.45126478644878	nCount_RNA_pass
nos.1_AGGTTACGTTCAGCGC-1	germline	SeuratProject	3828	1631	5.72100313479624	28.7095088819227	nos.1	3817	1620	1	0	NA	NA	-8.19766045439687	germline	0	1.09047149502745	nCount_RNA_pass
nos.1_AGGTTACGTTCTCACC-1	somatic	SeuratProject	2568	1131	4.28348909657321	31.2694704049844	nos.1	2567	1130	2	1	NA	NA	21.8132399934965	somatic	1	0.55521167407252	nCount_RNA_pass
nos.1_AGGTTACGTTTACACG-1	germline	SeuratProject	7109	2219	5.87987058658039	31.8610212406808	nos.1	7075	2189	1	2	NA	NA	-9.05603941254828	germline	2	1.78764971016033	nCount_RNA_pass
nos.1_AGGTTACTCACACCCT-1	somatic	SeuratProject	7204	2427	8.78678511937812	22.4597445863409	nos.1	7202	2425	2	1	NA	NA	11.5793680573084	somatic	1	1.62251625439352	nCount_RNA_pass
nos.1_AGGTTGTAGGCGAAGG-1	germline	SeuratProject	5942	1930	3.56782228205991	37.445304611242	nos.1	5941	1929	1	0	NA	NA	-10.6095843557802	germline	0	1.53247493578574	nCount_RNA_pass
nos.1_AGGTTGTAGTAGTGCG-1	germline	SeuratProject	2249	1032	7.06980880391285	28.6794130724767	nos.1	2249	1032	1	0	NA	NA	-10.2361363692412	germline	0	0.597108027862264	nCount_RNA_pass
nos.1_AGGTTGTGTGGACTAG-1	germline	SeuratProject	4607	1836	3.06056001736488	28.6520512263946	nos.1	4605	1834	1	0	NA	NA	-9.71585901539787	germline	0	1.47453538846103	nCount_RNA_pass
nos.1_AGGTTGTGTGTATACC-1	somatic	SeuratProject	3645	1219	7.46227709190672	36.9272976680384	nos.1	3645	1219	2	1	NA	NA	16.6795874367998	somatic	1	0.651093740742571	nCount_RNA_pass
nos.1_AGTAACCAGGAATGTT-1	germline	SeuratProject	6246	2163	5.09125840537944	33.1412103746398	nos.1	6243	2160	1	0	NA	NA	-9.69524520214583	germline	0	1.72658170253691	nCount_RNA_pass
nos.1_AGTAACCCAGAGTAAT-1	germline	SeuratProject	3265	1350	5.60490045941807	31.4241960183767	nos.1	3265	1350	1	0	NA	NA	-12.1210329123657	germline	0	0.921332738017169	nCount_RNA_pass
nos.1_AGTAACCCATGTACGT-1	somaticprecursor	SeuratProject	3037	1319	5.43299308528153	28.7125452749424	nos.1	3033	1315	2	4	NA	NA	12.5121733988894	somatic	4	0.656388166628374	nCount_RNA_pass
nos.1_AGTAACCGTATTGAGA-1	germline	SeuratProject	2372	1146	5.52276559865093	24.7892074198988	nos.1	2368	1142	1	2	NA	NA	-2.27502521513138	germline	2	0.585121608223109	nCount_RNA_pass
nos.1_AGTAACCGTCTGGTTA-1	somatic	SeuratProject	2460	1175	7.52032520325203	24.390243902439	nos.1	2460	1175	2	1	NA	NA	21.7869828473907	somatic	1	0.51624742763426	nCount_RNA_pass
nos.1_AGTAACCTCTATCACT-1	somatic	SeuratProject	3114	1242	5.61978163134232	29.2870905587669	nos.1	3111	1239	2	1	NA	NA	22.5690516156249	somatic	1	0.651643912712793	nCount_RNA_pass
nos.1_AGTACCACACCAGCGT-1	somatic	SeuratProject	2208	994	6.02355072463768	32.518115942029	nos.1	2206	992	2	1	NA	NA	14.643215326682	somatic	1	0.498448217420186	nCount_RNA_pass
nos.1_AGTACCATCACTGTTT-1	germline	SeuratProject	6041	1966	4.03906637973845	34.3486177785135	nos.1	6040	1965	1	2	NA	NA	-6.8178753163099	germline	2	1.72906986807326	nCount_RNA_pass
nos.1_AGTACTGAGAGGCGGA-1	germline	SeuratProject	7248	2219	6.87086092715232	32.560706401766	nos.1	7248	2219	1	0	NA	NA	-16.4807012617773	germline	0	2.16061254676266	nCount_RNA_pass
nos.1_AGTACTGAGATGCTAA-1	spermatocyte	SeuratProject	2574	1227	2.64180264180264	33.4498834498835	nos.1	2572	1225	0	3	NA	NA	-10.6717419466464	nos.1.0	3	0.477454072983835	nCount_RNA_pass
nos.1_AGTACTGAGGTACAAT-1	germline	SeuratProject	6225	1894	8.20883534136546	33.7670682730924	nos.1	6224	1893	1	0	NA	NA	-15.3694352057307	germline	0	1.55609275916538	nCount_RNA_pass
nos.1_AGTACTGAGGTGAGAA-1	germline	SeuratProject	6158	1978	6.57681065280935	30.5618707372524	nos.1	6158	1978	1	0	NA	NA	-15.0474696292028	germline	0	1.77402466349904	nCount_RNA_pass
nos.1_AGTACTGCACAAATCC-1	somatic	SeuratProject	3997	1374	3.77783337503127	31.8739054290718	nos.1	3994	1371	2	1	NA	NA	10.6837865669324	somatic	1	0.721908080955399	nCount_RNA_pass
nos.1_AGTACTGGTTGAGAGC-1	germline	SeuratProject	4216	1781	4.98102466793169	27.8937381404175	nos.1	4214	1779	1	0	NA	NA	-10.8830860164441	germline	0	1.36790270688409	nCount_RNA_pass
nos.1_AGTACTGTCTGAGAGG-1	germline	SeuratProject	3514	1565	5.09391007398976	27.233921457029	nos.1	3511	1563	1	0	NA	NA	-10.4123727774445	germline	0	1.02616748558968	nCount_RNA_pass
nos.1_AGTAGCTCACGAAAGC-1	somatic	SeuratProject	3780	1328	3.41269841269841	37.3809523809524	nos.1	3780	1328	2	1	NA	NA	9.55442624140559	somatic	1	0.796559875604043	nCount_RNA_pass
nos.1_AGTAGCTGTCTGTAGT-1	somatic	SeuratProject	2797	1092	4.43332141580265	36.7536646406865	nos.1	2796	1091	2	1	NA	NA	12.5282443590247	somatic	1	0.57651696029098	nCount_RNA_pass
nos.1_AGTAGCTTCGTAACTG-1	somatic	SeuratProject	2842	1035	3.72976776917664	36.4532019704434	nos.1	2842	1035	2	1	NA	NA	10.7029597232519	somatic	1	0.46932258757292	nCount_RNA_pass
nos.1_AGTAGTCAGTCAGGGT-1	spermatocyte	SeuratProject	2312	1247	2.2923875432526	14.1003460207612	nos.1	2306	1241	4	3	NA	NA	-28.5018981734181	spermatocyte	3	0.526870382363089	nCount_RNA_pass
nos.1_AGTAGTCCAGTCGAGA-1	germline	SeuratProject	5416	1892	5.90841949778434	32.3301329394387	nos.1	5415	1891	1	0	NA	NA	-10.5545646236195	germline	0	1.38272884285799	nCount_RNA_pass
nos.1_AGTAGTCTCTTAGCCC-1	germline	SeuratProject	2480	1115	4.03225806451613	37.6209677419355	nos.1	2479	1114	0	0	NA	NA	-9.52576741970422	nos.1.0	0	0.607132652407837	nCount_RNA_pass
nos.1_AGTCAACAGAACTGAT-1	germline	SeuratProject	3140	1402	2.96178343949045	32.7707006369427	nos.1	3138	1400	1	0	NA	NA	-10.3730746794595	germline	0	0.931431640045612	nCount_RNA_pass
nos.1_AGTCAACAGATGGGCT-1	germline	SeuratProject	4089	1570	7.06774272438249	34.1403766202005	nos.1	4086	1567	1	2	NA	NA	-7.26088720161579	germline	2	1.05242276891915	nCount_RNA_pass
nos.1_AGTCAACAGCGAATGC-1	somaticprecursor	SeuratProject	4694	1493	3.23817639539838	37.2177247550064	nos.1	4691	1490	2	4	NA	NA	12.6435171161789	somatic	4	0.993495187994459	nCount_RNA_pass
nos.1_AGTCAACAGTGCTAGG-1	germline	SeuratProject	5231	1940	4.87478493595871	34.1808449627222	nos.1	5229	1938	1	0	NA	NA	-10.931153865161	germline	0	1.56230545338701	nCount_RNA_pass
nos.1_AGTCAACGTGTGGACA-1	germline	SeuratProject	2685	603	0.893854748603352	18.4729981378026	nos.1	2656	589	6	0	NA	NA	-4.19861030350774	somaticprecursor	0	0.273541183576863	nCount_RNA_pass
nos.1_AGTCAACTCTCGCTTG-1	germline	SeuratProject	5194	1851	5.79514824797844	30.9395456295726	nos.1	5191	1848	1	0	NA	NA	-10.3784905815984	germline	0	1.55931687571952	nCount_RNA_pass
nos.1_AGTCACACACTAACGT-1	somatic	SeuratProject	2899	1246	4.38082097274922	29.0100034494653	nos.1	2898	1245	2	1	NA	NA	17.5854378730089	somatic	1	0.620617770570239	nCount_RNA_pass
nos.1_AGTCACAGTCGAGCTC-1	germline	SeuratProject	5953	2050	4.53552830505627	31.3623383168151	nos.1	5952	2049	1	0	NA	NA	-13.3614535193018	germline	0	1.83813666499105	nCount_RNA_pass
nos.1_AGTCACAGTTGGCTAT-1	germline	SeuratProject	4597	1787	8.91886012616924	24.2549488797042	nos.1	4596	1786	1	2	NA	NA	-5.42152647678803	germline	2	1.28804906103223	nCount_RNA_pass
nos.1_AGTCACATCAGCAGAG-1	germline	SeuratProject	5517	1918	4.80333514591263	29.5269168026101	nos.1	5514	1915	1	0	NA	NA	-14.5551277346436	germline	0	1.66331060541213	nCount_RNA_pass
nos.1_AGTCACATCCGGCAAC-1	somatic	SeuratProject	6935	2186	6.31578947368421	30.4974765681327	nos.1	6935	2186	2	1	NA	NA	23.0825280292186	somatic	1	1.62314884721608	nCount_RNA_pass
nos.1_AGTCACATCTTTCGAT-1	germline	SeuratProject	4327	1578	3.7901548416917	35.3131499884446	nos.1	4325	1576	1	0	NA	NA	-12.9669479528033	germline	0	1.3414406268719	nCount_RNA_pass
nos.1_AGTCATGAGGAAGTGA-1	somatic	SeuratProject	2237	1015	4.73848904783192	27.7156906571301	nos.1	2237	1015	2	1	NA	NA	9.66566821969377	somatic	1	0.495390711119091	nCount_RNA_pass
nos.1_AGTCATGAGGGCGAAG-1	somatic	SeuratProject	3760	1374	7.10106382978723	34.4946808510638	nos.1	3756	1370	2	1	NA	NA	16.1463289551695	somatic	1	0.78375393287611	nCount_RNA_pass
nos.1_AGTCATGGTATGCGTT-1	somatic	SeuratProject	3089	1214	6.05373907413402	29.1680155390094	nos.1	3088	1213	2	1	NA	NA	13.8173045210482	somatic	1	0.727307746575759	nCount_RNA_pass
nos.1_AGTCATGGTGGTAACG-1	germline	SeuratProject	3568	1392	4.28811659192825	33.7443946188341	nos.1	3568	1392	1	0	NA	NA	-14.6381478282735	germline	0	1.03663182161544	nCount_RNA_pass
nos.1_AGTCTCCAGAGCTGCA-1	somatic	SeuratProject	2563	1100	9.2079594225517	31.9547405384315	nos.1	2560	1097	2	1	NA	NA	7.94427031468391	somatic	1	0.570514598839569	nCount_RNA_pass
nos.1_AGTCTCCAGTAGTCTC-1	somatic	SeuratProject	2572	1240	3.73250388802488	21.6951788491446	nos.1	2572	1240	2	1	NA	NA	18.0627289705013	somatic	1	0.568172110618796	nCount_RNA_pass
nos.1_AGTCTCCCAAGCCATT-1	germline	SeuratProject	2663	1174	5.63274502440856	34.6977093503567	nos.1	2659	1170	1	0	NA	NA	-9.08925514615297	germline	0	0.74928312094879	nCount_RNA_pass
nos.1_AGTCTCCCAAGTGCTT-1	germline	SeuratProject	2460	1104	4.67479674796748	34.1056910569106	nos.1	2460	1104	1	0	NA	NA	-9.16014977922088	germline	0	0.69214165737391	nCount_RNA_pass
nos.1_AGTCTCCCAGAGAGGG-1	germline	SeuratProject	7074	2333	5.96550749222505	29.4175855244558	nos.1	7073	2332	1	0	NA	NA	-14.9722437618113	germline	0	2.13024331040017	nCount_RNA_pass
nos.1_AGTCTCCCATGGCCCA-1	somatic	SeuratProject	3324	1435	7.5812274368231	26.7448856799037	nos.1	3322	1433	2	1	NA	NA	13.4117129929739	somatic	1	0.746709066566181	nCount_RNA_pass
nos.1_AGTGACTAGCGACTTT-1	somatic	SeuratProject	2736	1162	6.57894736842105	29.8245614035088	nos.1	2735	1161	2	1	NA	NA	19.9419888725752	somatic	1	0.534387833379869	nCount_RNA_pass
nos.1_AGTGACTCACTCAGAT-1	germline	SeuratProject	7230	2157	4.32918395573997	34.9100968188105	nos.1	7229	2156	1	0	NA	NA	-15.2682506013144	germline	0	1.92382968663952	nCount_RNA_pass
nos.1_AGTGACTTCCTCACTG-1	germline	SeuratProject	7490	2230	6.07476635514019	35.2202937249666	nos.1	7488	2228	1	0	NA	NA	-15.0678289587883	germline	0	1.89289442088853	nCount_RNA_pass
nos.1_AGTGATCAGCGCTTCG-1	germline	SeuratProject	5513	2052	6.60257573009251	25.8117177580265	nos.1	5512	2051	1	0	NA	NA	-16.1907571228078	germline	0	1.65123767211479	nCount_RNA_pass
nos.1_AGTGATCAGGGTTAAT-1	spermatocyte	SeuratProject	2217	1126	3.29273793414524	29.5895354082093	nos.1	2217	1126	0	3	NA	NA	-8.65009915246069	nos.1.0	3	0.430657034815494	nCount_RNA_pass
nos.1_AGTGATCGTAGGATAT-1	somatic	SeuratProject	4679	1776	6.11241718315879	26.1166916007694	nos.1	4674	1771	2	1	NA	NA	22.3946434935191	somatic	1	1.07751516941754	nCount_RNA_pass
nos.1_AGTGATCTCCGTCAAA-1	somatic	SeuratProject	6727	1797	5.06912442396313	39.2745651850751	nos.1	6725	1795	2	1	NA	NA	17.1650527750277	somatic	1	1.25809373796368	nCount_RNA_pass
nos.1_AGTGATCTCGTAATGC-1	germline	SeuratProject	2598	1302	4.69591993841416	16.4742109314858	nos.1	2597	1301	1	2	NA	NA	-4.21322434201184	germline	2	0.929537555521524	nCount_RNA_pass
nos.1_AGTGCCGCATCGATCA-1	somatic	SeuratProject	2907	1212	9.18472652218782	33.1613347093223	nos.1	2906	1211	2	1	NA	NA	4.31555395459939	somatic	1	0.594576948745191	nCount_RNA_pass
nos.1_AGTGCCGGTAAGGAGA-1	somatic	SeuratProject	2420	1202	6.5702479338843	20.0413223140496	nos.1	2420	1202	2	1	NA	NA	17.1114948933547	somatic	1	0.59584022295722	nCount_RNA_pass
nos.1_AGTGCCGGTGCATTAC-1	muscle	SeuratProject	4921	1547	3.19040845356635	31.8024791709002	nos.1	4901	1533	8	5	NA	NA	7.09519649063015	muscle	5	0.933401527143573	nCount_RNA_pass
nos.1_AGTGTTGAGCTTCATG-1	somatic	SeuratProject	3453	1239	3.59108022009847	38.7778743121923	nos.1	3453	1239	2	1	NA	NA	16.0286506412393	somatic	1	0.651131111740332	nCount_RNA_pass
nos.1_AGTGTTGCACGACAGA-1	germline	SeuratProject	7370	2234	3.36499321573948	37.7883310719132	nos.1	7366	2230	1	0	NA	NA	-12.2962519802824	germline	0	2.06400304983133	nCount_RNA_pass
nos.1_AGTGTTGCATGTTCGA-1	somatic	SeuratProject	5322	1906	8.28635851183765	28.3352123261932	nos.1	5320	1904	2	1	NA	NA	11.6276026128518	somatic	1	1.1926299115956	nCount_RNA_pass
nos.1_AGTGTTGGTCTCAGAT-1	germline	SeuratProject	5640	1941	5.14184397163121	34.8581560283688	nos.1	5638	1939	1	0	NA	NA	-14.1461173221331	germline	0	1.73519777008981	nCount_RNA_pass
nos.1_AGTTAGCAGCAGGTCA-1	germline	SeuratProject	4039	1653	6.28868531814806	26.1698440207972	nos.1	4038	1652	1	0	NA	NA	-13.9224320078496	germline	0	1.22574175495878	nCount_RNA_pass
nos.1_AGTTAGCAGCCAAGGT-1	germline	SeuratProject	2867	1226	6.59225671433554	34.4959888385072	nos.1	2866	1225	1	0	NA	NA	-9.2229816356207	germline	0	0.732144839357162	nCount_RNA_pass
nos.1_AGTTAGCAGCTGAGTG-1	germline	SeuratProject	4688	1784	7.48720136518771	28.9035836177474	nos.1	4687	1783	1	0	NA	NA	-14.9162896873853	germline	0	1.39931361785189	nCount_RNA_pass
nos.1_AGTTAGCAGGATGGCT-1	somatic	SeuratProject	4309	1455	5.96426084938501	33.9521930842423	nos.1	4308	1454	2	1	NA	NA	16.2853016026232	somatic	1	0.911616577105932	nCount_RNA_pass
nos.1_AGTTAGCAGGCAGTCA-1	germline	SeuratProject	3513	1451	4.29832052376886	29.77512097922	nos.1	3512	1450	1	0	NA	NA	-12.5648272286084	germline	0	1.05841713159587	nCount_RNA_pass
nos.1_AGTTAGCAGGGTCACA-1	somatic	SeuratProject	2633	1150	4.89935434865173	31.4849981010254	nos.1	2632	1149	2	1	NA	NA	9.82401122412507	somatic	1	0.52823000628051	nCount_RNA_pass
nos.1_AGTTAGCAGTGGTTCT-1	germline	SeuratProject	4822	2101	3.19369556200747	19.8465367067607	nos.1	4820	2099	1	2	NA	NA	-4.47353477030763	germline	2	1.5821359344056	nCount_RNA_pass
nos.1_AGTTAGCGTGAAGCTG-1	spermatocyte	SeuratProject	4463	1872	3.71947120770782	25.6105758458436	nos.1	4457	1867	0	3	NA	NA	-11.213086918584	nos.1.0	3	0.926238021371916	nCount_RNA_pass
nos.1_AGTTAGCGTTCAACGT-1	germline	SeuratProject	3926	1446	5.37442689760571	33.3927661742231	nos.1	3926	1446	1	0	NA	NA	-14.0938015060157	germline	0	1.05801230788682	nCount_RNA_pass
nos.1_AGTTAGCGTTTCTATC-1	muscle	SeuratProject	3956	1486	6.19312436804853	18.5540950455005	nos.1	3945	1476	8	5	NA	NA	16.1735451877988	muscle	5	0.794668515811867	nCount_RNA_pass
nos.1_AGTTAGCTCCTGGCTT-1	somatic	SeuratProject	3599	1636	2.91747707696582	25.7571547652126	nos.1	3595	1632	0	1	NA	NA	10.3145452851966	nos.1.0	1	0.82173659503713	nCount_RNA_pass
nos.1_AGTTCCCAGTATAGAC-1	somaticprecursor	SeuratProject	3145	1260	5.05564387917329	27.4085850556439	nos.1	3140	1256	2	4	NA	NA	14.8778146940069	somatic	4	0.628975824972598	nCount_RNA_pass
nos.1_AGTTCCCCAACGGCTC-1	somatic	SeuratProject	3716	1210	5.22066738428418	39.4241119483315	nos.1	3715	1209	2	1	NA	NA	14.1620397939113	somatic	1	0.734275908291708	nCount_RNA_pass
nos.1_AGTTCCCCATCAGCGC-1	germline	SeuratProject	4624	1681	5.29844290657439	37.1539792387543	nos.1	4621	1678	1	0	NA	NA	-11.5929083166093	germline	0	1.27847344244301	nCount_RNA_pass
nos.1_AGTTCCCGTGATTCTG-1	germline	SeuratProject	5931	1875	4.8895633114146	38.6275501601754	nos.1	5928	1872	1	0	NA	NA	-13.2915695060092	germline	0	1.48392969232828	nCount_RNA_pass
nos.1_AGTTCCCTCCAGTGCG-1	muscle	SeuratProject	2754	1230	5.5918663761801	20.9513435003631	nos.1	2745	1222	8	5	NA	NA	4.51338732334012	muscle	5	0.526247047728235	nCount_RNA_pass
nos.1_AGTTCCCTCCTCTAGC-1	somatic	SeuratProject	2290	929	8.03493449781659	36.3318777292576	nos.1	2289	928	2	1	NA	NA	10.4263766345568	somatic	1	0.453528964248342	nCount_RNA_pass
nos.1_AGTTCGACACTTGTCC-1	germline	SeuratProject	5563	1848	5.08718317454611	34.0823296782312	nos.1	5562	1847	1	0	NA	NA	-12.9575940245771	germline	0	1.54607391880481	nCount_RNA_pass
nos.1_AGTTCGAGTACCTAAC-1	germline	SeuratProject	3153	1487	5.48683793212813	20.3298445924516	nos.1	3150	1484	1	2	NA	NA	-4.42356649950414	germline	2	0.942571983892127	nCount_RNA_pass
nos.1_AGTTCGAGTCGAGCAA-1	germline	SeuratProject	4132	1615	5.80832526621491	33.4946757018393	nos.1	4127	1610	1	0	NA	NA	-4.20905679667164	germline	0	1.20075120609387	nCount_RNA_pass
nos.1_AGTTCGATCACGATCA-1	germline	SeuratProject	4958	1678	5.06252521177894	34.4090359015732	nos.1	4950	1670	1	2	NA	NA	-5.58542548289434	germline	2	1.21979931179119	nCount_RNA_pass
nos.1_AGTTCGATCGTAACAC-1	germline	SeuratProject	6651	2309	3.57840926176515	27.830401443392	nos.1	6651	2309	1	0	NA	NA	-15.0521982350768	germline	0	2.19878856077399	nCount_RNA_pass
nos.1_ATACCGACACCTCTGT-1	somatic	SeuratProject	3254	1123	2.8580208973571	39.7357098955132	nos.1	3253	1122	2	1	NA	NA	15.6248046858727	somatic	1	0.603222148606786	nCount_RNA_pass
nos.1_ATACCGACATGGCCAC-1	germline	SeuratProject	4945	1905	3.94337714863498	24.1253791708797	nos.1	4943	1903	1	2	NA	NA	-4.82690420033382	germline	2	1.57932575753026	nCount_RNA_pass
nos.1_ATACCGATCCACGAAT-1	germline	SeuratProject	5927	1972	4.43732073561667	35.0598953939598	nos.1	5924	1969	1	0	NA	NA	-9.88767307969569	germline	0	1.65442815649338	nCount_RNA_pass
nos.1_ATACCTTAGCTATCCA-1	somatic	SeuratProject	4004	1673	6.99300699300699	21.2037962037962	nos.1	4003	1672	2	1	NA	NA	16.9302588875113	somatic	1	0.978019401206574	nCount_RNA_pass
nos.1_ATACCTTGTGGAGGTT-1	germline	SeuratProject	7251	2220	7.48862225899876	33.8711901806647	nos.1	7251	2220	1	0	NA	NA	-15.285525479788	germline	0	2.01116096257338	nCount_RNA_pass
nos.1_ATACCTTTCGATCCCT-1	germline	SeuratProject	5476	2084	5.71585098612126	27.3009495982469	nos.1	5469	2077	1	2	NA	NA	-6.56132497063273	germline	2	1.5989858475874	nCount_RNA_pass
nos.1_ATACTTCCATGACTCA-1	germline	SeuratProject	2781	1301	9.277238403452	27.4002157497303	nos.1	2780	1300	1	0	NA	NA	-9.29964836078782	germline	0	0.811520448262102	nCount_RNA_pass
nos.1_ATACTTCGTTCCTAGA-1	germline	SeuratProject	5729	2072	7.1914819340199	25.5716529935416	nos.1	5729	2072	1	0	NA	NA	-13.4027690764203	germline	0	1.74571848253766	nCount_RNA_pass
nos.1_ATACTTCTCAGCTGTA-1	germline	SeuratProject	4293	1889	5.59049615653389	18.5651059864896	nos.1	4282	1879	1	2	NA	NA	-9.26657722299408	germline	2	1.31550224803615	nCount_RNA_pass
nos.1_ATACTTCTCGGACGTC-1	somatic	SeuratProject	5695	1890	6.81299385425812	29.5346795434592	nos.1	5694	1889	2	1	NA	NA	16.5508366948356	somatic	1	1.31551141653489	nCount_RNA_pass
nos.1_ATACTTCTCTTCCGTG-1	germline	SeuratProject	5165	1849	2.42013552758955	33.1848983543078	nos.1	5163	1847	1	0	NA	NA	-12.148248057845	germline	0	1.47090883772756	nCount_RNA_pass
nos.1_ATAGACCAGGCATGCA-1	somatic	SeuratProject	4684	1816	6.68232280102476	20.66609735269	nos.1	4681	1813	2	1	NA	NA	28.6058570674042	somatic	1	1.0169549533263	nCount_RNA_pass
nos.1_ATAGACCGTTACCGTA-1	germline	SeuratProject	4856	1814	5.53953871499176	32.3929159802306	nos.1	4852	1810	1	2	NA	NA	-10.4935982501487	germline	2	1.41277809067495	nCount_RNA_pass
nos.1_ATAGACCGTTCTCCCA-1	germline	SeuratProject	4497	1689	4.11385368023126	31.1541027351568	nos.1	4494	1686	1	0	NA	NA	-13.272103213244	germline	0	1.29893755701217	nCount_RNA_pass
nos.1_ATAGAGAAGGACATCG-1	germline	SeuratProject	4567	1674	2.99978103788045	35.8659951828334	nos.1	4560	1667	1	2	NA	NA	-8.84973683246857	germline	2	1.22524373406614	nCount_RNA_pass
nos.1_ATAGAGAAGGGAGGTG-1	germline	SeuratProject	3879	1584	7.08945604537252	30.8584686774942	nos.1	3878	1583	1	0	NA	NA	-10.5648258391884	germline	0	1.20555963670539	nCount_RNA_pass
nos.1_ATAGAGAAGTTACGTC-1	germline	SeuratProject	2347	1167	4.6016190881977	25.5219429058372	nos.1	2346	1166	1	0	NA	NA	-4.55108218982615	germline	0	0.673261301647328	nCount_RNA_pass
nos.1_ATAGAGAGTGACGTCC-1	germline	SeuratProject	7309	2213	4.66548091394172	35.2579012176768	nos.1	7307	2211	1	0	NA	NA	-14.6238363128632	germline	0	1.9800632592148	nCount_RNA_pass
nos.1_ATAGAGATCAAGGACG-1	somatic	SeuratProject	3328	1180	5.82932692307692	39.2427884615385	nos.1	3327	1179	2	1	NA	NA	2.97512502736522	somatic	1	0.717352991907502	nCount_RNA_pass
nos.1_ATAGGCTAGGCAGGTT-1	germline	SeuratProject	5425	1768	6.45161290322581	34.4147465437788	nos.1	5425	1768	1	0	NA	NA	-14.4669493900096	germline	0	1.44507074782815	nCount_RNA_pass
nos.1_ATAGGCTCAACACACT-1	somatic	SeuratProject	4425	1887	5.6045197740113	17.1525423728814	nos.1	4423	1885	2	1	NA	NA	26.765200548531	somatic	1	1.08512168635552	nCount_RNA_pass
nos.1_ATAGGCTCATCGATCA-1	germline	SeuratProject	3953	1622	8.04452314697698	25.6767012395649	nos.1	3953	1622	1	0	NA	NA	-11.8371094267258	germline	0	1.05915378137161	nCount_RNA_pass
nos.1_ATAGGCTCATGGAAGC-1	somatic	SeuratProject	4695	1629	5.51650692225772	31.4164004259851	nos.1	4694	1628	2	1	NA	NA	22.6562556063262	somatic	1	0.970360979255615	nCount_RNA_pass
nos.1_ATAGGCTGTACCGGCT-1	somatic	SeuratProject	2554	1069	5.63821456538763	32.0281910728269	nos.1	2554	1069	2	1	NA	NA	15.6157671946845	somatic	1	0.535809958410631	nCount_RNA_pass
nos.1_ATATCCTAGAACCGCA-1	germline	SeuratProject	3056	1389	9.48952879581152	21.8913612565445	nos.1	3054	1387	1	2	NA	NA	-10.0201427966689	germline	2	0.780890573434935	nCount_RNA_pass
nos.1_ATATCCTCAGAGTCAG-1	germline	SeuratProject	5514	2021	6.23866521581429	28.16467174465	nos.1	5510	2017	1	0	NA	NA	-10.8336042837865	germline	0	1.5878310506286	nCount_RNA_pass
nos.1_ATATCCTGTACGAGCA-1	somatic	SeuratProject	4598	1756	7.59025663331883	24.7716398434102	nos.1	4597	1755	2	1	NA	NA	18.369415488007	somatic	1	1.07280556198474	nCount_RNA_pass
nos.1_ATATCCTGTGATTCTG-1	somatic	SeuratProject	2879	1280	8.75303924973949	24.4529350468913	nos.1	2879	1280	2	1	NA	NA	16.228776300652	somatic	1	0.630049820367372	nCount_RNA_pass
nos.1_ATATCCTTCAGGACGA-1	germline	SeuratProject	4170	1515	4.48441247002398	33.1654676258993	nos.1	4167	1512	1	2	NA	NA	-2.08590124466249	germline	2	1.06156254768401	nCount_RNA_pass
nos.1_ATATCCTTCTAAGCCA-1	germline	SeuratProject	5687	2019	5.53894847898716	29.5586425180236	nos.1	5686	2018	1	0	NA	NA	-12.8859856168796	germline	0	1.74608744588182	nCount_RNA_pass
nos.1_ATATCCTTCTTCTCAA-1	germline	SeuratProject	3770	1544	6.02122015915119	31.2997347480106	nos.1	3768	1542	1	0	NA	NA	-11.7334795523546	germline	0	1.0963267811046	nCount_RNA_pass
nos.1_ATCACAGAGACTCTTG-1	somatic	SeuratProject	2478	1086	5.2865213882163	29.8224374495561	nos.1	2476	1084	2	1	NA	NA	10.2929791779901	somatic	1	0.487530786872436	nCount_RNA_pass
nos.1_ATCACAGAGGTGATAT-1	somatic	SeuratProject	4271	1594	2.83306017326153	26.6682275813627	nos.1	4270	1593	2	1	NA	NA	31.6591567270722	somatic	1	0.896110183259976	nCount_RNA_pass
nos.1_ATCACAGCACGACGCT-1	germline	SeuratProject	6215	2049	4.79485116653258	36.68543845535	nos.1	6213	2047	1	0	NA	NA	-10.5259994423337	germline	0	1.81975640524072	nCount_RNA_pass
nos.1_ATCACAGGTCGTCATA-1	germline	SeuratProject	5180	2268	0.772200772200772	18.1853281853282	nos.1	5179	2267	1	0	NA	NA	-22.0751925747061	germline	0	2.19434890914493	nCount_RNA_pass
nos.1_ATCACAGGTCTTTATC-1	germline	SeuratProject	3706	1438	2.61737722611981	32.9195898542903	nos.1	3704	1436	1	2	NA	NA	-2.20852332181871	germline	2	1.03042169532931	nCount_RNA_pass
nos.1_ATCACAGGTGTTTCTT-1	somatic	SeuratProject	5964	1883	4.17505030181087	29.2085848423877	nos.1	5963	1882	2	1	NA	NA	33.6922658552545	somatic	1	1.25011099568482	nCount_RNA_pass
nos.1_ATCACGAAGCTGCCAC-1	somatic	SeuratProject	5071	1814	8.34154999014001	26.1486886215737	nos.1	5070	1813	2	1	NA	NA	14.3476284148353	somatic	1	1.12742207111307	nCount_RNA_pass
nos.1_ATCACGAAGGAACGAA-1	somatic	SeuratProject	4141	1558	5.62666022699831	29.5822265153345	nos.1	4138	1555	2	1	NA	NA	22.6371403068947	somatic	1	0.984853643080617	nCount_RNA_pass
nos.1_ATCACGAAGTGCAGCA-1	germline	SeuratProject	4564	1693	3.52760736196319	25.3067484662577	nos.1	4561	1690	1	2	NA	NA	-11.8513378942669	germline	2	1.30102525393011	nCount_RNA_pass
nos.1_ATCACGAAGTGCCGAA-1	germline	SeuratProject	5379	1866	4.27588771147053	30.767800706451	nos.1	5378	1865	1	0	NA	NA	-12.9110392474578	germline	0	1.5417813161727	nCount_RNA_pass
nos.1_ATCACGACACATTGTG-1	germline	SeuratProject	4616	1855	5.80589254766031	29.7876949740035	nos.1	4611	1850	0	0	NA	NA	-3.5135994358887	nos.1.0	0	1.3711021268551	nCount_RNA_pass
nos.1_ATCACGATCGGCAGTC-1	germline	SeuratProject	7111	2028	3.51567993249895	39.1787371677682	nos.1	7108	2025	1	0	NA	NA	-14.2135450712798	germline	0	1.62551160225418	nCount_RNA_pass
nos.1_ATCACTTAGCAACAGC-1	germline	SeuratProject	3940	1659	9.39086294416244	20.3045685279188	nos.1	3937	1656	1	0	NA	NA	-9.90581220128	germline	0	1.13473315982336	nCount_RNA_pass
nos.1_ATCACTTAGGCATTTC-1	germline	SeuratProject	2285	969	9.75929978118162	34.4857768052516	nos.1	2284	968	6	0	NA	NA	-2.97804175566228	somaticprecursor	0	0.5673410493217	nCount_RNA_pass
nos.1_ATCACTTGTCTGTGGC-1	somaticprecursor	SeuratProject	5043	1733	3.74776918500892	24.786833234186	nos.1	5039	1729	2	4	NA	NA	20.3193757533267	somatic	4	1.0868904222858	nCount_RNA_pass
nos.1_ATCACTTGTTAGAGTA-1	germline	SeuratProject	6433	2035	3.73076325198197	35.3645266594124	nos.1	6431	2033	1	0	NA	NA	-13.0443186991372	germline	0	1.74321097480534	nCount_RNA_pass
nos.1_ATCACTTTCAAGCCTA-1	germline	SeuratProject	6467	2348	4.37606308953147	23.9832998299057	nos.1	6464	2345	1	0	NA	NA	-15.951954751665	germline	0	2.02459132409209	nCount_RNA_pass
nos.1_ATCACTTTCCGTAATG-1	somatic	SeuratProject	3015	1311	9.22056384742952	23.0845771144279	nos.1	3013	1309	2	1	NA	NA	19.0988458261838	somatic	1	0.611619901668221	nCount_RNA_pass
nos.1_ATCACTTTCGATTCCC-1	germline	SeuratProject	7237	2173	3.26101975956888	36.1475749620008	nos.1	7234	2170	1	0	NA	NA	-15.7537712176055	germline	0	2.01257168012654	nCount_RNA_pass
nos.1_ATCAGGTAGAAATTCG-1	somatic	SeuratProject	2753	1047	2.76062477297494	10.0617508172902	nos.1	2751	1045	2	1	NA	NA	20.8759243085606	somatic	1	0.353672895413876	nCount_RNA_pass
nos.1_ATCAGGTAGTTCTCTT-1	germline	SeuratProject	4550	1623	4.04395604395604	36.3956043956044	nos.1	4548	1621	1	2	NA	NA	-11.7926008403143	germline	2	1.15883676045556	nCount_RNA_pass
nos.1_ATCAGGTCAATTGCTG-1	somatic	SeuratProject	5050	1541	4.37623762376238	38.2772277227723	nos.1	5048	1539	2	1	NA	NA	15.1726890843872	somatic	1	1.05829374514388	nCount_RNA_pass
nos.1_ATCAGGTCAGGTGTGA-1	germline	SeuratProject	2380	1068	4.45378151260504	36.0504201680672	nos.1	2379	1067	1	0	NA	NA	-9.31477480136767	germline	0	0.659515590470671	nCount_RNA_pass
nos.1_ATCAGGTGTACGTACT-1	somatic	SeuratProject	5688	2120	8.15752461322082	19.8663853727145	nos.1	5684	2116	2	1	NA	NA	13.3552112139609	somatic	1	1.33753853943571	nCount_RNA_pass
nos.1_ATCAGGTGTCACGTGC-1	germline	SeuratProject	3512	1372	3.75854214123007	32.8587699316629	nos.1	3509	1369	1	2	NA	NA	-5.14982226060493	germline	2	0.91876130998332	nCount_RNA_pass
nos.1_ATCATTCAGATTCGCT-1	somatic	SeuratProject	3920	1385	6.76020408163265	16.734693877551	nos.1	3899	1366	7	1	NA	NA	17.6901453699701	nos.1.7	1	0.641538415333506	nCount_RNA_pass
nos.1_ATCATTCAGGAGAGGC-1	somatic	SeuratProject	2233	1053	6.85176892073444	25.8396775638155	nos.1	2231	1051	2	1	NA	NA	18.8961962501174	somatic	1	0.447454425942414	nCount_RNA_pass
nos.1_ATCATTCTCCTGGGTG-1	germline	SeuratProject	4311	1567	4.50011598237068	37.7638598932962	nos.1	4309	1565	1	0	NA	NA	-12.5399033153416	germline	0	1.20301466733171	nCount_RNA_pass
nos.1_ATCATTCTCTCGGTAA-1	somatic	SeuratProject	3785	1558	7.10700132100396	23.8044914134742	nos.1	3784	1557	2	1	NA	NA	17.0802028420726	somatic	1	0.859513432266225	nCount_RNA_pass
nos.1_ATCCACCCACATCCCT-1	somatic	SeuratProject	2577	1199	8.38183934807916	19.2859914629414	nos.1	2577	1199	2	1	NA	NA	26.1121990864531	somatic	1	0.502762172957118	nCount_RNA_pass
nos.1_ATCCACCCACGACGCT-1	germline	SeuratProject	6043	1989	3.25997021347013	35.0157206685421	nos.1	6036	1982	1	2	NA	NA	-10.5489138847895	germline	2	1.69432319135085	nCount_RNA_pass
nos.1_ATCCACCGTCAGCTTA-1	somatic	SeuratProject	5646	1941	6.99610343606093	26.3726532058094	nos.1	5644	1939	2	1	NA	NA	15.2792294561408	somatic	1	1.36473063323231	nCount_RNA_pass
nos.1_ATCCACCTCGAAGAAT-1	germline	SeuratProject	4608	1946	4.83940972222222	17.5564236111111	nos.1	4603	1941	1	2	NA	NA	-10.3035740670292	germline	2	1.53561933699065	nCount_RNA_pass
nos.1_ATCCACCTCGAGAGAC-1	somatic	SeuratProject	2328	1054	4.25257731958763	31.5292096219931	nos.1	2328	1054	2	1	NA	NA	15.6752775276889	somatic	1	0.475150520170258	nCount_RNA_pass
nos.1_ATCCACCTCGGCCAAC-1	somatic	SeuratProject	5313	1836	6.75701110483719	23.1884057971014	nos.1	5312	1835	2	1	NA	NA	37.0895215883132	somatic	1	1.22959910773187	nCount_RNA_pass
nos.1_ATCCACCTCTTTACAC-1	germline	SeuratProject	6391	2162	8.04255984978876	31.9511813487717	nos.1	6389	2160	1	0	NA	NA	-12.6590172817029	germline	0	1.86881014673552	nCount_RNA_pass
nos.1_ATCCATTAGAGCATTA-1	somatic	SeuratProject	2482	1097	4.51248992747784	30.4995970991136	nos.1	2481	1096	2	1	NA	NA	17.9026641693932	somatic	1	0.466480249691946	nCount_RNA_pass
nos.1_ATCCATTGTGACACAG-1	somatic	SeuratProject	3692	1312	5.06500541711809	37.4593716143012	nos.1	3691	1311	2	1	NA	NA	10.1298726002725	somatic	1	0.807023987895171	nCount_RNA_pass
nos.1_ATCCATTGTGAGTCAG-1	somatic	SeuratProject	3648	1518	9.01864035087719	17.406798245614	nos.1	3647	1517	2	1	NA	NA	29.1306338808395	somatic	1	0.785439394316122	nCount_RNA_pass
nos.1_ATCCATTTCATAGGCT-1	spermatocyte	SeuratProject	2290	1297	1.79039301310044	14.1484716157205	nos.1	2283	1290	4	3	NA	NA	-27.0620775312204	spermatocyte	3	0.55834178616938	nCount_RNA_pass
nos.1_ATCCATTTCATCACTT-1	germline	SeuratProject	2352	1176	3.06122448979592	20.0680272108844	nos.1	2346	1171	1	2	NA	NA	-4.59692890209329	germline	2	0.754007046025246	nCount_RNA_pass
nos.1_ATCCATTTCGATACTG-1	germline	SeuratProject	6427	2254	4.65224832736891	26.6065038120429	nos.1	6423	2250	1	0	NA	NA	-13.4412906944049	germline	0	2.10350548599947	nCount_RNA_pass
nos.1_ATCCATTTCGCACGAC-1	germline	SeuratProject	4656	1775	4.61769759450172	34.5146048109966	nos.1	4653	1772	1	2	NA	NA	-8.63566571630116	germline	2	1.31067420068123	nCount_RNA_pass
nos.1_ATCCATTTCTGTCGCT-1	germline	SeuratProject	3769	1542	4.56354470681879	26.9036879808968	nos.1	3765	1538	1	2	NA	NA	-0.904627803274277	germline	2	1.08160883496152	nCount_RNA_pass
nos.1_ATCCCTGCACCCTGAG-1	germline	SeuratProject	4337	1530	3.73530089923911	39.2898316808854	nos.1	4337	1530	1	0	NA	NA	-6.2252293823828	germline	0	1.11704933241661	nCount_RNA_pass
nos.1_ATCCCTGCACCGTGCA-1	germline	SeuratProject	6899	1961	4.29047688070735	39.8318596898101	nos.1	6898	1960	1	0	NA	NA	-15.6486484123906	germline	0	1.70442628654592	nCount_RNA_pass
nos.1_ATCCCTGGTGATGTAA-1	somatic	SeuratProject	3263	1147	4.4744100520993	38.7680049034631	nos.1	3263	1147	2	1	NA	NA	15.3396634832502	somatic	1	0.582065138589124	nCount_RNA_pass
nos.1_ATCCCTGTCTAGCCAA-1	germline	SeuratProject	5502	1860	4.59832788077063	36.6412213740458	nos.1	5501	1859	1	0	NA	NA	-10.8730296394731	germline	0	1.40009016747087	nCount_RNA_pass
nos.1_ATCCCTGTCTCCCATG-1	somatic	SeuratProject	2716	1045	6.48011782032401	35.4565537555228	nos.1	2714	1043	2	1	NA	NA	5.37589487962233	somatic	1	0.568685384603064	nCount_RNA_pass
nos.1_ATCCGTCCACTTGGGC-1	germline	SeuratProject	5189	1725	6.59086529196377	38.0034688764695	nos.1	5188	1724	1	2	NA	NA	-8.94704572027017	germline	2	1.43847595547757	nCount_RNA_pass
nos.1_ATCCGTCGTGACTATC-1	germline	SeuratProject	3037	1284	3.06223246624959	36.8126440566348	nos.1	3031	1280	1	2	NA	NA	-7.70956164722004	germline	2	0.740796655643036	nCount_RNA_pass
nos.1_ATCCGTCGTGGCTACC-1	germline	SeuratProject	4059	1528	5.86351318058635	37.0780980537078	nos.1	4057	1526	1	0	NA	NA	-12.8338150670741	germline	0	1.12034908689185	nCount_RNA_pass
nos.1_ATCCGTCTCCGCGATG-1	muscle	SeuratProject	5228	1688	9.65952563121653	27.0275439938791	nos.1	5208	1675	8	5	NA	NA	17.4900041085592	muscle	5	0.994165651919973	nCount_RNA_pass
nos.1_ATCCGTCTCGTCAACA-1	germline	SeuratProject	6170	2229	4.05186385737439	28.7196110210697	nos.1	6166	2225	1	2	NA	NA	-12.6202096624413	germline	2	1.79563129823826	nCount_RNA_pass
nos.1_ATCCTATAGGCATCTT-1	germline	SeuratProject	6801	2390	4.54344949272166	29.2604028819291	nos.1	6797	2386	1	2	NA	NA	-11.6010562720443	germline	2	1.98639375741632	nCount_RNA_pass
nos.1_ATCCTATCAGCAGTCC-1	somatic	SeuratProject	3365	1408	6.12184249628529	22.555720653789	nos.1	3364	1407	2	1	NA	NA	18.3959789831179	somatic	1	0.777782889560293	nCount_RNA_pass
nos.1_ATCCTATGTCGTGGTC-1	germline	SeuratProject	3410	1290	5.98240469208211	32.1114369501466	nos.1	3406	1286	1	2	NA	NA	0.283115841136759	germline	2	0.810078254277045	nCount_RNA_pass
nos.1_ATCCTATGTGTCCAAT-1	somatic	SeuratProject	4308	1459	6.17455896007428	35.2367688022284	nos.1	4306	1457	2	1	NA	NA	18.0579535148203	somatic	1	0.901031375096701	nCount_RNA_pass
nos.1_ATCCTATTCGGATACT-1	somatic	SeuratProject	3179	1315	3.20855614973262	32.683233721296	nos.1	3178	1314	2	1	NA	NA	15.9945570738764	somatic	1	0.701359364337404	nCount_RNA_pass
nos.1_ATCGATGAGACATCAA-1	somatic	SeuratProject	5570	1585	5.18850987432675	38.6535008976661	nos.1	5568	1583	2	1	NA	NA	14.8471349291942	somatic	1	1.02540242167833	nCount_RNA_pass
nos.1_ATCGATGCAGAACTCT-1	somatic	SeuratProject	4206	1648	8.01236329053733	22.5867807893485	nos.1	4203	1645	2	1	NA	NA	27.152755761643	somatic	1	0.847937704234924	nCount_RNA_pass
nos.1_ATCGATGGTAGTTAGA-1	somatic	SeuratProject	6725	1890	6.02230483271375	34.9888475836431	nos.1	6724	1889	2	1	NA	NA	17.9013197625159	somatic	1	1.32399557906984	nCount_RNA_pass
nos.1_ATCGATGGTCAAAGAT-1	germline	SeuratProject	5725	1853	5.41484716157205	34.9868995633188	nos.1	5725	1853	1	0	NA	NA	-13.4597121230211	germline	0	1.50204197109437	nCount_RNA_pass
nos.1_ATCGATGGTCGCACGT-1	somatic	SeuratProject	2881	1212	4.44290177021867	29.3995140576189	nos.1	2879	1210	2	1	NA	NA	20.7432226672629	somatic	1	0.641117644210502	nCount_RNA_pass
nos.1_ATCGATGTCCATTTAC-1	somatic	SeuratProject	3419	1362	6.4931266452179	26.9377010821878	nos.1	3418	1361	2	1	NA	NA	25.3653037318333	somatic	1	0.76641455056735	nCount_RNA_pass
nos.1_ATCGATGTCCCTCGTA-1	germline	SeuratProject	3066	1348	3.55512067840835	27.1363339856491	nos.1	3059	1341	1	2	NA	NA	-8.80857552640533	germline	2	0.833556863592894	nCount_RNA_pass
nos.1_ATCGATGTCGCCGTGA-1	germline	SeuratProject	5249	2051	4.76281196418365	26.4812345208611	nos.1	5243	2045	1	0	NA	NA	-11.1043092609499	germline	0	1.52182044747974	nCount_RNA_pass
nos.1_ATCGATGTCTGGGCAC-1	germline	SeuratProject	7246	2234	3.82279878553685	37.1101297267458	nos.1	7242	2230	1	0	NA	NA	-13.8820699304745	germline	0	2.04109457010929	nCount_RNA_pass
nos.1_ATCGATGTCTGGTTGA-1	germline	SeuratProject	4140	1585	5.38647342995169	32.43961352657	nos.1	4138	1583	1	2	NA	NA	-8.41901012799978	germline	2	1.05534300856856	nCount_RNA_pass
nos.1_ATCGCCTAGCAATAAC-1	germline	SeuratProject	7080	2298	3.06497175141243	32.4858757062147	nos.1	7079	2297	1	0	NA	NA	-15.5330779910112	germline	0	2.21436843833697	nCount_RNA_pass
nos.1_ATCGCCTAGCTGTTCA-1	somatic	SeuratProject	7436	2211	9.11780527165143	22.2027972027972	nos.1	7433	2208	2	1	NA	NA	29.8783237320689	somatic	1	1.65223820463748	nCount_RNA_pass
nos.1_ATCGCCTGTTAAGACA-1	germline	SeuratProject	5159	1800	6.26090327582865	32.1767784454352	nos.1	5158	1799	1	0	NA	NA	-13.4714565223795	germline	0	1.37779937326781	nCount_RNA_pass
nos.1_ATCGGATGTGTTCATG-1	germline	SeuratProject	6931	1983	7.40152936084259	38.2340210647814	nos.1	6925	1977	1	0	NA	NA	-14.6751580780436	germline	0	1.63183169148257	nCount_RNA_pass
nos.1_ATCGGATTCCGTATGA-1	somaticprecursor	SeuratProject	2814	1069	3.80241648898365	38.6282871357498	nos.1	2809	1064	2	4	NA	NA	6.9909418368107	somatic	4	0.541954260313616	nCount_RNA_pass
nos.1_ATCGGATTCGGAGATG-1	germline	SeuratProject	7442	2388	4.91803278688525	28.3929051330288	nos.1	7440	2386	1	0	NA	NA	-14.333110670128	germline	0	2.42918565713289	nCount_RNA_pass
nos.1_ATCGGATTCTGAGCAT-1	germline	SeuratProject	5635	1806	6.81455190771961	38.2608695652174	nos.1	5635	1806	1	0	NA	NA	-12.7363845163714	germline	0	1.49677635568757	nCount_RNA_pass
nos.1_ATCGGCGAGTCTAGCT-1	somatic	SeuratProject	2541	1005	2.79417552144825	39.5513577331759	nos.1	2539	1003	2	1	NA	NA	11.4891968602234	somatic	1	0.473116426330688	nCount_RNA_pass
nos.1_ATCGGCGGTTTCGATG-1	somatic	SeuratProject	2687	1015	9.11797543729066	33.8295496836621	nos.1	2684	1012	2	1	NA	NA	17.1110335349742	somatic	1	0.501536121935274	nCount_RNA_pass
nos.1_ATCGGCGTCAGAGTTC-1	germline	SeuratProject	2962	1154	5.60432140445645	39.0952059419311	nos.1	2956	1148	1	0	NA	NA	-10.3000931529763	germline	0	0.784197760369025	nCount_RNA_pass
nos.1_ATCGTAGAGACCAAAT-1	germline	SeuratProject	5122	1937	7.57516595080047	30.4373291682936	nos.1	5121	1936	1	0	NA	NA	-10.841779036032	germline	0	1.51307657423715	nCount_RNA_pass
nos.1_ATCGTAGAGCCGTTGC-1	germline	SeuratProject	6747	2197	6.28427449236698	30.3394101081962	nos.1	6735	2186	7	0	NA	NA	0.567378808090489	nos.1.7	0	1.80314442832314	nCount_RNA_pass
nos.1_ATCGTAGCAAGCCCAC-1	germline	SeuratProject	3065	1323	4.27406199021207	32.1044045676998	nos.1	3064	1322	1	0	NA	NA	-10.2015596646596	germline	0	0.881618325032617	nCount_RNA_pass
nos.1_ATCGTAGCAGACCATT-1	somatic	SeuratProject	3464	1373	6.2933025404157	31.7263279445727	nos.1	3460	1369	2	1	NA	NA	14.681290681781	somatic	1	0.67414438365694	nCount_RNA_pass
nos.1_ATCGTAGGTGCGAACA-1	germline	SeuratProject	7146	2174	3.80632521690456	31.9479429051217	nos.1	7141	2169	1	2	NA	NA	-8.68101346355129	germline	2	1.94380697755052	nCount_RNA_pass
nos.1_ATCGTAGGTGTAACGG-1	spermatocyte	SeuratProject	5598	2194	5.19828510182208	8.89603429796356	nos.1	5578	2174	4	3	NA	NA	-39.6009561561197	spermatocyte	3	1.2964960299118	nCount_RNA_pass
nos.1_ATCGTCCAGGTACAGC-1	germline	SeuratProject	4558	1609	4.82667836770513	39.293549802545	nos.1	4556	1607	1	0	NA	NA	-11.5840249426658	germline	0	1.17664829883851	nCount_RNA_pass
nos.1_ATCGTCCAGGTTTGAA-1	somatic	SeuratProject	2937	1218	5.99250936329588	28.1920326864147	nos.1	2936	1217	2	1	NA	NA	10.8394839100264	somatic	1	0.586900457305284	nCount_RNA_pass
nos.1_ATCGTCCAGTTGTCAC-1	germline	SeuratProject	3144	1331	8.33333333333333	29.3575063613232	nos.1	3143	1330	1	0	NA	NA	-9.00589062044907	germline	0	0.840380358670831	nCount_RNA_pass
nos.1_ATCGTCCCAAGAAATC-1	germline	SeuratProject	4963	1765	6.89099335079589	30.6064880112835	nos.1	4962	1764	1	0	NA	NA	-13.0914086941948	germline	0	1.42635151893434	nCount_RNA_pass
nos.1_ATCGTCCCACCCAACG-1	germline	SeuratProject	5803	2195	4.20472169567465	31.4664828536964	nos.1	5793	2185	1	2	NA	NA	-9.6193151236797	germline	2	1.73366800963926	nCount_RNA_pass
nos.1_ATCGTCCGTAGCGAGT-1	germline	SeuratProject	4597	1842	6.96106156188819	27.2351533608875	nos.1	4596	1841	1	0	NA	NA	-11.3963101290862	germline	0	1.32261526746332	nCount_RNA_pass
nos.1_ATCGTCCGTCGACTGC-1	somatic	SeuratProject	2321	991	7.06591986212839	33.5631193451099	nos.1	2321	991	2	1	NA	NA	13.5199412738464	somatic	1	0.477961897194654	nCount_RNA_pass
nos.1_ATCGTCCGTGTAACGG-1	germline	SeuratProject	4450	1604	5.19101123595506	37.4831460674157	nos.1	4448	1602	1	0	NA	NA	-11.0302919547603	germline	0	1.14866245542654	nCount_RNA_pass
nos.1_ATCGTCCGTTTAGTCG-1	germline	SeuratProject	3392	1410	4.83490566037736	29.9528301886792	nos.1	3385	1404	6	0	NA	NA	-1.47721438079023	somaticprecursor	0	0.853194030573832	nCount_RNA_pass
nos.1_ATCGTGAAGCTACTGT-1	germline	SeuratProject	4341	1647	7.64800737157337	28.9103893112186	nos.1	4340	1646	1	0	NA	NA	-11.8422888253771	germline	0	1.21929881859804	nCount_RNA_pass
nos.1_ATCGTGACAAAGGAGA-1	somatic	SeuratProject	4315	1512	5.93279258400927	29.3163383545771	nos.1	4314	1511	2	1	NA	NA	12.017342784146	somatic	1	0.884617816583647	nCount_RNA_pass
nos.1_ATCGTGACATGGTACT-1	somatic	SeuratProject	3761	1531	6.40787024727466	29.3273065674023	nos.1	3761	1531	2	1	NA	NA	11.5669785115114	somatic	1	0.932033887005227	nCount_RNA_pass
nos.1_ATCTCTAAGAACTTCC-1	somatic	SeuratProject	3429	1519	6.56167979002625	17.8186060075824	nos.1	3427	1517	2	1	NA	NA	27.0410104908415	somatic	1	0.849235128053714	nCount_RNA_pass
nos.1_ATCTCTAAGACTACGG-1	germline	SeuratProject	5229	1764	3.23197552113215	38.8793268311341	nos.1	5225	1760	1	0	NA	NA	-12.2115525781191	germline	0	1.42319453471302	nCount_RNA_pass
nos.1_ATCTCTAAGGGCAGAG-1	germline	SeuratProject	4280	1760	5.70093457943925	29.6728971962617	nos.1	4278	1758	1	0	NA	NA	-12.517947228324	germline	0	1.337732184145	nCount_RNA_pass
nos.1_ATCTCTAGTGGGTTGA-1	somatic	SeuratProject	2588	1167	6.56877897990726	26.0819165378671	nos.1	2587	1166	2	1	NA	NA	24.7685163727539	somatic	1	0.512354520047274	nCount_RNA_pass
nos.1_ATCTCTATCTAACGGT-1	germline	SeuratProject	7173	2352	4.04293879827129	28.5793949532971	nos.1	7170	2349	1	0	NA	NA	-15.6472346145642	germline	0	2.08736193774212	nCount_RNA_pass
nos.1_ATCTTCAAGTCGTCTA-1	germline	SeuratProject	2539	1169	9.41315478534856	27.6092949980307	nos.1	2536	1166	1	0	NA	NA	-10.0160588642756	germline	0	0.637295020028065	nCount_RNA_pass
nos.1_ATCTTCACAAACGAGC-1	somatic	SeuratProject	4332	1656	9.00277008310249	24.0997229916898	nos.1	4329	1653	2	1	NA	NA	26.538591137394	somatic	1	0.913705887483574	nCount_RNA_pass
nos.1_ATCTTCACAAGCTACT-1	germline	SeuratProject	4882	1813	5.07988529291274	20.0942236788202	nos.1	4880	1811	1	2	NA	NA	-4.05929025369577	germline	2	1.46055081143721	nCount_RNA_pass
nos.1_ATCTTCACACCAATTG-1	somatic	SeuratProject	4252	1638	4.75070555032926	24.3885230479774	nos.1	4252	1638	2	1	NA	NA	28.5414145656902	somatic	1	0.993761137414064	nCount_RNA_pass
nos.1_ATCTTCACACGCGGTT-1	somatic	SeuratProject	4625	1461	4.15135135135135	36.4324324324324	nos.1	4624	1460	2	1	NA	NA	20.1240501454789	somatic	1	0.855115594813239	nCount_RNA_pass
nos.1_ATCTTCACACGTACTA-1	germline	SeuratProject	6049	1896	4.56273764258555	38.2707885600926	nos.1	6046	1893	1	0	NA	NA	-12.4384620665355	germline	0	1.6766543213781	nCount_RNA_pass
nos.1_ATCTTCACAGCTGAAG-1	somatic	SeuratProject	2806	1181	5.34568781183179	29.9002138275125	nos.1	2803	1178	2	1	NA	NA	19.5984256291775	somatic	1	0.586649679684545	nCount_RNA_pass
nos.1_ATCTTCATCAGACCGC-1	germline	SeuratProject	3919	1454	4.13370757846389	36.5909670834397	nos.1	3919	1454	1	0	NA	NA	-10.0163816663543	germline	0	1.05207080083348	nCount_RNA_pass
nos.1_ATGAAAGCACCCTGTT-1	germline	SeuratProject	2518	1169	3.93169181890389	26.5289912629071	nos.1	2517	1168	1	2	NA	NA	-3.56531192868328	germline	2	0.673950381211223	nCount_RNA_pass
nos.1_ATGAAAGCAGCGTATT-1	somatic	SeuratProject	3499	1415	6.11603315232924	27.5507287796513	nos.1	3498	1414	2	1	NA	NA	13.9582654187513	somatic	1	0.718239891477872	nCount_RNA_pass
nos.1_ATGACCACACTGCGAC-1	germline	SeuratProject	5004	1949	3.53717026378897	24.0007993605116	nos.1	5002	1947	1	2	NA	NA	-1.29906574370035	germline	2	1.46984567328921	nCount_RNA_pass
nos.1_ATGACCACAGTCTCTC-1	somatic	SeuratProject	5891	1911	5.48294007808521	26.1585469360041	nos.1	5890	1910	2	1	NA	NA	34.4157900633926	somatic	1	1.33955475196314	nCount_RNA_pass
nos.1_ATGACCAGTTAAGGGC-1	germline	SeuratProject	3800	1615	3.02631578947368	23.2368421052632	nos.1	3798	1613	1	2	NA	NA	-2.30105405591668	germline	2	1.15422812201501	nCount_RNA_pass
nos.1_ATGACCAGTTCAAACC-1	somatic	SeuratProject	5362	1870	6.95635956732562	16.337187616561	nos.1	5359	1867	2	1	NA	NA	41.3959783197297	somatic	1	1.15799384146062	nCount_RNA_pass
nos.1_ATGACCATCGCACGAC-1	germline	SeuratProject	2934	1243	6.88479890933879	22.2222222222222	nos.1	2933	1242	1	2	NA	NA	-4.13008404302836	germline	2	0.772717108717349	nCount_RNA_pass
nos.1_ATGAGGGAGGTCCAGA-1	germline	SeuratProject	4297	1523	5.09657900861066	36.3974866185711	nos.1	4296	1522	1	0	NA	NA	-12.6831474223684	germline	0	1.19910756335381	nCount_RNA_pass
nos.1_ATGAGGGCATCCTTGC-1	somatic	SeuratProject	2869	1242	5.54200069710701	27.7448588358313	nos.1	2868	1241	2	1	NA	NA	14.1564000428683	somatic	1	0.590821560166162	nCount_RNA_pass
nos.1_ATGAGGGGTGGTAATA-1	somatic	SeuratProject	2253	885	5.23746116289392	38.6151797603196	nos.1	2252	884	2	1	NA	NA	6.80080635020631	somatic	1	0.383848848896407	nCount_RNA_pass
nos.1_ATGAGGGGTTAAACCC-1	somatic	SeuratProject	5979	2196	9.06506104699783	18.247198528182	nos.1	5977	2194	2	1	NA	NA	21.1223565463761	somatic	1	1.51886350268106	nCount_RNA_pass
nos.1_ATGAGGGGTTTACCAG-1	somatic	SeuratProject	4622	1696	9.21678926871484	23.0852444829078	nos.1	4619	1693	2	1	NA	NA	26.1193822019971	somatic	1	1.05024103580727	nCount_RNA_pass
nos.1_ATGAGGGTCACCTCTG-1	germline	SeuratProject	5374	2073	4.55898771864533	25.7722366951991	nos.1	5371	2070	1	2	NA	NA	-8.67992256283954	germline	2	1.68516788520881	nCount_RNA_pass
nos.1_ATGAGGGTCGCCGAGT-1	somatic	SeuratProject	2891	1219	9.37391905914908	26.0809408509166	nos.1	2886	1215	2	1	NA	NA	17.5877933234175	somatic	1	0.636905501722051	nCount_RNA_pass
nos.1_ATGAGTCAGCTGTCCG-1	spermatocyte	SeuratProject	3814	1603	1.25852123754588	8.65233350812795	nos.1	3808	1597	4	3	NA	NA	-38.4559881250531	spermatocyte	3	0.937379499717175	nCount_RNA_pass
nos.1_ATGAGTCCACAAGTTC-1	spermatocyte	SeuratProject	4165	874	1.7046818727491	7.13085234093638	nos.1	4163	872	4	3	NA	NA	-20.8269503329403	spermatocyte	3	0.613979323048614	nCount_RNA_pass
nos.1_ATGAGTCGTGGAAATT-1	germline	SeuratProject	5986	1886	6.41496825927163	35.8336117607751	nos.1	5985	1885	1	0	NA	NA	-14.2133350994408	germline	0	1.52041179376791	nCount_RNA_pass
nos.1_ATGAGTCGTTCGATTG-1	somatic	SeuratProject	4938	1517	8.60672336978534	35.4394491697043	nos.1	4938	1517	2	1	NA	NA	9.81307326217377	somatic	1	0.967131334069585	nCount_RNA_pass
nos.1_ATGAGTCGTTGGTAGG-1	spermatocyte	SeuratProject	3245	1545	1.1402157164869	9.49152542372881	nos.1	3235	1536	4	3	NA	NA	-34.5670321831193	spermatocyte	3	0.715346140239357	nCount_RNA_pass
nos.1_ATGATCGAGCCAAGGT-1	germline	SeuratProject	3727	1406	7.2980949825597	35.8733565870673	nos.1	3725	1404	1	0	NA	NA	-9.27187209884534	germline	0	0.940019461695747	nCount_RNA_pass
nos.1_ATGATCGAGGATGGCT-1	somatic	SeuratProject	4667	1464	6.10670666380973	36.2116991643454	nos.1	4667	1464	2	1	NA	NA	13.2294656761938	somatic	1	0.916444757127774	nCount_RNA_pass
nos.1_ATGATCGAGGCAGTCA-1	germline	SeuratProject	4620	1724	3.96103896103896	33.3549783549784	nos.1	4619	1723	1	0	NA	NA	-13.9885494172643	germline	0	1.46915967421039	nCount_RNA_pass
nos.1_ATGATCGCACTGTGAT-1	somatic	SeuratProject	3537	1338	9.13203279615493	29.5448119875601	nos.1	3535	1336	2	1	NA	NA	21.9839956161098	somatic	1	0.691044481707471	nCount_RNA_pass
nos.1_ATGATCGCAGCTACCG-1	somatic	SeuratProject	3500	1360	4.57142857142857	30.9714285714286	nos.1	3499	1359	2	1	NA	NA	23.1915055381301	somatic	1	0.782632574872022	nCount_RNA_pass
nos.1_ATGATCGGTCATTGCA-1	germline	SeuratProject	3501	1367	3.48471865181377	34.333047700657	nos.1	3500	1366	1	0	NA	NA	-13.3362353258035	germline	0	0.945040106141713	nCount_RNA_pass
nos.1_ATGATCGGTTGTACGT-1	germline	SeuratProject	4123	1583	6.93669658016008	30.5117632791657	nos.1	4122	1582	1	0	NA	NA	-11.099258290843	germline	0	1.07273266684474	nCount_RNA_pass
nos.1_ATGATCGTCGATTCCC-1	somatic	SeuratProject	2903	1186	7.37168446434723	27.8677230451257	nos.1	2901	1184	2	1	NA	NA	18.6128728704245	somatic	1	0.568748896001131	nCount_RNA_pass
nos.1_ATGCATGAGTGAGCCA-1	somatic	SeuratProject	3644	1349	5.48847420417124	33.589462129528	nos.1	3643	1348	2	1	NA	NA	22.6119174692186	somatic	1	0.778377536951333	nCount_RNA_pass
nos.1_ATGCATGCATAGCACT-1	germline	SeuratProject	6307	2359	6.15189472015221	25.4796258125892	nos.1	6300	2352	1	2	NA	NA	-12.6576619396028	germline	2	2.23006430579824	nCount_RNA_pass
nos.1_ATGCATGGTAACGTTC-1	germline	SeuratProject	5829	1906	4.82072396637502	36.0096071367301	nos.1	5826	1903	1	0	NA	NA	-15.5011354449388	germline	0	1.59177778030216	nCount_RNA_pass
nos.1_ATGCATGGTGGGTTGA-1	somaticprecursor	SeuratProject	2237	941	3.93383996423782	25.1229324988824	nos.1	2232	936	5	4	NA	NA	9.94618243411632	somaticprecursor	4	0.457083140716023	nCount_RNA_pass
nos.1_ATGCCTCAGTGGTTAA-1	somatic	SeuratProject	2835	1283	8.64197530864197	24.373897707231	nos.1	2834	1282	2	1	NA	NA	19.5018033803731	somatic	1	0.562920577061814	nCount_RNA_pass
nos.1_ATGCCTCCACGGCTAC-1	germline	SeuratProject	4754	1968	3.40765671013883	23.4749684476231	nos.1	4748	1963	1	2	NA	NA	-6.91104865509309	germline	2	1.48698605003381	nCount_RNA_pass
nos.1_ATGCCTCCAGCGTAGA-1	germline	SeuratProject	2882	1169	2.84524635669674	39.382373351839	nos.1	2879	1166	1	0	NA	NA	-11.5766309040498	germline	0	0.689718479048198	nCount_RNA_pass
nos.1_ATGCCTCCAGTATACC-1	spermatocyte	SeuratProject	4887	2037	5.89318600368324	25.475751995089	nos.1	4886	2036	4	3	NA	NA	-21.3612541069116	spermatocyte	3	0.953415873104672	nCount_RNA_pass
nos.1_ATGCCTCGTGTGAGCA-1	germline	SeuratProject	3357	1579	5.57044980637474	16.4432529043789	nos.1	3355	1577	1	2	NA	NA	-3.54315943742101	germline	2	1.13943407835547	nCount_RNA_pass
nos.1_ATGCCTCTCAAAGAAC-1	spermatocyte	SeuratProject	2738	1539	4.71146822498174	12.2352081811541	nos.1	2731	1532	4	3	NA	NA	-24.5020954748559	spermatocyte	3	0.633053024172998	nCount_RNA_pass
nos.1_ATGCCTCTCACATTGG-1	somatic	SeuratProject	5861	1991	5.56219075243133	25.115168060058	nos.1	5858	1988	2	1	NA	NA	32.0348466830947	somatic	1	1.37348607111594	nCount_RNA_pass
nos.1_ATGCCTCTCATCGTAG-1	somatic	SeuratProject	7075	2245	8.65017667844523	18.8833922261484	nos.1	7071	2241	2	1	NA	NA	28.014231278679	somatic	1	1.56444645914546	nCount_RNA_pass
nos.1_ATGCCTCTCCAGGACC-1	spermatocyte	SeuratProject	2381	1092	8.06383872322554	25.8714825703486	nos.1	2379	1090	4	3	NA	NA	-19.9263326490708	spermatocyte	3	0.411250133592797	nCount_RNA_pass
nos.1_ATGCCTCTCTCGGGAC-1	somatic	SeuratProject	2556	1086	5.43818466353678	32.5899843505477	nos.1	2556	1086	2	1	NA	NA	10.0069046174348	somatic	1	0.541046801834733	nCount_RNA_pass
nos.1_ATGCGATAGCCGATAG-1	germline	SeuratProject	5484	2106	7.07512764405543	24.525893508388	nos.1	5483	2105	1	0	NA	NA	-7.97483512512569	germline	0	1.72175239359578	nCount_RNA_pass
nos.1_ATGCGATAGGGAGATA-1	spermatocyte	SeuratProject	2821	1582	6.38071605813541	11.2725983693726	nos.1	2811	1572	4	3	NA	NA	-27.1720351537364	spermatocyte	3	0.65534812875958	nCount_RNA_pass
nos.1_ATGCGATCAGGACATG-1	somatic	SeuratProject	2675	1126	6.57943925233645	32.1121495327103	nos.1	2673	1124	2	1	NA	NA	14.2905763637976	somatic	1	0.552321022991715	nCount_RNA_pass
nos.1_ATGCGATTCATCGACA-1	germline	SeuratProject	3099	1288	2.87189415940626	36.5601807034527	nos.1	3098	1287	1	0	NA	NA	-10.3053507578912	germline	0	0.808494342679383	nCount_RNA_pass
nos.1_ATGGAGGAGAATTGCA-1	germline	SeuratProject	6515	2301	4.34382194934766	32.2640061396777	nos.1	6511	2297	1	0	NA	NA	-10.3606155131385	germline	0	1.87989343047116	nCount_RNA_pass
nos.1_ATGGAGGCAAACTCGT-1	somatic	SeuratProject	2674	1199	7.18025430067315	15.0710545998504	nos.1	2670	1195	2	1	NA	NA	30.6921248237299	somatic	1	0.561777674020611	nCount_RNA_pass
nos.1_ATGGAGGCATCCGATA-1	somatic	SeuratProject	2581	1189	6.39287098024022	24.9903138318481	nos.1	2579	1187	2	1	NA	NA	9.88907771902196	somatic	1	0.603755187987766	nCount_RNA_pass
nos.1_ATGGAGGTCCCAAGTA-1	somatic	SeuratProject	2894	1262	5.0449205252246	18.0027643400138	nos.1	2891	1259	2	1	NA	NA	29.1378851459718	somatic	1	0.548878194635387	nCount_RNA_pass
nos.1_ATGGAGGTCTGGACCG-1	somatic	SeuratProject	4545	1594	9.08690869086909	26.2486248624862	nos.1	4545	1594	2	1	NA	NA	21.1208995823238	somatic	1	0.962373036856075	nCount_RNA_pass
nos.1_ATGGATCAGGTTCACT-1	somatic	SeuratProject	4008	1502	6.2624750499002	32.060878243513	nos.1	4007	1501	2	1	NA	NA	19.2355001719138	somatic	1	0.863736122541591	nCount_RNA_pass
nos.1_ATGGATCCACTGTGTA-1	germline	SeuratProject	3311	1383	4.16792509815766	28.0881908788886	nos.1	3308	1380	1	2	NA	NA	-9.89102499098446	germline	2	0.843756992513023	nCount_RNA_pass
nos.1_ATGGATCGTTAAGGGC-1	germline	SeuratProject	6269	1970	4.17929494337215	38.2836178018823	nos.1	6266	1967	1	0	NA	NA	-13.8606889548484	germline	0	1.62765742478775	nCount_RNA_pass
nos.1_ATGGATCTCCTATTGT-1	germline	SeuratProject	2230	1022	6.45739910313901	31.8834080717489	nos.1	2229	1021	1	0	NA	NA	-9.36544066688732	germline	0	0.63044143875593	nCount_RNA_pass
nos.1_ATGGGAGAGGAGTCTG-1	germline	SeuratProject	3899	1473	4.82174916645294	31.8286740189792	nos.1	3899	1473	1	2	NA	NA	-5.86637861306621	germline	2	1.13967146498529	nCount_RNA_pass
nos.1_ATGGGAGGTAACCAGG-1	somatic	SeuratProject	3621	1333	7.95360397680199	34.4932339132836	nos.1	3620	1332	2	1	NA	NA	9.37287919048072	somatic	1	0.733687455680733	nCount_RNA_pass
nos.1_ATGGGAGGTAGATCGG-1	somatic	SeuratProject	2870	1219	6.58536585365854	28.4320557491289	nos.1	2868	1217	2	1	NA	NA	12.2843954077045	somatic	1	0.641969985895197	nCount_RNA_pass
nos.1_ATGGGAGTCTACGGTA-1	somatic	SeuratProject	3360	1190	3.18452380952381	35.5059523809524	nos.1	3359	1189	2	1	NA	NA	19.4594555207841	somatic	1	0.630075028889682	nCount_RNA_pass
nos.1_ATGGGTTAGTCATGCT-1	somatic	SeuratProject	2939	1207	7.68969037087445	28.8193263014631	nos.1	2939	1207	2	1	NA	NA	16.1770550618507	somatic	1	0.569033391058923	nCount_RNA_pass
nos.1_ATGGGTTCAGTCAACT-1	somaticprecursor	SeuratProject	3572	1222	8.25867861142217	28.7513997760358	nos.1	3569	1219	2	4	NA	NA	9.60766509724015	somatic	4	0.630371540914216	nCount_RNA_pass
nos.1_ATGGGTTGTAGCTTAC-1	germline	SeuratProject	7498	2143	4.41451053614297	35.6361696452387	nos.1	7495	2140	1	0	NA	NA	-15.9773825974199	germline	0	1.94675581319969	nCount_RNA_pass
nos.1_ATGGGTTGTGTGATGG-1	germline	SeuratProject	3621	1585	4.72245236122618	27.5614471140569	nos.1	3616	1580	1	0	NA	NA	-9.66152388351419	germline	0	1.00323469044948	nCount_RNA_pass
nos.1_ATGGTTGAGTAGATCA-1	germline	SeuratProject	3333	1205	5.67056705670567	37.9237923792379	nos.1	3332	1204	1	0	NA	NA	-10.9748554138997	germline	0	0.924318914348217	nCount_RNA_pass
nos.1_ATGGTTGAGTCTGGAG-1	somatic	SeuratProject	2278	1133	6.36523266022827	23.9683933274802	nos.1	2277	1132	2	1	NA	NA	17.5809589599377	somatic	1	0.513757876762056	nCount_RNA_pass
nos.1_ATGGTTGCAGTGTGCC-1	germline	SeuratProject	6711	2142	5.17061540753986	34.1081805990165	nos.1	6709	2140	1	0	NA	NA	-18.6106080773751	germline	0	1.84144795425997	nCount_RNA_pass
nos.1_ATGGTTGGTGGTAATA-1	germline	SeuratProject	4875	1914	4.55384615384615	27.6717948717949	nos.1	4872	1911	1	0	NA	NA	-12.5278365506411	germline	0	1.55027944433031	nCount_RNA_pass
nos.1_ATGTCCCGTAGTCGTT-1	germline	SeuratProject	6886	2194	5.79436537902992	29.2041823990706	nos.1	6882	2190	1	0	NA	NA	-14.4937038792979	germline	0	1.98250947888767	nCount_RNA_pass
nos.1_ATGTCCCGTATTCTCT-1	germline	SeuratProject	6391	2256	3.59881082772649	32.6552965107182	nos.1	6390	2255	1	0	NA	NA	-13.1372289381911	germline	0	1.97409278726002	nCount_RNA_pass
nos.1_ATGTCCCGTCGTATTG-1	germline	SeuratProject	6620	2066	4.45619335347432	35.1963746223565	nos.1	6618	2064	1	0	NA	NA	-16.4469663146373	germline	0	1.79639262736468	nCount_RNA_pass
nos.1_ATGTCCCGTGAATAAC-1	germline	SeuratProject	5649	1979	5.31067445565587	30.6248893609488	nos.1	5648	1978	1	0	NA	NA	-14.7649356707768	germline	0	1.6873015266356	nCount_RNA_pass
nos.1_ATGTCCCTCGCATAGT-1	germline	SeuratProject	6519	2059	3.54348826507133	35.9257554839699	nos.1	6518	2058	1	0	NA	NA	-13.4130480670871	germline	0	1.84274078228409	nCount_RNA_pass
nos.1_ATGTCCCTCGTAGCTA-1	germline	SeuratProject	4206	1623	4.89776509747979	31.7879220161674	nos.1	4205	1622	1	0	NA	NA	-11.1720621213017	germline	0	1.11230265500657	nCount_RNA_pass
nos.1_ATGTCTTCAACTGATC-1	somatic	SeuratProject	6732	2192	8.57100415923945	23.1729055258467	nos.1	6729	2189	2	1	NA	NA	25.7278830196044	somatic	1	1.62222989851998	nCount_RNA_pass
nos.1_ATGTCTTCAGTGGGTA-1	germline	SeuratProject	3890	1583	4.24164524421594	29.5372750642674	nos.1	3886	1580	1	2	NA	NA	-6.06912313919666	germline	2	1.02717474117911	nCount_RNA_pass
nos.1_ATGTCTTTCGTTAGTG-1	somatic	SeuratProject	2340	1054	6.28205128205128	27.0512820512821	nos.1	2340	1054	2	1	NA	NA	15.9491819303888	somatic	1	0.455692991667721	nCount_RNA_pass
nos.1_ATGTCTTTCTGCATAG-1	germline	SeuratProject	5033	2113	4.17246175243394	14.9612557122988	nos.1	5032	2112	1	2	NA	NA	-0.818074587782496	germline	2	1.80732485870479	nCount_RNA_pass
nos.1_ATTACCTAGGGTATAT-1	germline	SeuratProject	3975	1636	4.35220125786164	28	nos.1	3975	1636	1	0	NA	NA	-8.31160200464944	germline	0	1.16253521096845	nCount_RNA_pass
nos.1_ATTACCTAGTACGAGC-1	somaticprecursor	SeuratProject	3776	1426	3.52224576271186	30.9322033898305	nos.1	3773	1423	2	4	NA	NA	12.0281783566584	somatic	4	0.870759930935997	nCount_RNA_pass
nos.1_ATTACCTCATACCATG-1	somatic	SeuratProject	2403	1076	8.86392009987516	28.2563462338743	nos.1	2403	1076	2	1	NA	NA	17.1670042471625	somatic	1	0.498709805198716	nCount_RNA_pass
nos.1_ATTACCTCATGACTCA-1	germline	SeuratProject	4421	1661	3.77742592173716	34.4039809997738	nos.1	4419	1659	1	2	NA	NA	-7.13618554577795	germline	2	1.17654681381159	nCount_RNA_pass
nos.1_ATTACCTGTCCGATCG-1	somaticprecursor	SeuratProject	2470	843	4.08906882591093	23.0364372469636	nos.1	2464	840	5	4	NA	NA	-0.3005581828392	somaticprecursor	4	0.528017456792013	nCount_RNA_pass
nos.1_ATTACCTTCCACAGGC-1	germline	SeuratProject	2331	1088	2.87430287430287	28.7001287001287	nos.1	2323	1080	1	2	NA	NA	-4.27865870635494	germline	2	0.603600545637757	nCount_RNA_pass
nos.1_ATTACCTTCCCATAAG-1	germline	SeuratProject	6278	2053	6.27588403950303	30.6307741318891	nos.1	6274	2050	1	0	NA	NA	-14.2549066752215	germline	0	1.86048677259274	nCount_RNA_pass
nos.1_ATTACTCAGGTATAGT-1	germline	SeuratProject	5699	1918	6.05369363046148	31.2335497455694	nos.1	5697	1916	1	0	NA	NA	-14.7261032966963	germline	0	1.54071791797095	nCount_RNA_pass
nos.1_ATTACTCCATGTACGT-1	somatic	SeuratProject	3676	1485	9.24918389553863	23.721436343852	nos.1	3673	1482	2	1	NA	NA	17.7942125284319	somatic	1	0.791924776257781	nCount_RNA_pass
nos.1_ATTACTCGTAGGTACG-1	somatic	SeuratProject	3509	1258	3.50527215730978	34.226275292106	nos.1	3509	1258	2	1	NA	NA	17.9189481494765	somatic	1	0.719256665355514	nCount_RNA_pass
nos.1_ATTACTCGTCGTATTG-1	germline	SeuratProject	4695	1806	5.02662406815761	32.9925452609159	nos.1	4688	1799	1	2	NA	NA	-9.74422493427053	germline	2	1.36557310294656	nCount_RNA_pass
nos.1_ATTACTCGTTACCCAA-1	somatic	SeuratProject	4186	1418	9.26899187768753	26.7797419971333	nos.1	4185	1417	2	1	NA	NA	22.447371473178	somatic	1	0.887802875390848	nCount_RNA_pass
nos.1_ATTACTCGTTGGGAAC-1	germline	SeuratProject	2585	1206	3.28820116054159	26.8471953578337	nos.1	2583	1204	1	2	NA	NA	-4.24450953151274	germline	2	0.751584938634097	nCount_RNA_pass
nos.1_ATTACTCGTTGTACGT-1	germline	SeuratProject	2707	1140	8.64425563354267	29.66383450314	nos.1	2705	1138	1	0	NA	NA	-10.4079047798152	germline	0	0.732467396074675	nCount_RNA_pass
nos.1_ATTACTCTCAGACCGC-1	somatic	SeuratProject	3107	1290	4.92436433859028	32.5716124879305	nos.1	3104	1287	2	1	NA	NA	10.1959343233702	somatic	1	0.687711099776368	nCount_RNA_pass
nos.1_ATTACTCTCAGCTGAT-1	germline	SeuratProject	7099	2237	4.83166643189182	35.4416114945767	nos.1	7090	2228	1	2	NA	NA	-10.3481846428903	germline	2	1.92553835437351	nCount_RNA_pass
nos.1_ATTACTCTCCATAGGT-1	germline	SeuratProject	5641	1769	8.45594752703421	36.890622230101	nos.1	5637	1765	1	0	NA	NA	-14.089582104247	germline	0	1.34334629507574	nCount_RNA_pass
nos.1_ATTACTCTCGAAGAAT-1	spermatocyte	SeuratProject	3219	1376	5.9645852749301	10.4380242311277	nos.1	3217	1374	4	3	NA	NA	-30.5857314728	spermatocyte	3	0.608781704055647	nCount_RNA_pass
nos.1_ATTATCCAGCGTATAA-1	germline	SeuratProject	4437	1685	6.73878746901059	30.2681992337165	nos.1	4436	1684	1	0	NA	NA	-12.7691787509432	germline	0	1.28743846358246	nCount_RNA_pass
nos.1_ATTATCCAGTGGAAGA-1	somatic	SeuratProject	3096	1171	7.20284237726098	35.4974160206718	nos.1	3093	1168	2	1	NA	NA	13.6457859220047	somatic	1	0.578294156567463	nCount_RNA_pass
nos.1_ATTATCCCACCTCTAC-1	germline	SeuratProject	3794	1747	3.53189246178176	18.0811808118081	nos.1	3794	1747	1	2	NA	NA	-3.48399460951861	germline	2	1.1399630679629	nCount_RNA_pass
nos.1_ATTATCCCACTCCGGA-1	germline	SeuratProject	5644	1873	2.48051027639972	38.483345145287	nos.1	5639	1868	1	0	NA	NA	-10.975253827322	germline	0	1.44765362141507	nCount_RNA_pass
nos.1_ATTATCCCAGGAGGTT-1	muscle	SeuratProject	3921	1517	7.34506503442999	23.9224687579699	nos.1	3907	1503	8	5	NA	NA	9.44224280935272	muscle	5	0.820465514661461	nCount_RNA_pass
nos.1_ATTATCCTCCCAGGAC-1	germline	SeuratProject	5469	2123	4.55293472298409	30.0603400987383	nos.1	5461	2115	1	0	NA	NA	-10.8072611075573	germline	0	1.70474128404964	nCount_RNA_pass
nos.1_ATTATCCTCGCCGTGA-1	spermatocyte	SeuratProject	6322	2347	5.28313824739007	29.8639670990193	nos.1	6318	2344	0	3	NA	NA	-19.505056857886	nos.1.0	3	1.51310553395939	nCount_RNA_pass
nos.1_ATTCACTAGACGACGT-1	somatic	SeuratProject	2334	916	6.64095972579263	37.5749785775493	nos.1	2332	914	2	1	NA	NA	6.73466515344837	somatic	1	0.43257906590038	nCount_RNA_pass
nos.1_ATTCACTAGCTGACAG-1	germline	SeuratProject	5068	1830	5.13022888713496	31.8863456985004	nos.1	5061	1823	1	2	NA	NA	-4.46414640911531	germline	2	1.40982687837684	nCount_RNA_pass
nos.1_ATTCACTAGGGACCAT-1	somatic	SeuratProject	2578	1254	9.50349107835531	19.2397207137316	nos.1	2576	1252	2	1	NA	NA	14.6332017673541	somatic	1	0.598476715470719	nCount_RNA_pass
nos.1_ATTCACTCACCACTGG-1	somatic	SeuratProject	5433	2022	6.71820357077121	13.8597459966869	nos.1	5428	2017	2	1	NA	NA	41.5157696648944	somatic	1	1.20851877809181	nCount_RNA_pass
nos.1_ATTCACTCATTAAAGG-1	spermatocyte	SeuratProject	2909	1630	1.44379511859746	11.6534891715366	nos.1	2897	1618	4	3	NA	NA	-26.9837944375043	spermatocyte	3	0.686469148961786	nCount_RNA_pass
nos.1_ATTCACTGTGCAGATG-1	somatic	SeuratProject	4065	1367	8.43788437884379	37.7613776137761	nos.1	4065	1367	2	1	NA	NA	14.5484185089109	somatic	1	0.785946875907389	nCount_RNA_pass
nos.1_ATTCACTGTGTACAGG-1	somaticprecursor	SeuratProject	3849	1612	8.46973239802546	15.6664068589244	nos.1	3847	1610	5	4	NA	NA	5.86395566360069	somaticprecursor	4	0.851061872628186	nCount_RNA_pass
nos.1_ATTCACTTCGTGGCGT-1	somatic	SeuratProject	2878	1264	5.1772063933287	24.4614315496873	nos.1	2877	1263	2	1	NA	NA	24.2489400725405	somatic	1	0.628488725278184	nCount_RNA_pass
nos.1_ATTCACTTCTTGAGCA-1	germline	SeuratProject	5174	1775	7.15114031696946	34.4414379590259	nos.1	5173	1774	1	0	NA	NA	-16.2151683706433	germline	0	1.33914770838094	nCount_RNA_pass
nos.1_ATTCAGGCATGACTTG-1	somatic	SeuratProject	3363	1515	6.00654177817425	15.1947665774606	nos.1	3362	1514	2	1	NA	NA	35.567667330758	somatic	1	0.788115156230261	nCount_RNA_pass
nos.1_ATTCAGGGTCCACGCA-1	germline	SeuratProject	6337	1948	5.03392772605334	35.9318289411393	nos.1	6336	1947	1	0	NA	NA	-14.1077593634818	germline	0	1.73334179236842	nCount_RNA_pass
nos.1_ATTCAGGGTGATGTAA-1	germline	SeuratProject	4392	1669	4.75865209471767	31.2841530054645	nos.1	4392	1669	1	0	NA	NA	-12.9664563951437	germline	0	1.21402808764426	nCount_RNA_pass
nos.1_ATTCAGGTCACTTGGA-1	somatic	SeuratProject	2555	1168	5.44031311154599	24.1487279843444	nos.1	2553	1166	2	1	NA	NA	25.669530889935	somatic	1	0.53301933656139	nCount_RNA_pass
nos.1_ATTCAGGTCATAAGGA-1	germline	SeuratProject	6648	2081	5.08423586040915	35.0330926594465	nos.1	6647	2080	1	0	NA	NA	-14.9154077660927	germline	0	1.81442749489694	nCount_RNA_pass
nos.1_ATTCAGGTCATTCCTA-1	germline	SeuratProject	6447	2050	4.29657204901505	35.1326198231736	nos.1	6445	2048	1	0	NA	NA	-13.8118370412794	germline	0	1.8571947009127	nCount_RNA_pass
nos.1_ATTCAGGTCGTGCATA-1	somatic	SeuratProject	2347	1100	6.34853003834683	26.7149552620366	nos.1	2347	1100	2	1	NA	NA	9.06688821057088	somatic	1	0.509114298451196	nCount_RNA_pass
nos.1_ATTCATCGTCTGTGGC-1	somatic	SeuratProject	3978	1678	4.42433383609854	24.9622926093514	nos.1	3978	1678	2	1	NA	NA	13.5636202902296	somatic	1	0.969142603503692	nCount_RNA_pass
nos.1_ATTCATCTCCTAACAG-1	germline	SeuratProject	3263	1313	9.62304627643273	29.1143119828379	nos.1	3263	1313	1	0	NA	NA	-11.0571268402698	germline	0	0.814741491025026	nCount_RNA_pass
nos.1_ATTCATCTCCTTTAGT-1	somatic	SeuratProject	4033	1316	3.29779320605009	38.6560872799405	nos.1	4032	1315	2	1	NA	NA	9.87147734236466	somatic	1	0.787090482732476	nCount_RNA_pass
nos.1_ATTCCATAGTATGCAA-1	somatic	SeuratProject	3633	1559	4.73437930085329	23.7819983484723	nos.1	3631	1557	2	1	NA	NA	18.6949519717201	somatic	1	0.913256319409423	nCount_RNA_pass
nos.1_ATTCCATAGTTTGTCG-1	somatic	SeuratProject	5723	1969	6.79713437008562	19.5876288659794	nos.1	5723	1969	2	1	NA	NA	37.5068025467724	somatic	1	1.22005080418805	nCount_RNA_pass
nos.1_ATTCCATGTCCGAAAG-1	germline	SeuratProject	5755	1787	5.26498696785404	33.4839270199826	nos.1	5749	1781	1	2	NA	NA	-5.70421688847315	germline	2	1.5559003864332	nCount_RNA_pass
nos.1_ATTCCCGAGAAATTCG-1	somatic	SeuratProject	4378	1651	9.8446779351302	26.1306532663317	nos.1	4377	1650	2	1	NA	NA	18.8031870057203	somatic	1	0.981807199059408	nCount_RNA_pass
nos.1_ATTCCCGAGATTGAGT-1	germline	SeuratProject	4894	1908	3.82100531262771	26.7879035553739	nos.1	4893	1907	1	2	NA	NA	-4.42279497897284	germline	2	1.487443493394	nCount_RNA_pass
nos.1_ATTCCCGAGGAGGTTC-1	germline	SeuratProject	2287	1007	9.40096195889812	28.8150415391342	nos.1	2286	1006	1	0	NA	NA	-11.5585461858486	germline	0	0.559038767682895	nCount_RNA_pass
nos.1_ATTCCCGCAACACACT-1	somatic	SeuratProject	3637	1573	9.48583997800385	21.0338190816607	nos.1	3635	1571	2	1	NA	NA	22.1861358140001	somatic	1	0.885248960939297	nCount_RNA_pass
nos.1_ATTCCCGCATCCTTCG-1	germline	SeuratProject	4816	2200	2.15946843853821	16.8604651162791	nos.1	4811	2195	1	2	NA	NA	-1.44749391830409	germline	2	1.84002410710195	nCount_RNA_pass
nos.1_ATTCCCGGTTTACTTC-1	somatic	SeuratProject	3489	1285	2.78016623674405	8.45514474061336	nos.1	3479	1275	2	1	NA	NA	32.3360281216257	somatic	1	0.474704757649031	nCount_RNA_pass
nos.1_ATTCCCGGTTTGGGAG-1	somatic	SeuratProject	3587	1426	5.24114859213828	29.4396431558405	nos.1	3584	1423	2	1	NA	NA	20.0734978034286	somatic	1	0.787147994200059	nCount_RNA_pass
nos.1_ATTCCCGTCTACAGGT-1	somatic	SeuratProject	5281	1982	5.69967809127059	23.0638136716531	nos.1	5275	1976	2	1	NA	NA	29.3656975081882	somatic	1	1.25028694806656	nCount_RNA_pass
nos.1_ATTCCCGTCTAGCCAA-1	somatic	SeuratProject	3184	1408	4.20854271356784	21.1683417085427	nos.1	3184	1408	2	1	NA	NA	31.2783749650323	somatic	1	0.705693890920025	nCount_RNA_pass
nos.1_ATTCCTAAGAGCCATG-1	germline	SeuratProject	6501	2151	5.22996462082757	37.8403322565759	nos.1	6497	2147	1	0	NA	NA	-12.3222963036981	germline	0	1.81411038603415	nCount_RNA_pass
nos.1_ATTCCTAAGAGGGCGA-1	germline	SeuratProject	4222	1511	4.61866414021791	38.323069635244	nos.1	4222	1511	1	0	NA	NA	-12.2361468856571	germline	0	1.14035298597885	nCount_RNA_pass
nos.1_ATTCCTACAAGCGAAC-1	germline	SeuratProject	6444	2317	4.93482309124767	24.3016759776536	nos.1	6441	2314	1	0	NA	NA	-13.4177799563867	germline	0	2.13113256331227	nCount_RNA_pass
nos.1_ATTCCTACATAGGAGC-1	germline	SeuratProject	4767	1650	5.78980490874764	36.1023704636039	nos.1	4766	1649	1	0	NA	NA	-12.9141080325138	germline	0	1.30244666528373	nCount_RNA_pass
nos.1_ATTCGTTAGGACGCTA-1	germline	SeuratProject	3862	1561	5.85189021232522	27.7317452097359	nos.1	3861	1560	1	0	NA	NA	-12.3500453559372	germline	0	1.02344866046617	nCount_RNA_pass
nos.1_ATTCGTTCACCCAACG-1	germline	SeuratProject	6986	2342	3.46407099914114	26.0377898654452	nos.1	6985	2341	1	0	NA	NA	-18.9653361654669	germline	0	2.36141545812277	nCount_RNA_pass
nos.1_ATTCGTTGTCAAAGAT-1	somatic	SeuratProject	4057	1639	7.81365541040177	19.5711116588612	nos.1	4056	1638	2	1	NA	NA	17.4772288817737	somatic	1	0.959676068612918	nCount_RNA_pass
nos.1_ATTCGTTTCTAACACG-1	spermatocyte	SeuratProject	3157	1376	7.28539752929997	11.7199873297434	nos.1	3149	1368	4	3	NA	NA	-32.0311102223529	spermatocyte	3	0.600591029203805	nCount_RNA_pass
nos.1_ATTCGTTTCTCATTGT-1	germline	SeuratProject	3956	1522	3.69059656218402	38.4479271991911	nos.1	3945	1511	1	2	NA	NA	-7.83623052535789	germline	2	1.08331171763833	nCount_RNA_pass
nos.1_ATTCGTTTCTTTCTAG-1	somatic	SeuratProject	3602	1502	7.32926152137701	22.3486951693504	nos.1	3597	1497	2	1	NA	NA	27.5229984401202	somatic	1	0.781543580977663	nCount_RNA_pass
nos.1_ATTCTACAGCTCGCAC-1	germline	SeuratProject	7393	2412	6.05978628432301	25.2265656702286	nos.1	7381	2400	1	2	NA	NA	-14.1164855180177	germline	2	2.03524515770357	nCount_RNA_pass
nos.1_ATTCTACGTACCATAC-1	somatic	SeuratProject	3832	1417	5.97599164926931	31.8632567849687	nos.1	3829	1414	2	1	NA	NA	23.0374715324508	somatic	1	0.791315620014116	nCount_RNA_pass
nos.1_ATTCTACGTTTACTGG-1	germline	SeuratProject	3400	1323	7.26470588235294	37.0588235294118	nos.1	3397	1320	1	2	NA	NA	-6.56581400238344	germline	2	0.901549134725232	nCount_RNA_pass
nos.1_ATTCTACTCCTCGATC-1	somatic	SeuratProject	2357	1154	3.98812049215104	17.3525668222316	nos.1	2357	1154	2	1	NA	NA	32.1249452543422	somatic	1	0.475175836575619	nCount_RNA_pass
nos.1_ATTCTTGCAAGGTCAG-1	somatic	SeuratProject	6454	1741	2.61853114347691	35.3889061047412	nos.1	6450	1737	2	1	NA	NA	28.2395122814088	somatic	1	1.17727271257729	nCount_RNA_pass
nos.1_ATTCTTGGTGGCACTC-1	germline	SeuratProject	3687	1551	9.30295633306211	25.7390832655275	nos.1	3687	1551	1	0	NA	NA	-10.9539718982279	germline	0	1.13857231186341	nCount_RNA_pass
nos.1_ATTGGGTAGATGAATC-1	germline	SeuratProject	4988	1895	3.96952686447474	31.0946271050521	nos.1	4986	1893	1	0	NA	NA	-12.93744812158	germline	0	1.44637396786517	nCount_RNA_pass
nos.1_ATTGGGTCACGCAGTC-1	somatic	SeuratProject	4547	1711	8.73103144930724	22.6522982186057	nos.1	4547	1711	2	1	NA	NA	27.7438576082337	somatic	1	1.11733826280461	nCount_RNA_pass
nos.1_ATTGGGTGTAACCAGG-1	somatic	SeuratProject	2396	949	2.92153589315526	38.6477462437396	nos.1	2395	948	2	1	NA	NA	19.1203497707905	somatic	1	0.461407876677294	nCount_RNA_pass
nos.1_ATTGGGTGTATTCCTT-1	muscle	SeuratProject	3344	1227	1.13636363636364	20.3947368421053	nos.1	3337	1220	8	5	NA	NA	5.17540563416724	muscle	5	0.581844529537766	nCount_RNA_pass
nos.1_ATTGGGTTCGCTGACG-1	somatic	SeuratProject	2755	1224	6.53357531760436	27.9854809437387	nos.1	2753	1222	2	1	NA	NA	20.8893520840429	somatic	1	0.65356010385759	nCount_RNA_pass
nos.1_ATTGTTCAGCCTCACG-1	germline	SeuratProject	5117	1812	5.10064490912644	36.2321672855189	nos.1	5110	1805	1	2	NA	NA	-9.2951279922602	germline	2	1.47948899122567	nCount_RNA_pass
nos.1_ATTGTTCGTACGCGTC-1	germline	SeuratProject	5218	1668	6.99501724798774	36.1057876581065	nos.1	5217	1667	1	2	NA	NA	-12.1217108279801	germline	2	1.27309537365367	nCount_RNA_pass
nos.1_ATTGTTCGTTCGTGCG-1	germline	SeuratProject	6768	2322	5.37825059101655	29.1666666666667	nos.1	6765	2319	1	0	NA	NA	-13.5575041319549	germline	0	2.26542045426489	nCount_RNA_pass
nos.1_ATTGTTCTCGACGCGT-1	germline	SeuratProject	2507	1196	4.38771439968089	33.4662943757479	nos.1	2504	1193	0	0	NA	NA	-12.3545080454717	nos.1.0	0	0.700437047159552	nCount_RNA_pass
nos.1_ATTTACCAGGGCTAAC-1	somatic	SeuratProject	3805	1511	9.72404730617608	21.2614980289093	nos.1	3803	1509	2	1	NA	NA	17.5791239179697	somatic	1	0.769842030538478	nCount_RNA_pass
nos.1_ATTTACCCATAGATGA-1	germline	SeuratProject	2267	971	3.5288928098809	28.4075871195412	nos.1	2267	971	1	2	NA	NA	-2.45611906897246	germline	2	0.559673096776788	nCount_RNA_pass
nos.1_ATTTACCGTGGGCTCT-1	muscle	SeuratProject	2418	1044	4.59057071960298	23.6145574855252	nos.1	2414	1040	8	5	NA	NA	4.99796122388439	muscle	5	0.444974066727415	nCount_RNA_pass
nos.1_ATTTACCTCTCAGAAC-1	germline	SeuratProject	6813	2166	8.60120358138852	29.3116101570527	nos.1	6811	2164	1	0	NA	NA	-15.6151310560293	germline	0	1.84707791647467	nCount_RNA_pass
nos.1_ATTTCACAGCACGATG-1	somatic	SeuratProject	2463	1118	9.86601705237515	23.2237109216403	nos.1	2461	1116	2	1	NA	NA	16.2299982098411	somatic	1	0.536315732581804	nCount_RNA_pass
nos.1_ATTTCACAGTGTACAA-1	germline	SeuratProject	7393	2407	4.35547139185716	31.299878263222	nos.1	7389	2403	1	0	NA	NA	-16.572412414905	germline	0	2.40468278300605	nCount_RNA_pass
nos.1_ATTTCACCAGATTTCG-1	germline	SeuratProject	6193	2014	4.69885354432424	34.2160503794607	nos.1	6191	2012	1	0	NA	NA	-14.5697406428746	germline	0	1.76900106837076	nCount_RNA_pass
nos.1_ATTTCACTCACACCGG-1	germline	SeuratProject	5557	2000	5.6325355407594	31.2758682742487	nos.1	5553	1996	1	0	NA	NA	-15.254792156994	germline	0	1.59347714228092	nCount_RNA_pass
nos.1_ATTTCACTCCAAACCA-1	germline	SeuratProject	3528	1588	6.09410430839002	23.3560090702948	nos.1	3523	1584	1	2	NA	NA	-3.2589672060573	germline	2	1.06625227332641	nCount_RNA_pass
nos.1_ATTTCACTCGAAACAA-1	somatic	SeuratProject	2943	1311	3.43187223921169	27.5908936459395	nos.1	2941	1309	2	1	NA	NA	21.9065170096229	somatic	1	0.627323840422478	nCount_RNA_pass
nos.1_ATTTCACTCTACCAGA-1	somatic	SeuratProject	3227	1390	8.64580105361016	15.5562441896498	nos.1	3223	1386	2	1	NA	NA	32.3809548307662	somatic	1	0.746662212742934	nCount_RNA_pass
nos.1_ATTTCTGCAAAGTGTA-1	germline	SeuratProject	3153	1439	5.10624801776086	26.6730098319061	nos.1	3153	1439	1	2	NA	NA	-6.88623109234985	germline	2	0.906002506638921	nCount_RNA_pass
nos.1_ATTTCTGCAAGACGGT-1	germline	SeuratProject	4500	1545	5.88888888888889	39.1333333333333	nos.1	4498	1543	1	0	NA	NA	-13.0531405601016	germline	0	1.17567082591999	nCount_RNA_pass
nos.1_ATTTCTGCAATCCTAG-1	germline	SeuratProject	6232	2025	4.99037227214377	32.5898587933248	nos.1	6230	2023	1	0	NA	NA	-14.3220501136717	germline	0	1.90759919070706	nCount_RNA_pass
nos.1_ATTTCTGCATACATCG-1	germline	SeuratProject	2254	1049	8.87311446317658	18.0124223602484	nos.1	2252	1047	1	2	NA	NA	-1.42439125953933	germline	2	0.512316189827489	nCount_RNA_pass
nos.1_CAAAGAACAAAGGCAC-1	germline	SeuratProject	5715	1935	2.39720034995626	36.65791776028	nos.1	5712	1932	1	0	NA	NA	-12.343021340276	germline	0	1.49109828315395	nCount_RNA_pass
nos.1_CAAAGAACAATCGAAA-1	somaticprecursor	SeuratProject	4054	1081	3.65071534287124	25.7276763690183	nos.1	4036	1072	6	4	NA	NA	4.83872099031942	somaticprecursor	4	0.65177649082705	nCount_RNA_pass
nos.1_CAACAACAGAACAAGG-1	germline	SeuratProject	6979	2074	3.96905000716435	35.3202464536467	nos.1	6977	2072	1	0	NA	NA	-15.7808950151059	germline	0	1.77441379089461	nCount_RNA_pass
nos.1_CAACAACAGGACTTCT-1	germline	SeuratProject	7372	2279	5.15463917525773	32.7183939229517	nos.1	7369	2276	1	0	NA	NA	-14.6214344458452	germline	0	2.02469750775161	nCount_RNA_pass
nos.1_CAACAACAGTCCTGCG-1	somatic	SeuratProject	5486	1824	5.21327014218009	28.3084214363835	nos.1	5484	1822	2	1	NA	NA	27.1658786116421	somatic	1	1.14493801623206	nCount_RNA_pass
nos.1_CAACAACGTCCCTGAG-1	somatic	SeuratProject	2235	1066	7.29306487695749	16.6890380313199	nos.1	2231	1062	2	1	NA	NA	24.6992419207838	somatic	1	0.417915292579335	nCount_RNA_pass
nos.1_CAACAACGTTGCGTAT-1	spermatocyte	SeuratProject	2542	1161	4.2486231313926	11.5263571990559	nos.1	2539	1158	4	3	NA	NA	-33.6746749501025	spermatocyte	3	0.445383852949653	nCount_RNA_pass
nos.1_CAACAACTCACTCACC-1	germline	SeuratProject	4639	1720	3.38435007544729	26.1263203276568	nos.1	4635	1716	1	2	NA	NA	-6.40686530608247	germline	2	1.26327791682842	nCount_RNA_pass
nos.1_CAACAGTAGAGAGTGA-1	somatic	SeuratProject	3975	1324	4.52830188679245	30.7924528301887	nos.1	3975	1324	2	1	NA	NA	8.91313457032127	somatic	1	0.729123559535737	nCount_RNA_pass
nos.1_CAACAGTAGGTTTACC-1	germline	SeuratProject	6660	2123	3.61861861861862	35.045045045045	nos.1	6657	2120	1	0	NA	NA	-8.39058734250989	germline	0	1.80684265869644	nCount_RNA_pass
nos.1_CAACAGTAGTTGGAGC-1	somatic	SeuratProject	7306	1946	4.8316452231043	34.4237612920887	nos.1	7302	1942	2	1	NA	NA	14.5387098277873	somatic	1	1.40998722857743	nCount_RNA_pass
nos.1_CAACAGTTCACCACAA-1	germline	SeuratProject	2486	1149	4.26387771520515	30.7320997586484	nos.1	2485	1148	1	2	NA	NA	-5.82063703121	germline	2	0.687238117287527	nCount_RNA_pass
nos.1_CAACCAAAGGCAATGC-1	somatic	SeuratProject	5170	1780	8.02707930367505	24.8936170212766	nos.1	5168	1778	2	1	NA	NA	29.699141125472	somatic	1	1.10341884277051	nCount_RNA_pass
nos.1_CAACCAAGTCACATTG-1	somatic	SeuratProject	2413	1042	5.01450476585164	31.5789473684211	nos.1	2411	1040	2	1	NA	NA	7.51402686331101	somatic	1	0.520683850401778	nCount_RNA_pass
nos.1_CAACCTCAGCATCCTA-1	germline	SeuratProject	6509	2418	3.54893224765709	26.901213704102	nos.1	6501	2410	1	2	NA	NA	-10.6110582659212	germline	2	2.07739581375135	nCount_RNA_pass
nos.1_CAACCTCGTCGATGCC-1	somatic	SeuratProject	3436	1308	6.9557625145518	32.5087310826542	nos.1	3435	1307	2	1	NA	NA	9.60386109788092	somatic	1	0.702687426902404	nCount_RNA_pass
nos.1_CAACCTCGTTGAGAGC-1	germline	SeuratProject	3971	1458	6.19491312012088	33.366910098212	nos.1	3968	1455	1	0	NA	NA	-12.8438389408347	germline	0	1.10213839610242	nCount_RNA_pass
nos.1_CAACCTCGTTTAAGGA-1	spermatocyte	SeuratProject	2239	1182	1.65252344796784	12.1036176864672	nos.1	2228	1171	4	3	NA	NA	-30.0898384759118	spermatocyte	3	0.488463304096196	nCount_RNA_pass
nos.1_CAACGATAGAAGCTCG-1	germline	SeuratProject	4814	1760	3.73909430826755	36.8093061902784	nos.1	4813	1759	1	0	NA	NA	-12.4091143600516	germline	0	1.23572577890463	nCount_RNA_pass
nos.1_CAACGATAGGATTTAG-1	germline	SeuratProject	3069	1422	3.77973281199088	26.7839687194526	nos.1	3068	1421	1	2	NA	NA	-3.52278431056832	germline	2	0.925796018506694	nCount_RNA_pass
nos.1_CAACGATGTAGACAAT-1	spermatocyte	SeuratProject	3393	1748	2.79988211022694	9.69643383436487	nos.1	3381	1736	4	3	NA	NA	-32.583392639338	spermatocyte	3	0.785795291742071	nCount_RNA_pass
nos.1_CAACGGCAGACGTCGA-1	muscle	SeuratProject	3110	972	4.56591639871383	26.3987138263666	nos.1	3107	969	8	5	NA	NA	6.71187971028253	muscle	5	0.491252445596856	nCount_RNA_pass
nos.1_CAACGGCAGTCCGTCG-1	germline	SeuratProject	3450	1216	7.76811594202899	38.4927536231884	nos.1	3447	1213	1	0	NA	NA	-11.9712870859492	germline	0	0.874461878339129	nCount_RNA_pass
nos.1_CAACGGCCAAGTCCAT-1	germline	SeuratProject	6034	2050	5.81703679151475	28.8863109048724	nos.1	6033	2049	1	0	NA	NA	-13.3102372535976	germline	0	1.77091068073961	nCount_RNA_pass
nos.1_CAACGGCCACAGCCAC-1	somatic	SeuratProject	3071	1207	6.83816346466949	35.3305112341257	nos.1	3071	1207	2	1	NA	NA	9.76240263901301	somatic	1	0.614279276267783	nCount_RNA_pass
nos.1_CAACGGCCATGTGCCG-1	somatic	SeuratProject	3223	1278	5.18150791188334	32.7955321129383	nos.1	3221	1276	2	1	NA	NA	18.5309097297465	somatic	1	0.678318405075519	nCount_RNA_pass
nos.1_CAACGGCCATTGCCGG-1	somatic	SeuratProject	6335	1914	5.69850039463299	29.4080505130229	nos.1	6333	1912	2	1	NA	NA	29.6988278994714	somatic	1	1.34606198460391	nCount_RNA_pass
nos.1_CAACGGCGTCGTAATC-1	somatic	SeuratProject	2836	1262	5.8885754583921	26.8335684062059	nos.1	2835	1261	2	1	NA	NA	11.8043712002151	somatic	1	0.663537951430816	nCount_RNA_pass
nos.1_CAAGACTAGCACACAG-1	germline	SeuratProject	4788	1558	5.36758563074353	39.327485380117	nos.1	4787	1557	1	0	NA	NA	-12.9566204375443	germline	0	1.23524644589071	nCount_RNA_pass
nos.1_CAAGACTCAGTAGTTC-1	germline	SeuratProject	4306	1793	7.77984208081746	26.1727821644217	nos.1	4305	1792	1	0	NA	NA	-12.7363644021036	germline	0	1.35251805013088	nCount_RNA_pass
nos.1_CAAGACTCATCCGGCA-1	germline	SeuratProject	7356	2247	5.28820010875476	34.9238716693855	nos.1	7353	2244	1	0	NA	NA	-14.7385789434778	germline	0	2.03703663511373	nCount_RNA_pass
nos.1_CAAGACTTCTATCCAT-1	germline	SeuratProject	4952	2107	2.9281098546042	17.8715670436187	nos.1	4945	2100	1	2	NA	NA	-2.68508785000929	germline	2	1.80253106128322	nCount_RNA_pass
nos.1_CAAGAGGAGCATACTC-1	spermatocyte	SeuratProject	6517	2085	8.96117845634494	6.82829522786558	nos.1	6503	2071	4	3	NA	NA	-44.9803870038627	spermatocyte	3	1.30484925955076	nCount_RNA_pass
nos.1_CAAGAGGAGCCTGTGC-1	germline	SeuratProject	4158	1738	9.4035594035594	24.987974987975	nos.1	4154	1734	1	0	NA	NA	-11.0207470722501	germline	0	1.14852809679266	nCount_RNA_pass
nos.1_CAAGAGGCAACTGTGT-1	germline	SeuratProject	5286	1664	4.06734771093454	39.1411275066213	nos.1	5285	1663	1	0	NA	NA	-13.1201836676472	germline	0	1.4518800224693	nCount_RNA_pass
nos.1_CAAGAGGCAGCTCATA-1	somaticprecursor	SeuratProject	3157	1281	5.00475134621476	20.272410516313	nos.1	3153	1277	2	4	NA	NA	21.5752088480645	somatic	4	0.716242648611722	nCount_RNA_pass
nos.1_CAAGAGGTCGCAGTTA-1	somatic	SeuratProject	2587	1148	7.92423656745265	29.0684190181678	nos.1	2586	1147	2	1	NA	NA	8.08845014536038	somatic	1	0.567187641707053	nCount_RNA_pass
nos.1_CAAGAGGTCTCGCTCA-1	germline	SeuratProject	3603	1286	8.93699694698862	30.9186788787122	nos.1	3599	1282	1	0	NA	NA	-12.0108384753658	germline	0	0.939309345265641	nCount_RNA_pass
nos.1_CAAGCTAAGACAGCGT-1	germline	SeuratProject	5392	1919	4.89614243323442	33.0489614243323	nos.1	5390	1917	1	0	NA	NA	-13.1770056797931	germline	0	1.63719940859985	nCount_RNA_pass
nos.1_CAAGCTAAGCGACTTT-1	somatic	SeuratProject	3782	1554	3.80750925436277	24.0613432046536	nos.1	3778	1550	2	1	NA	NA	29.9083028612291	somatic	1	0.834932106693235	nCount_RNA_pass
nos.1_CAAGCTACAAATTAGG-1	somatic	SeuratProject	6677	1822	7.00913583944885	36.4085667215816	nos.1	6677	1822	2	1	NA	NA	8.56562986252369	somatic	1	1.30550052378699	nCount_RNA_pass
nos.1_CAAGCTACAGCTCCTT-1	spermatocyte	SeuratProject	3338	1549	8.11863391252247	10.4853205512283	nos.1	3330	1541	4	3	NA	NA	-32.0029331120559	spermatocyte	3	0.706660054248965	nCount_RNA_pass
nos.1_CAAGCTAGTCTTCATT-1	germline	SeuratProject	5262	1935	6.86050931204865	27.0809578107184	nos.1	5262	1935	1	0	NA	NA	-12.4175250714186	germline	0	1.61313290992055	nCount_RNA_pass
nos.1_CAAGCTAGTTTGTTCT-1	germline	SeuratProject	2237	1112	7.37594993294591	26.5534197586053	nos.1	2236	1111	1	0	NA	NA	-4.97475121425253	germline	0	0.579385740818108	nCount_RNA_pass
nos.1_CAAGCTATCAAAGACA-1	spermatocyte	SeuratProject	4510	1827	5.67627494456763	26.4966740576497	nos.1	4510	1827	0	3	NA	NA	-17.7990295930821	nos.1.0	3	0.983259600966398	nCount_RNA_pass
nos.1_CAAGCTATCCTTACCG-1	germline	SeuratProject	4061	1696	4.26003447426742	30.2388574242797	nos.1	4059	1695	1	0	NA	NA	-10.2362577589236	germline	0	1.26374876649349	nCount_RNA_pass
nos.1_CAAGGGACAATCTCTT-1	germline	SeuratProject	2858	1163	8.25752274317705	33.7648705388384	nos.1	2858	1163	1	0	NA	NA	-10.6600579673449	germline	0	0.743929599210512	nCount_RNA_pass
nos.1_CAAGGGACACGTCGGT-1	germline	SeuratProject	5034	1685	4.62852602304331	37.8823996821613	nos.1	5032	1683	1	0	NA	NA	-13.9360467679696	germline	0	1.3805237227662	nCount_RNA_pass
nos.1_CAAGGGAGTCTTTCAT-1	germline	SeuratProject	3215	1310	5.56765163297045	35.9564541213064	nos.1	3212	1307	1	0	NA	NA	-10.309018057707	germline	0	0.973310575593759	nCount_RNA_pass
nos.1_CAAGGGAGTGGATCAG-1	somatic	SeuratProject	2220	954	6.53153153153153	33.2432432432432	nos.1	2220	954	2	1	NA	NA	10.1627827809937	somatic	1	0.36876785704327	nCount_RNA_pass
nos.1_CAAGGGATCAGCCCAG-1	germline	SeuratProject	3844	1569	8.6888657648283	26.3267429760666	nos.1	3843	1568	1	0	NA	NA	-1.9131793827428	germline	0	1.02205566456997	nCount_RNA_pass
nos.1_CAAGGGATCTTCTGTA-1	germline	SeuratProject	4685	1758	6.4034151547492	28.5378868729989	nos.1	4682	1755	1	0	NA	NA	-12.8105199713716	germline	0	1.25397574691658	nCount_RNA_pass
nos.1_CAATACGAGCAACCAG-1	germline	SeuratProject	2441	1220	5.07988529291274	26.9971323228185	nos.1	2437	1216	1	0	NA	NA	-8.53537606552334	germline	0	0.678081426450136	nCount_RNA_pass
nos.1_CAATACGAGGCCTGCT-1	germline	SeuratProject	4998	2033	4.58183273309324	24.6898759503802	nos.1	4992	2027	1	2	NA	NA	-8.6430969391343	germline	2	1.46468343562129	nCount_RNA_pass
nos.1_CAATACGAGTACTCGT-1	somaticprecursor	SeuratProject	2653	1173	5.72936298529966	29.287598944591	nos.1	2652	1172	2	4	NA	NA	14.8915975626363	somatic	4	0.60513643078357	nCount_RNA_pass
nos.1_CAATACGTCAAATGCC-1	somatic	SeuratProject	3266	1285	6.88916105327618	30.6491120636865	nos.1	3265	1284	2	1	NA	NA	20.5864854958477	somatic	1	0.716897398664725	nCount_RNA_pass
nos.1_CAATCGAAGAGGTTTA-1	somatic	SeuratProject	3895	1523	8.78048780487805	23.1578947368421	nos.1	3887	1516	2	1	NA	NA	18.9499977249829	somatic	1	0.847508226417121	nCount_RNA_pass
nos.1_CAATCGAAGTCTCGTA-1	somatic	SeuratProject	2567	1015	4.71367354888975	36.0342812621737	nos.1	2566	1014	2	1	NA	NA	5.47092953102391	somatic	1	0.517126287294165	nCount_RNA_pass
nos.1_CAATCGAGTACCCAGC-1	muscle	SeuratProject	3731	1378	2.33181452693648	22.540873760386	nos.1	3724	1373	8	5	NA	NA	9.70499485529499	muscle	5	0.751345531451796	nCount_RNA_pass
nos.1_CAATCGAGTGTAGCAG-1	somatic	SeuratProject	4016	1590	9.78585657370518	23.7300796812749	nos.1	4014	1588	2	1	NA	NA	18.3473713583729	somatic	1	0.84937234161133	nCount_RNA_pass
nos.1_CAATCGATCTACTGCC-1	somatic	SeuratProject	2452	1128	3.99673735725938	27.2430668841762	nos.1	2450	1126	2	1	NA	NA	10.0538266340622	somatic	1	0.520286956438855	nCount_RNA_pass
nos.1_CAATGACCACTCTCGT-1	germline	SeuratProject	3896	1664	1.84804928131417	27.1817248459959	nos.1	3891	1659	1	2	NA	NA	-5.56202319578204	germline	2	1.17146184049335	nCount_RNA_pass
nos.1_CAATGACCACTTCATT-1	germline	SeuratProject	6824	2152	4.8358733880422	34.1002344665885	nos.1	6822	2150	1	0	NA	NA	-13.9683844734007	germline	0	1.85288315423826	nCount_RNA_pass
nos.1_CAATGACGTGTCATGT-1	germline	SeuratProject	3774	1530	3.97456279809221	32.2204557498675	nos.1	3770	1526	1	2	NA	NA	-4.88437980392819	germline	2	1.12009254201476	nCount_RNA_pass
nos.1_CAATGACTCACAATGC-1	germline	SeuratProject	6500	2070	3.78461538461538	36.3230769230769	nos.1	6498	2068	1	0	NA	NA	-13.0469784657309	germline	0	1.83071962548547	nCount_RNA_pass
nos.1_CAATGACTCTGGGCAC-1	germline	SeuratProject	3697	1505	5.03110630240736	30.6735190695158	nos.1	3697	1505	1	0	NA	NA	-13.5164958130628	germline	0	1.08770214753963	nCount_RNA_pass
nos.1_CAATTTCCAATAGAGT-1	germline	SeuratProject	4614	1749	4.26961421759861	35.9341135674035	nos.1	4611	1746	1	0	NA	NA	-11.5915193013115	germline	0	1.32994844525669	nCount_RNA_pass
nos.1_CAATTTCCAATCTCTT-1	germline	SeuratProject	3039	1392	3.75123395853899	27.0812767357683	nos.1	3036	1389	1	2	NA	NA	-4.56242093089689	germline	2	0.846540321947044	nCount_RNA_pass
nos.1_CAATTTCCATCCAATG-1	somatic	SeuratProject	2855	1326	6.1646234676007	19.4395796847636	nos.1	2854	1325	2	1	NA	NA	29.9778711055244	somatic	1	0.632701765881258	nCount_RNA_pass
nos.1_CAATTTCGTAGCACAG-1	germline	SeuratProject	2693	1176	9.0605272929818	27.8871147419235	nos.1	2693	1176	1	0	NA	NA	-8.99706722629865	germline	0	0.732144251460914	nCount_RNA_pass
nos.1_CAATTTCGTGGCCCAT-1	germline	SeuratProject	4504	1778	4.10746003552398	27.4644760213144	nos.1	4501	1775	1	2	NA	NA	-4.8476855450054	germline	2	1.27158137806077	nCount_RNA_pass
nos.1_CAATTTCGTTCTCTAT-1	germline	SeuratProject	4261	1739	6.00797934757099	28.3266838770242	nos.1	4258	1736	1	0	NA	NA	-12.184579146881	germline	0	1.20378512554424	nCount_RNA_pass
nos.1_CAATTTCTCTCAACGA-1	somatic	SeuratProject	2974	1240	4.06859448554136	34.364492266308	nos.1	2973	1239	2	1	NA	NA	12.2269656689703	somatic	1	0.632219078302791	nCount_RNA_pass
nos.1_CACAACACAAGCAATA-1	somatic	SeuratProject	3208	1385	6.67082294264339	22.3815461346633	nos.1	3208	1385	2	1	NA	NA	26.6174561637348	somatic	1	0.71016111234967	nCount_RNA_pass
nos.1_CACAACACAATCCAGT-1	germline	SeuratProject	2923	698	2.3605884365378	15.9083133766678	nos.1	2884	664	7	0	NA	NA	-4.08227334031816	nos.1.7	0	0.285969452403461	nCount_RNA_pass
nos.1_CACACAAAGCAAATGT-1	spermatocyte	SeuratProject	2598	1393	3.5796766743649	15.4349499615089	nos.1	2595	1390	4	3	NA	NA	-25.9183714240975	spermatocyte	3	0.560433900830638	nCount_RNA_pass
nos.1_CACACAAAGCTGGTGA-1	germline	SeuratProject	6782	2280	6.63521085225597	29.8879386611619	nos.1	6780	2278	1	0	NA	NA	-14.4245516403028	germline	0	2.01675753973772	nCount_RNA_pass
nos.1_CACACAAGTAGATCGG-1	germline	SeuratProject	6145	1956	3.92188771358828	38.4377542717657	nos.1	6145	1956	1	0	NA	NA	-15.017220537469	germline	0	1.67608660130502	nCount_RNA_pass
nos.1_CACAGATCATCGGATT-1	somatic	SeuratProject	3203	1279	6.58757414923509	30.6899781454886	nos.1	3201	1277	2	1	NA	NA	10.4070905413392	somatic	1	0.691350102919502	nCount_RNA_pass
nos.1_CACAGATCATCGTGGC-1	germline	SeuratProject	6124	1951	3.77204441541476	37.6061397779229	nos.1	6122	1949	1	0	NA	NA	-11.8412053413036	germline	0	1.79015959534503	nCount_RNA_pass
nos.1_CACAGATGTTCGCGTG-1	spermatocyte	SeuratProject	2818	1387	7.84244144783534	13.2008516678495	nos.1	2813	1382	4	3	NA	NA	-27.738742036362	spermatocyte	3	0.625177952972931	nCount_RNA_pass
nos.1_CACAGGCAGGGCTAAC-1	somatic	SeuratProject	2860	1008	3.74125874125874	38.6713286713287	nos.1	2858	1006	2	1	NA	NA	18.898776908965	somatic	1	0.530235498400024	nCount_RNA_pass
nos.1_CACAGGCCACTGGCGT-1	somatic	SeuratProject	2564	1263	3.70514820592824	21.6458658346334	nos.1	2559	1258	2	1	NA	NA	23.3500824984679	somatic	1	0.622442822123836	nCount_RNA_pass
nos.1_CACAGGCCAGCAGTTT-1	spermatocyte	SeuratProject	3281	1525	2.04206034745504	20.085339835416	nos.1	3278	1522	4	3	NA	NA	-29.8585372264052	spermatocyte	3	0.635193294679391	nCount_RNA_pass
nos.1_CACAGGCGTCAGACTT-1	spermatocyte	SeuratProject	6955	2315	2.93314162473041	6.11071171818835	nos.1	6937	2297	4	3	NA	NA	-47.5083864308359	spermatocyte	3	1.57992508728801	nCount_RNA_pass
nos.1_CACAGGCGTCTAATCG-1	somatic	SeuratProject	3831	1363	7.23048812320543	33.3072304881232	nos.1	3830	1362	2	1	NA	NA	7.7956552669522	somatic	1	0.795707976672942	nCount_RNA_pass
nos.1_CACAGGCTCTGATTCT-1	germline	SeuratProject	3934	1737	1.4489069649212	14.8957803762074	nos.1	3932	1735	1	2	NA	NA	1.54643572972634	germline	2	1.3070603554158	nCount_RNA_pass
nos.1_CACATGAAGGACAGCT-1	germline	SeuratProject	6595	1951	3.73009855951478	37.4981046247157	nos.1	6594	1950	1	0	NA	NA	-13.4687912144617	germline	0	1.7508633550007	nCount_RNA_pass
nos.1_CACATGAAGTTGTCGT-1	germline	SeuratProject	4881	1798	5.34726490473264	36.8367137881582	nos.1	4879	1796	1	0	NA	NA	-11.6360965909265	germline	0	1.40816254711338	nCount_RNA_pass
nos.1_CACATGACAAACACCT-1	somatic	SeuratProject	4546	1654	9.01891772987242	24.5270567531896	nos.1	4545	1653	2	1	NA	NA	30.8252103951757	somatic	1	1.0144158432191	nCount_RNA_pass
nos.1_CACATGACATACCATG-1	germline	SeuratProject	6729	2093	7.34135829989597	31.8620894635161	nos.1	6729	2093	1	0	NA	NA	-14.3534387951921	germline	0	1.80423366121101	nCount_RNA_pass
nos.1_CACATGATCCCACAGG-1	germline	SeuratProject	5218	1873	8.37485626676888	28.075891146033	nos.1	5217	1872	1	0	NA	NA	-12.7648880611865	germline	0	1.5195769355023	nCount_RNA_pass
nos.1_CACCAAACAAATGGAT-1	somatic	SeuratProject	3916	1365	7.09908069458631	26.0980592441267	nos.1	3912	1361	2	1	NA	NA	23.3043707422665	somatic	1	0.738484064289152	nCount_RNA_pass
nos.1_CACCAAAGTTAAACAG-1	somatic	SeuratProject	2550	1151	8.98039215686275	25.0980392156863	nos.1	2550	1151	2	1	NA	NA	16.6626272318881	somatic	1	0.563102870978274	nCount_RNA_pass
nos.1_CACCGTTCAATGACCT-1	spermatocyte	SeuratProject	3260	1617	3.98773006134969	23.4969325153374	nos.1	3254	1611	4	3	NA	NA	-20.0851314779029	spermatocyte	3	0.674956230722131	nCount_RNA_pass
nos.1_CACCGTTCAGTGCCTG-1	somatic	SeuratProject	2760	1250	4.71014492753623	23.4782608695652	nos.1	2760	1250	2	1	NA	NA	25.97122074086	somatic	1	0.663400249729741	nCount_RNA_pass
nos.1_CACCGTTGTCTCTCTG-1	germline	SeuratProject	6596	2344	6.79199514857489	23.3778047301395	nos.1	6594	2342	1	0	NA	NA	-14.5051568067137	germline	0	2.10291140814445	nCount_RNA_pass
nos.1_CACCGTTGTTACACTG-1	germline	SeuratProject	3400	1333	4.41176470588235	34.6176470588235	nos.1	3399	1332	1	0	NA	NA	-10.0870892745527	germline	0	0.939384759716338	nCount_RNA_pass
nos.1_CACCGTTTCGACATAC-1	somaticprecursor	SeuratProject	2421	831	3.05658818669971	38.2899628252788	nos.1	2420	830	2	4	NA	NA	5.22093642481445	somatic	4	0.402673600573096	nCount_RNA_pass
nos.1_CACCGTTTCTGAGATC-1	germline	SeuratProject	4173	1528	4.86460579918524	34.3637670740474	nos.1	4170	1525	1	0	NA	NA	-11.2983594179821	germline	0	1.05555064901793	nCount_RNA_pass
nos.1_CACGAATCACAAGTGG-1	somatic	SeuratProject	3875	1346	8.23225806451613	30.3741935483871	nos.1	3872	1343	2	1	NA	NA	18.5458826864672	somatic	1	0.779076229438988	nCount_RNA_pass
nos.1_CACGGGTCACCGCTAG-1	germline	SeuratProject	7401	2170	3.91838940683691	38.8325901905148	nos.1	7401	2170	1	0	NA	NA	-14.3387829187476	germline	0	1.9822655623461	nCount_RNA_pass
nos.1_CACGGGTGTCCACGCA-1	somatic	SeuratProject	2794	1027	6.87186828919112	39.0121689334288	nos.1	2793	1026	2	1	NA	NA	4.56306407194601	somatic	1	0.599514279767082	nCount_RNA_pass
nos.1_CACGGGTTCCGCCTAT-1	germline	SeuratProject	2986	1280	7.46818486269257	30.0066979236437	nos.1	2986	1280	1	0	NA	NA	-10.7047412009455	germline	0	0.769812567841857	nCount_RNA_pass
nos.1_CACGTGGAGAGCTGAC-1	germline	SeuratProject	4018	1480	5.72424091587855	37.3071179691389	nos.1	4018	1480	1	0	NA	NA	-11.2659649101377	germline	0	1.09762459572548	nCount_RNA_pass
nos.1_CACGTGGCAATACGAA-1	germline	SeuratProject	5406	1873	5.23492415834258	35.7750647428783	nos.1	5404	1871	1	0	NA	NA	-10.7224187004418	germline	0	1.53295291581251	nCount_RNA_pass
nos.1_CACGTGGCAGAGGGTT-1	somatic	SeuratProject	2310	903	8.48484848484849	33.6363636363636	nos.1	2309	902	2	1	NA	NA	16.6519334356219	somatic	1	0.469471768592729	nCount_RNA_pass
nos.1_CACGTGGCAGTGTACT-1	germline	SeuratProject	4342	1702	7.3929064947029	25.3569783509903	nos.1	4342	1702	1	0	NA	NA	-13.8526476989804	germline	0	1.28251582692717	nCount_RNA_pass
nos.1_CACGTGGGTTTCACAG-1	germline	SeuratProject	4035	1557	2.72614622057001	33.0359355638166	nos.1	4031	1553	1	2	NA	NA	-4.39623427459527	germline	2	1.15781354628523	nCount_RNA_pass
nos.1_CACGTGGTCCTTGGAA-1	germline	SeuratProject	5622	2086	3.64638918534329	24.9555318392031	nos.1	5616	2080	1	2	NA	NA	-9.2969030609741	germline	2	1.62210570208306	nCount_RNA_pass
nos.1_CACGTGGTCGTTCTGC-1	germline	SeuratProject	4451	1889	2.60615592001797	22.983599191193	nos.1	4432	1870	1	2	NA	NA	-7.89644059307316	germline	2	1.31318848327029	nCount_RNA_pass
nos.1_CACGTTCAGTAAGACT-1	germline	SeuratProject	5196	2112	3.71439568899153	23.1524249422633	nos.1	5193	2109	1	0	NA	NA	-11.8677790026589	germline	0	1.77351437576261	nCount_RNA_pass
nos.1_CACGTTCCACTCTCGT-1	germline	SeuratProject	4574	1771	4.21950153038916	30.3235679930039	nos.1	4571	1768	1	0	NA	NA	-11.8404106658142	germline	0	1.37832742395854	nCount_RNA_pass
nos.1_CACGTTCCAGCTGAAG-1	somatic	SeuratProject	6085	1770	5.25883319638455	33.1799506984388	nos.1	6083	1768	2	1	NA	NA	25.2676842882584	somatic	1	1.23189917465775	nCount_RNA_pass
nos.1_CACGTTCTCAAACCCA-1	germline	SeuratProject	7470	2412	7.7376171352075	26.2650602409639	nos.1	7463	2405	1	0	NA	NA	-13.6245835204759	germline	0	2.26503156366817	nCount_RNA_pass
nos.1_CACGTTCTCATTTGGG-1	germline	SeuratProject	4172	1570	3.25982742090125	37.2243528283797	nos.1	4171	1569	1	0	NA	NA	-12.1763547225465	germline	0	1.1839300950131	nCount_RNA_pass
nos.1_CACTAAGAGGCACAAC-1	germline	SeuratProject	3024	1390	7.37433862433863	23.3465608465608	nos.1	3023	1389	1	0	NA	NA	-11.0942001674492	germline	0	0.904262599397957	nCount_RNA_pass
nos.1_CACTAAGGTCACCACG-1	somatic	SeuratProject	2284	1092	7.00525394045534	28.1961471103327	nos.1	2284	1092	2	1	NA	NA	14.2002296720208	somatic	1	0.50504447819317	nCount_RNA_pass
nos.1_CACTGAACACAATTCG-1	somatic	SeuratProject	2782	1265	5.03235082674335	28.4687275341481	nos.1	2782	1265	2	1	NA	NA	10.7134076821039	somatic	1	0.639980535565695	nCount_RNA_pass
nos.1_CACTGAAGTCGAAGCA-1	somaticprecursor	SeuratProject	2717	677	5.48398969451601	14.2804563857195	nos.1	2710	671	5	4	NA	NA	0.0781953218455356	somaticprecursor	4	0.2915296264226	nCount_RNA_pass
nos.1_CACTGGGAGACTTCAC-1	somatic	SeuratProject	3558	1445	3.28836424957841	26.3912310286678	nos.1	3557	1444	2	1	NA	NA	27.9817148584135	somatic	1	0.731684216026925	nCount_RNA_pass
nos.1_CACTGTCAGTGCAACG-1	somatic	SeuratProject	4793	1650	5.15334863342374	31.0035468391404	nos.1	4792	1649	2	1	NA	NA	15.3094456114743	somatic	1	1.01079262417859	nCount_RNA_pass
nos.1_CACTGTCAGTGCTACT-1	somaticprecursor	SeuratProject	2442	1150	2.74365274365274	19.7788697788698	nos.1	2421	1140	2	4	NA	NA	12.6206446909213	somatic	4	0.598557343793954	nCount_RNA_pass
nos.1_CACTGTCAGTTCAACC-1	germline	SeuratProject	6610	2046	3.16187594553706	36.8683812405446	nos.1	6609	2045	1	0	NA	NA	-11.7469239909467	germline	0	1.76102252785674	nCount_RNA_pass
nos.1_CACTGTCCACAAATCC-1	germline	SeuratProject	6524	2064	4.85898221949724	37.8755364806867	nos.1	6524	2064	1	0	NA	NA	-14.0780972063936	germline	0	1.84005433973432	nCount_RNA_pass
nos.1_CACTGTCCACTACTTT-1	germline	SeuratProject	2718	1101	5.62913907284768	35.9455481972038	nos.1	2715	1098	1	2	NA	NA	-6.96070537808742	germline	2	0.689200026548703	nCount_RNA_pass
nos.1_CACTGTCGTAACAGTA-1	somatic	SeuratProject	2990	1204	6.45484949832776	31.9732441471572	nos.1	2989	1203	2	1	NA	NA	18.6848065117719	somatic	1	0.567236936679926	nCount_RNA_pass
nos.1_CACTGTCGTAGGCTGA-1	somatic	SeuratProject	3930	1491	6.25954198473282	28.0407124681934	nos.1	3930	1491	2	1	NA	NA	19.6316977900933	somatic	1	0.887807958228758	nCount_RNA_pass
nos.1_CACTGTCGTTAAGAAC-1	somatic	SeuratProject	2786	1190	5.95836324479541	27.9253409906676	nos.1	2784	1188	2	1	NA	NA	24.0619236349027	somatic	1	0.610079588191216	nCount_RNA_pass
nos.1_CACTGTCTCAATGCAC-1	somatic	SeuratProject	3840	1309	4.81770833333333	37.6822916666667	nos.1	3836	1305	2	1	NA	NA	16.0450301511778	somatic	1	0.723391995343157	nCount_RNA_pass
nos.1_CACTTCGCACTCTAGA-1	germline	SeuratProject	6136	2181	4.90547588005215	29.0091264667536	nos.1	6135	2180	1	0	NA	NA	-13.0264608903435	germline	0	1.87461570169628	nCount_RNA_pass
nos.1_CACTTCGCATAGACTC-1	somatic	SeuratProject	3289	1255	7.44907266646397	32.350258437215	nos.1	3287	1253	2	1	NA	NA	19.0110714974957	somatic	1	0.718537557799821	nCount_RNA_pass
nos.1_CACTTCGGTAAGCAAT-1	somatic	SeuratProject	2959	1255	9.05711388982765	28.4217641094965	nos.1	2958	1254	2	1	NA	NA	17.7303353351601	somatic	1	0.617085261850932	nCount_RNA_pass
nos.1_CACTTCGGTCATCGCG-1	germline	SeuratProject	2708	739	1.14475627769572	13.3677991137371	nos.1	2673	707	7	0	NA	NA	-6.63879245839487	nos.1.7	0	0.32883903362909	nCount_RNA_pass
nos.1_CACTTCGTCTATGTGG-1	somatic	SeuratProject	2210	1095	4.61538461538462	23.7556561085973	nos.1	2209	1094	2	1	NA	NA	21.6808674754214	somatic	1	0.528413312877649	nCount_RNA_pass
nos.1_CAGAGCCAGACGCTCC-1	germline	SeuratProject	7161	2368	6.20025136154168	30.121491411814	nos.1	7157	2364	1	0	NA	NA	-14.2649071928002	germline	0	2.28308161404215	nCount_RNA_pass
nos.1_CAGAGCCAGAGAGCAA-1	germline	SeuratProject	3690	1509	5.82655826558266	33.5230352303523	nos.1	3687	1506	1	0	NA	NA	-11.1736274819018	germline	0	1.05679461179568	nCount_RNA_pass
nos.1_CAGAGCCCACGCTTAA-1	somatic	SeuratProject	2566	1211	2.26032735775526	26.3055339049104	nos.1	2565	1210	2	1	NA	NA	16.4562741838988	somatic	1	0.52389404908486	nCount_RNA_pass
nos.1_CAGAGCCGTAAGTTGA-1	germline	SeuratProject	4770	1933	6.14255765199161	28.3438155136268	nos.1	4764	1927	1	2	NA	NA	-9.29789225359351	germline	2	1.54603860704691	nCount_RNA_pass
nos.1_CAGAGCCGTTGGTAGG-1	somatic	SeuratProject	4074	1490	7.24104074619539	30.7069219440353	nos.1	4074	1490	2	1	NA	NA	4.85122096087875	somatic	1	0.941143003224457	nCount_RNA_pass
nos.1_CAGATACAGGAAAGGT-1	germline	SeuratProject	5290	1738	4.59357277882798	38.8468809073724	nos.1	5289	1737	1	0	NA	NA	-12.0655680861295	germline	0	1.48523391539602	nCount_RNA_pass
nos.1_CAGATACAGTCTCCTC-1	somaticprecursor	SeuratProject	3697	1268	8.76386259129023	21.8555585609954	nos.1	3686	1257	6	4	NA	NA	9.70957478172633	somaticprecursor	4	0.682457106767592	nCount_RNA_pass
nos.1_CAGATACCAACCACGC-1	somatic	SeuratProject	4361	1716	4.72368722770007	22.8387984407246	nos.1	4359	1714	2	1	NA	NA	20.8606218388986	somatic	1	0.9867122666904	nCount_RNA_pass
nos.1_CAGATACGTTCTCCTG-1	somatic	SeuratProject	3348	1240	5.88410991636798	34.4384707287933	nos.1	3346	1238	2	1	NA	NA	17.8768632434072	somatic	1	0.691007521510119	nCount_RNA_pass
nos.1_CAGATCAAGAGAAGGT-1	somatic	SeuratProject	2280	917	2.45614035087719	39.1228070175439	nos.1	2279	916	0	1	NA	NA	0.145325212641126	nos.1.0	1	0.430453568459434	nCount_RNA_pass
nos.1_CAGATCAAGCATCAAA-1	somatic	SeuratProject	6173	1930	4.94087153734003	35.1206868621416	nos.1	6171	1928	2	1	NA	NA	20.1351438769816	somatic	1	1.27782360240904	nCount_RNA_pass
nos.1_CAGATCACAATCAGCT-1	germline	SeuratProject	5666	2035	4.6240734204024	29.2446170137663	nos.1	5655	2024	1	2	NA	NA	-3.11739564865064	germline	2	1.71255705666696	nCount_RNA_pass
nos.1_CAGATCATCCATTGTT-1	germline	SeuratProject	5392	2162	2.85608308605341	21.0311572700297	nos.1	5389	2159	1	2	NA	NA	-5.84912502313334	germline	2	1.85043245334883	nCount_RNA_pass
nos.1_CAGATTGAGATAGTCA-1	somatic	SeuratProject	2814	1166	6.89410092395167	31.0945273631841	nos.1	2813	1165	2	1	NA	NA	13.1173428950897	somatic	1	0.625355215208137	nCount_RNA_pass
nos.1_CAGATTGAGCGGTAAC-1	germline	SeuratProject	5831	2100	5.0934659578117	26.684959698165	nos.1	5831	2100	1	0	NA	NA	-14.360167718701	germline	0	1.83487037607348	nCount_RNA_pass
nos.1_CAGATTGCACAATTCG-1	germline	SeuratProject	4140	1685	5.21739130434783	26.4975845410628	nos.1	4139	1684	1	0	NA	NA	-11.7674891596027	germline	0	1.15085781043734	nCount_RNA_pass
nos.1_CAGATTGCAGTTAAAG-1	germline	SeuratProject	2286	1025	8.83639545056868	30.9273840769904	nos.1	2281	1020	6	0	NA	NA	-4.49841836310996	somaticprecursor	0	0.553003011657676	nCount_RNA_pass
nos.1_CAGCAATAGAATTGCA-1	germline	SeuratProject	5965	2078	4.91198658843252	33.5959765297569	nos.1	5961	2074	1	0	NA	NA	-12.3983372999708	germline	0	1.73464974520805	nCount_RNA_pass
nos.1_CAGCAATCAACGGCTC-1	germline	SeuratProject	6110	2328	5.09001636661211	18.4615384615385	nos.1	6103	2321	1	2	NA	NA	-9.76112230434064	germline	2	1.89891018915346	nCount_RNA_pass
nos.1_CAGCACGAGAGGGTCT-1	somatic	SeuratProject	3586	1343	9.95538204127161	30.5633017289459	nos.1	3584	1341	2	1	NA	NA	5.31051856455371	somatic	1	0.664620648080895	nCount_RNA_pass
nos.1_CAGCACGAGGCCACCT-1	somatic	SeuratProject	3997	1438	3.72779584688516	31.3485113835377	nos.1	3996	1437	2	1	NA	NA	25.788869878945	somatic	1	0.859699649421203	nCount_RNA_pass
nos.1_CAGCACGAGGGTTTCT-1	germline	SeuratProject	2681	1239	4.84893696381947	22.7900037299515	nos.1	2679	1237	1	2	NA	NA	-2.67341502588336	germline	2	0.799179265195407	nCount_RNA_pass
nos.1_CAGCACGAGTTGTCAC-1	germline	SeuratProject	3446	1407	6.79048171793384	30.2089378990133	nos.1	3446	1407	1	0	NA	NA	-10.4456275088472	germline	0	1.00699171839704	nCount_RNA_pass
nos.1_CAGCACGCAAGCACCC-1	germline	SeuratProject	4498	1757	4.20186749666518	28.5682525566919	nos.1	4496	1755	1	2	NA	NA	-4.27135346967236	germline	2	1.4293225665756	nCount_RNA_pass
nos.1_CAGCACGCATAGTCGT-1	somatic	SeuratProject	7222	2266	7.68485184159513	20.4375519246746	nos.1	7222	2266	2	1	NA	NA	30.2252536119153	somatic	1	1.76699003198688	nCount_RNA_pass
nos.1_CAGCACGGTGTGTGGA-1	germline	SeuratProject	6388	2169	4.74326862867877	30.6981840951785	nos.1	6385	2166	1	0	NA	NA	-15.0690505548122	germline	0	1.95239864712049	nCount_RNA_pass
nos.1_CAGCAGCCACCGTGAC-1	germline	SeuratProject	5114	2129	6.21822448181463	16.6405944466171	nos.1	5101	2117	1	2	NA	NA	-8.70892349386073	germline	2	1.65034312689389	nCount_RNA_pass
nos.1_CAGCAGCCACCGTGCA-1	somatic	SeuratProject	4161	1489	8.57966834895458	30.7378034126412	nos.1	4158	1486	2	1	NA	NA	8.60468408371137	somatic	1	0.891008213351878	nCount_RNA_pass
nos.1_CAGCAGCCACTTACAG-1	somatic	SeuratProject	3840	1367	3.54166666666667	39.0885416666667	nos.1	3837	1364	2	1	NA	NA	11.05805089619	somatic	1	0.758265901755926	nCount_RNA_pass
nos.1_CAGCAGCGTGGATTTC-1	germline	SeuratProject	2323	1080	6.88764528626776	24.321997417133	nos.1	2321	1078	1	2	NA	NA	-6.56698962371889	germline	2	0.656680222370453	nCount_RNA_pass
nos.1_CAGCCAGAGCGCCTAC-1	germline	SeuratProject	6054	2047	4.77370333663693	32.8212751899571	nos.1	6053	2046	1	0	NA	NA	-9.63899526526816	germline	0	1.80056756448248	nCount_RNA_pass
nos.1_CAGCCAGAGTCTGGAG-1	germline	SeuratProject	4185	1775	2.24611708482676	28.3154121863799	nos.1	4183	1773	1	0	NA	NA	-9.52739585028791	germline	0	1.29691557112327	nCount_RNA_pass
nos.1_CAGCCAGCATCTTTCA-1	germline	SeuratProject	5223	1948	4.03982385602144	26.3833046142064	nos.1	5223	1948	1	0	NA	NA	-15.0461863483307	germline	0	1.68096601353497	nCount_RNA_pass
nos.1_CAGCCAGGTAGACGGT-1	somatic	SeuratProject	3525	1291	6.29787234042553	29.8156028368794	nos.1	3524	1290	5	1	NA	NA	9.25939121144296	somaticprecursor	1	0.773018005695493	nCount_RNA_pass
nos.1_CAGCCAGGTCAAGCCC-1	germline	SeuratProject	7105	2070	4.82758620689655	33.8916256157636	nos.1	7104	2069	1	0	NA	NA	-17.0201850648605	germline	0	2.03493605456433	nCount_RNA_pass
nos.1_CAGCCAGGTCCTGTCT-1	germline	SeuratProject	5360	1942	3.5634328358209	31.884328358209	nos.1	5354	1937	1	2	NA	NA	-6.49172728276462	germline	2	1.46395689947724	nCount_RNA_pass
nos.1_CAGCCAGTCCCTCAAC-1	germline	SeuratProject	5997	2359	3.93530098382525	18.1424045356011	nos.1	5990	2352	1	2	NA	NA	-5.66202957403916	germline	2	2.07514035861768	nCount_RNA_pass
nos.1_CAGCCAGTCCTCTGCA-1	somatic	SeuratProject	6444	1784	4.98137802607076	33.1005586592179	nos.1	6440	1780	2	1	NA	NA	28.4240003497313	somatic	1	1.26219614475016	nCount_RNA_pass
nos.1_CAGCCAGTCCTTACCG-1	germline	SeuratProject	4211	1753	4.96319164094039	24.2935169793398	nos.1	4208	1750	1	2	NA	NA	-2.91904047573716	germline	2	1.14504970286725	nCount_RNA_pass
nos.1_CAGCGTGAGGCATTTC-1	germline	SeuratProject	3107	1273	5.0852912777599	36.4338590280013	nos.1	3107	1273	1	0	NA	NA	-8.16899521793537	germline	0	0.852050826844014	nCount_RNA_pass
nos.1_CAGCGTGAGTGAGCCA-1	somatic	SeuratProject	3178	1212	3.46129641283826	35.6828193832599	nos.1	3177	1211	2	1	NA	NA	21.3038763919628	somatic	1	0.672361715579741	nCount_RNA_pass
nos.1_CAGCGTGAGTTGGCTT-1	somatic	SeuratProject	2875	1126	8.17391304347826	28.2782608695652	nos.1	2875	1126	2	1	NA	NA	8.03784522855013	somatic	1	0.609298890615042	nCount_RNA_pass
nos.1_CAGCGTGCAAAGACTA-1	germline	SeuratProject	3893	1506	5.80529154893398	29.6686360133573	nos.1	3891	1504	1	0	NA	NA	-12.7439372442797	germline	0	1.06298919215039	nCount_RNA_pass
nos.1_CAGCGTGCAAGCCCAC-1	germline	SeuratProject	5215	1844	6.74976030680729	34.3815915627996	nos.1	5212	1841	2	0	NA	NA	-1.15733133529838	somatic	0	1.33567888251866	nCount_RNA_pass
nos.1_CAGCGTGCACTACGGC-1	somatic	SeuratProject	4108	1442	6.8159688412853	35.9542356377799	nos.1	4104	1438	2	1	NA	NA	15.5812543475022	somatic	1	0.885641987721841	nCount_RNA_pass
nos.1_CAGCGTGGTCCACTCT-1	somatic	SeuratProject	4874	1623	4.53426343865408	31.329503487895	nos.1	4874	1623	2	1	NA	NA	20.0537172434309	somatic	1	1.08497872793567	nCount_RNA_pass
nos.1_CAGCGTGGTGATTAGA-1	spermatocyte	SeuratProject	2808	1558	4.73646723646724	12.1794871794872	nos.1	2803	1553	4	3	NA	NA	-29.2357610656038	spermatocyte	3	0.668326763677143	nCount_RNA_pass
nos.1_CAGCGTGTCCTTATCA-1	somatic	SeuratProject	5171	1675	3.07484045639141	27.7895958228582	nos.1	5170	1674	2	1	NA	NA	28.0509414495236	somatic	1	1.08492859632107	nCount_RNA_pass
nos.1_CAGGCCACAGGCAATG-1	germline	SeuratProject	2799	1272	5.21614862450875	25.2232940335834	nos.1	2795	1270	1	2	NA	NA	-4.15077883766894	germline	2	0.817356696761291	nCount_RNA_pass
nos.1_CAGGCCAGTCTACGAT-1	somatic	SeuratProject	4044	1525	5.09396636993076	28.0168150346192	nos.1	4043	1524	2	1	NA	NA	20.4147415481273	somatic	1	0.85750286543457	nCount_RNA_pass
nos.1_CAGGCCAGTTGATCGT-1	somaticprecursor	SeuratProject	2216	1034	4.37725631768953	20.3519855595668	nos.1	2205	1028	2	4	NA	NA	16.6273297737139	somatic	4	0.507806830173345	nCount_RNA_pass
nos.1_CAGGGCTCAATAGAGT-1	somaticprecursor	SeuratProject	3818	1553	6.07647983237297	23.6249345206915	nos.1	3815	1550	2	4	NA	NA	20.4958923179793	somatic	4	0.822276807607053	nCount_RNA_pass
nos.1_CAGGTATCAATGAACA-1	somaticprecursor	SeuratProject	4443	1627	9.38555030384875	25.0731487733513	nos.1	4440	1624	6	4	NA	NA	9.64618750573645	somaticprecursor	4	0.939279368216842	nCount_RNA_pass
nos.1_CAGGTATCAGACACCC-1	germline	SeuratProject	6597	2022	6.4574806730332	34.1973624374716	nos.1	6589	2014	1	2	NA	NA	-12.3508881905519	germline	2	1.65349183206833	nCount_RNA_pass
nos.1_CAGGTATGTTAAACAG-1	spermatocyte	SeuratProject	6937	1770	2.29205708519533	5.79501225313536	nos.1	6929	1762	4	3	NA	NA	-45.9292595730899	spermatocyte	3	1.01843590447342	nCount_RNA_pass
nos.1_CAGGTATGTTCCTAAG-1	germline	SeuratProject	7323	2084	4.71118394100778	39.6695343438481	nos.1	7318	2079	1	0	NA	NA	-16.8443480698711	germline	0	1.97713831528022	nCount_RNA_pass
nos.1_CAGTGCGAGAATTTGG-1	somatic	SeuratProject	3103	1311	4.80180470512407	30.132130196584	nos.1	3102	1310	2	1	NA	NA	23.2568641003559	somatic	1	0.645997986561685	nCount_RNA_pass
nos.1_CAGTGCGAGCAAGTGC-1	somatic	SeuratProject	5294	1660	5.83679637325274	35.0774461654703	nos.1	5293	1659	2	1	NA	NA	24.9290161717857	somatic	1	1.06442866915397	nCount_RNA_pass
nos.1_CAGTGCGGTTGAGGAC-1	germline	SeuratProject	4454	1436	4.06376290974405	35.51863493489	nos.1	4454	1436	1	2	NA	NA	-8.77699279201826	germline	2	1.13892918278385	nCount_RNA_pass
nos.1_CAGTTAGCACAATGCT-1	somatic	SeuratProject	2657	1168	4.74219044034625	30.5231464057207	nos.1	2657	1168	2	1	NA	NA	20.8502545841491	somatic	1	0.538045731698198	nCount_RNA_pass
nos.1_CAGTTAGCATGCCGCA-1	spermatocyte	SeuratProject	2392	1081	7.35785953177258	12.8344481605351	nos.1	2388	1077	4	3	NA	NA	-29.5584292556364	spermatocyte	3	0.424226916791419	nCount_RNA_pass
nos.1_CAGTTAGTCTACCCAC-1	germline	SeuratProject	7211	2334	5.89377340174733	29.0251005408404	nos.1	7209	2332	1	0	NA	NA	-14.6786155118617	germline	0	2.08229051285766	nCount_RNA_pass
nos.1_CAGTTCCAGCTCCACG-1	germline	SeuratProject	6742	2124	7.19371106496589	31.385345594779	nos.1	6740	2122	1	0	NA	NA	-17.1980524736293	germline	0	1.89985225309775	nCount_RNA_pass
nos.1_CAGTTCCCACAGCTTA-1	germline	SeuratProject	6150	2031	5.65853658536585	36.2113821138211	nos.1	6147	2028	1	0	NA	NA	-11.8658387311947	germline	0	1.62650664624581	nCount_RNA_pass
nos.1_CATAAGCAGGAACGAA-1	somatic	SeuratProject	6237	1916	9.42760942760943	25.5411255411255	nos.1	6235	1914	2	1	NA	NA	20.4729843603034	somatic	1	1.33346411072813	nCount_RNA_pass
nos.1_CATAAGCCAGCCTATA-1	somatic	SeuratProject	5576	1760	9.59469153515064	7.42467718794835	nos.1	5564	1749	2	1	NA	NA	40.2580206623053	somatic	1	0.846191337774408	nCount_RNA_pass
nos.1_CATAAGCCAGGTACGA-1	somatic	SeuratProject	2439	1133	4.2230422304223	24.1492414924149	nos.1	2434	1128	2	1	NA	NA	23.6604949543372	somatic	1	0.505306738992902	nCount_RNA_pass
nos.1_CATAAGCCATAACAGA-1	germline	SeuratProject	5217	1991	4.98370711136669	31.2440099674142	nos.1	5212	1986	1	0	NA	NA	-9.88105196287033	germline	0	1.56605942181565	nCount_RNA_pass
nos.1_CATAAGCGTTGCGGAA-1	somatic	SeuratProject	3174	1366	9.67233774417139	21.6446124763705	nos.1	3172	1364	2	1	NA	NA	19.4015068224349	somatic	1	0.771017874997091	nCount_RNA_pass
nos.1_CATAAGCTCTTAGTTC-1	somatic	SeuratProject	3396	1269	3.71024734982332	34.2167255594817	nos.1	3396	1269	2	1	NA	NA	20.9090272312384	somatic	1	0.642707145196803	nCount_RNA_pass
nos.1_CATACAGAGCGTATAA-1	somatic	SeuratProject	2807	1141	4.98753117206983	34.8058425365159	nos.1	2807	1141	2	1	NA	NA	10.6743021277399	somatic	1	0.538081929026022	nCount_RNA_pass
nos.1_CATACAGGTACTGACT-1	somaticprecursor	SeuratProject	4151	1371	6.28764153216092	21.4165261382799	nos.1	4149	1369	5	4	NA	NA	8.5290096616278	somaticprecursor	4	0.793869433887874	nCount_RNA_pass
nos.1_CATACAGGTAGAAACT-1	germline	SeuratProject	4151	1551	5.37219947000723	32.9318236569501	nos.1	4151	1551	1	0	NA	NA	-13.4062687432183	germline	0	1.09661453995798	nCount_RNA_pass
nos.1_CATACAGGTCCACAGC-1	somatic	SeuratProject	2578	1151	7.3700543056633	30.33359193173	nos.1	2577	1150	2	1	NA	NA	7.73749307885157	somatic	1	0.551730589082852	nCount_RNA_pass
nos.1_CATACAGTCCACGTCT-1	somaticprecursor	SeuratProject	2340	918	6.66666666666667	15.7264957264957	nos.1	2334	912	5	4	NA	NA	4.14820848671445	somaticprecursor	4	0.448518014239891	nCount_RNA_pass
nos.1_CATACAGTCCGTGTAA-1	germline	SeuratProject	7318	2349	4.91937687892867	30.5821262640066	nos.1	7317	2348	1	0	NA	NA	-15.1953078981968	germline	0	2.22953725655583	nCount_RNA_pass
nos.1_CATACAGTCCTGTTGC-1	germline	SeuratProject	3776	1363	2.54237288135593	35.4872881355932	nos.1	3776	1363	1	2	NA	NA	-5.29480251599702	germline	2	0.914758145130983	nCount_RNA_pass
nos.1_CATACCCAGCAGTAAT-1	germline	SeuratProject	6016	2114	4.42154255319149	31.2001329787234	nos.1	6016	2114	1	0	NA	NA	-14.1093239051711	germline	0	1.80473828117511	nCount_RNA_pass
nos.1_CATACCCCAATAGAGT-1	germline	SeuratProject	4631	2070	8.59425610019434	17.3180738501404	nos.1	4628	2067	0	0	NA	NA	-19.3717788861319	nos.1.0	0	1.70802178343741	nCount_RNA_pass
nos.1_CATACCCGTATCGATC-1	somatic	SeuratProject	3037	1277	4.24761277576556	27.0003292723082	nos.1	3033	1273	2	1	NA	NA	23.8888625628261	somatic	1	0.649581879937836	nCount_RNA_pass
nos.1_CATACCCGTCACTTAG-1	germline	SeuratProject	7161	2208	4.65018852115626	31.6017316017316	nos.1	7156	2203	1	0	NA	NA	-14.4770763772372	germline	0	2.14682148184194	nCount_RNA_pass
nos.1_CATACCCGTCAGTCTA-1	somaticprecursor	SeuratProject	2346	1085	5.02983802216539	20.1193520886616	nos.1	2333	1074	5	4	NA	NA	6.06467842520214	somaticprecursor	4	0.551770787679112	nCount_RNA_pass
nos.1_CATACCCGTCCATAGT-1	germline	SeuratProject	4222	1545	8.57413548081478	32.9938417811464	nos.1	4219	1542	1	0	NA	NA	-8.44133451288244	germline	0	1.07549690075219	nCount_RNA_pass
nos.1_CATACTTAGTTCTACG-1	somatic	SeuratProject	3342	1494	9.15619389587074	19.2399760622382	nos.1	3341	1493	2	1	NA	NA	17.8940442741107	somatic	1	0.859038813247662	nCount_RNA_pass
nos.1_CATACTTGTGGTAATA-1	germline	SeuratProject	2563	1149	8.97385875926648	23.4100663285213	nos.1	2563	1149	1	0	NA	NA	-5.72477165455093	germline	0	0.604553759475126	nCount_RNA_pass
nos.1_CATACTTTCTTAGTTC-1	germline	SeuratProject	6371	2180	3.46884319573065	30.6231360853869	nos.1	6361	2170	1	2	NA	NA	-11.4063985367963	germline	2	1.74050391335048	nCount_RNA_pass
nos.1_CATAGACCAGAGGAAA-1	somaticprecursor	SeuratProject	5386	1883	1.61529892313405	14.2220571852952	nos.1	5360	1873	2	4	NA	NA	25.5216213258449	somatic	4	1.42791332381104	nCount_RNA_pass
nos.1_CATAGACCATAGGTTC-1	somatic	SeuratProject	6192	2040	7.55813953488372	28.4399224806202	nos.1	6191	2039	2	1	NA	NA	25.7212998125671	somatic	1	1.4532979416867	nCount_RNA_pass
nos.1_CATAGACGTACCGTGC-1	germline	SeuratProject	2903	1274	7.78504994832931	27.729934550465	nos.1	2899	1270	1	0	NA	NA	-7.0120569678313	germline	0	0.815891797639952	nCount_RNA_pass
nos.1_CATAGACGTTATAGAG-1	germline	SeuratProject	4644	1741	5.70628768303187	32.7304048234281	nos.1	4644	1741	1	0	NA	NA	-11.8655559689525	germline	0	1.42457229807568	nCount_RNA_pass
nos.1_CATAGACTCCGAAATC-1	somatic	SeuratProject	3556	1383	2.50281214848144	34.9268841394826	nos.1	3556	1383	2	1	NA	NA	16.8602068705355	somatic	1	0.774108500938768	nCount_RNA_pass
nos.1_CATAGACTCGGCTCTT-1	muscle	SeuratProject	2918	1068	4.04386566141193	30.089102124743	nos.1	2907	1060	8	5	NA	NA	6.85669458335115	muscle	5	0.522752807416717	nCount_RNA_pass
nos.1_CATCAAGCACTCGATA-1	somatic	SeuratProject	4006	1477	8.78681977034448	29.1063404892661	nos.1	4003	1474	2	1	NA	NA	21.1637171641071	somatic	1	0.883153192712596	nCount_RNA_pass
nos.1_CATCAAGCAGGTCCCA-1	germline	SeuratProject	6660	2156	4.02402402402402	29.6696696696697	nos.1	6651	2147	1	2	NA	NA	-8.7582218855199	germline	2	1.78510753111034	nCount_RNA_pass
nos.1_CATCAAGGTAGGGAGG-1	spermatocyte	SeuratProject	2524	1434	1.18858954041204	13.6687797147385	nos.1	2516	1427	4	3	NA	NA	-27.5879298455942	spermatocyte	3	0.616048343589779	nCount_RNA_pass
nos.1_CATCAAGTCATCGACA-1	somatic	SeuratProject	4589	1544	8.01917629113096	32.6868598823273	nos.1	4588	1543	2	1	NA	NA	8.96618924173332	somatic	1	1.0072420526967	nCount_RNA_pass
nos.1_CATCAAGTCGATACGT-1	germline	SeuratProject	5678	1857	3.39908418457203	39.3096160619937	nos.1	5673	1852	1	0	NA	NA	-4.36122076309226	germline	0	1.52236474008202	nCount_RNA_pass
nos.1_CATCAAGTCTGGACTA-1	germline	SeuratProject	6409	2099	3.44827586206897	36.6827898268061	nos.1	6406	2096	1	0	NA	NA	-13.980533848637	germline	0	1.71827169179734	nCount_RNA_pass
nos.1_CATCCACAGAAACCCG-1	somaticprecursor	SeuratProject	4208	1465	2.89923954372624	8.9828897338403	nos.1	4191	1450	2	4	NA	NA	25.9687226702066	somatic	4	0.796858084863094	nCount_RNA_pass
nos.1_CATCCACAGAACTTCC-1	somatic	SeuratProject	2486	989	8.1255028157683	33.266291230893	nos.1	2485	988	2	1	NA	NA	11.4661662146924	somatic	1	0.483632458657341	nCount_RNA_pass
nos.1_CATCCACAGCTCATAC-1	germline	SeuratProject	2243	1109	5.48372715113687	26.0811413285778	nos.1	2243	1109	1	0	NA	NA	-9.65926042486347	germline	0	0.599320824204494	nCount_RNA_pass
nos.1_CATCCACAGTAAACAC-1	somatic	SeuratProject	2485	1094	1.85110663983903	10.784708249497	nos.1	2483	1092	2	1	NA	NA	31.5527745443069	somatic	1	0.301004376281942	nCount_RNA_pass
nos.1_CATCCACCACCAAAGG-1	germline	SeuratProject	6647	1902	6.72483827290507	36.6782006920415	nos.1	6646	1901	1	0	NA	NA	-14.7391220576221	germline	0	1.55784709949694	nCount_RNA_pass
nos.1_CATCCACGTAGAGTTA-1	germline	SeuratProject	4652	1815	5.30954428202923	32.1367153912296	nos.1	4650	1813	1	0	NA	NA	-13.6046386845803	germline	0	1.44572079041725	nCount_RNA_pass
nos.1_CATCCACTCGGCCCAA-1	germline	SeuratProject	6092	2251	2.77413000656599	30.6303348653972	nos.1	6086	2245	1	2	NA	NA	-11.9149931462578	germline	2	1.87900680437399	nCount_RNA_pass
nos.1_CATCCCATCAAATGAG-1	germline	SeuratProject	6065	2266	3.94064303380049	27.1393239901072	nos.1	6061	2262	1	0	NA	NA	-13.3910702306122	germline	0	2.19668987573527	nCount_RNA_pass
nos.1_CATCCCATCTGAGTCA-1	germline	SeuratProject	2951	1375	5.76075906472382	22.2636394442562	nos.1	2950	1374	1	2	NA	NA	-1.90317276765993	germline	2	0.894733501852663	nCount_RNA_pass
nos.1_CATCCGTAGAAGTCCG-1	spermatocyte	SeuratProject	2503	1431	4.55453455852976	20.0559328805433	nos.1	2498	1426	4	3	NA	NA	-17.0425730667356	spermatocyte	3	0.53998021428936	nCount_RNA_pass
nos.1_CATCCGTAGAGGGTGG-1	germline	SeuratProject	2380	543	0.798319327731092	14.7058823529412	nos.1	2351	516	7	0	NA	NA	-5.42363352736817	nos.1.7	0	0.141490464038447	nCount_RNA_pass
nos.1_CATCCGTCAGCCTATA-1	somaticprecursor	SeuratProject	3445	1386	3.07692307692308	17.7358490566038	nos.1	3402	1366	2	4	NA	NA	14.3877255921191	somatic	4	0.753676618130291	nCount_RNA_pass
nos.1_CATCCGTGTAATTGGA-1	germline	SeuratProject	2844	1179	4.957805907173	25.5977496483826	nos.1	2841	1176	1	2	NA	NA	-3.00193371130832	germline	2	0.837149619569167	nCount_RNA_pass
nos.1_CATCCGTTCCTATTTG-1	somatic	SeuratProject	4532	1587	3.59664607237423	32.8552515445719	nos.1	4531	1586	2	1	NA	NA	7.86999110754465	somatic	1	1.05750794590846	nCount_RNA_pass
nos.1_CATCCGTTCTGTAACG-1	spermatocyte	SeuratProject	6634	2457	4.17545975278866	7.1148628278565	nos.1	6617	2441	4	3	NA	NA	-42.2383581983533	spermatocyte	3	1.70717198987184	nCount_RNA_pass
nos.1_CATCCGTTCTTTGGAG-1	somatic	SeuratProject	2548	1150	7.26059654631083	26.2166405023548	nos.1	2546	1148	2	1	NA	NA	13.7147977134785	somatic	1	0.543668530813431	nCount_RNA_pass
nos.1_CATCGCTAGGTGCATG-1	somatic	SeuratProject	3272	1298	3.72860635696822	31.5709046454768	nos.1	3272	1298	2	1	NA	NA	23.2897455523798	somatic	1	0.701705615278065	nCount_RNA_pass
nos.1_CATCGCTCACAGCTGC-1	germline	SeuratProject	2895	1346	8.94645941278066	22.0379965457686	nos.1	2895	1346	1	2	NA	NA	-6.29787070240249	germline	2	0.743418527039697	nCount_RNA_pass
nos.1_CATCGCTCACGAAGAC-1	germline	SeuratProject	6078	2332	5.61039815728858	21.7505758473182	nos.1	6074	2328	1	2	NA	NA	-9.01596633345874	germline	2	1.73113625067892	nCount_RNA_pass
nos.1_CATCGCTCAGTCCCGA-1	germline	SeuratProject	5362	2040	6.04252144722119	27.0794479671764	nos.1	5361	2039	1	0	NA	NA	-11.6504588137302	germline	0	1.60702112737147	nCount_RNA_pass
nos.1_CATCGGGGTGTGTACT-1	somatic	SeuratProject	5588	1656	6.2992125984252	36.7394416607015	nos.1	5588	1656	2	1	NA	NA	16.021225520787	somatic	1	1.03448521573758	nCount_RNA_pass
nos.1_CATCGGGTCGACGATT-1	germline	SeuratProject	7485	2403	7.89579158316633	27.3613894455578	nos.1	7480	2398	1	2	NA	NA	-13.4289798670518	germline	2	2.41642373165096	nCount_RNA_pass
nos.1_CATCGGGTCGGTCTGG-1	somatic	SeuratProject	2740	1213	5.32846715328467	27.7007299270073	nos.1	2740	1213	2	1	NA	NA	19.5494257932705	somatic	1	0.630769299700332	nCount_RNA_pass
nos.1_CATCGTCAGTATGGCG-1	germline	SeuratProject	6938	2091	4.39607956183338	33.6696454309599	nos.1	6938	2091	1	0	NA	NA	-15.2618506194646	germline	0	1.82737015973814	nCount_RNA_pass
nos.1_CATCGTCCAGTTGGTT-1	germline	SeuratProject	4177	1749	5.00359109408666	29.2315058654537	nos.1	4171	1743	1	2	NA	NA	-8.30163693221503	germline	2	1.31779056618727	nCount_RNA_pass
nos.1_CATGAGTAGCGAATGC-1	somatic	SeuratProject	2664	1295	7.31981981981982	20.8333333333333	nos.1	2662	1293	2	1	NA	NA	18.3927753794659	somatic	1	0.640941823582048	nCount_RNA_pass
nos.1_CATGAGTAGCGGCTCT-1	somatic	SeuratProject	3582	1402	6.36515912897822	30.1507537688442	nos.1	3580	1400	2	1	NA	NA	16.3534646967726	somatic	1	0.723830183237595	nCount_RNA_pass
nos.1_CATGAGTAGTATAGAC-1	germline	SeuratProject	6304	2218	6.01205583756345	28.489847715736	nos.1	6301	2215	1	0	NA	NA	-13.4349095947459	germline	0	1.96189549950806	nCount_RNA_pass
nos.1_CATGAGTAGTGGTGAC-1	germline	SeuratProject	6183	2099	7.10011321365033	28.1416787967006	nos.1	6180	2096	1	0	NA	NA	-15.670392949134	germline	0	1.86749995517226	nCount_RNA_pass
nos.1_CATGAGTCACAATCTG-1	germline	SeuratProject	3002	1503	1.83211192538308	17.8880746169221	nos.1	3000	1501	1	2	NA	NA	-11.2317606915502	germline	2	0.970226834238489	nCount_RNA_pass
nos.1_CATGAGTCAGACTCTA-1	muscle	SeuratProject	3097	1234	2.45398773006135	17.0487568614789	nos.1	3090	1227	8	5	NA	NA	11.3535400637856	muscle	5	0.578131384134925	nCount_RNA_pass
nos.1_CATGAGTCAGTAACAA-1	germline	SeuratProject	6913	2107	4.45537393316939	37.5524374367134	nos.1	6912	2106	1	0	NA	NA	-14.0736602325325	germline	0	1.90842693845221	nCount_RNA_pass
nos.1_CATGAGTGTAAGTAGT-1	germline	SeuratProject	2289	996	4.01922236784622	37.3088685015291	nos.1	2288	995	1	2	NA	NA	-5.08207746741937	germline	2	0.579506710258814	nCount_RNA_pass
nos.1_CATGAGTGTCCAGAAG-1	somatic	SeuratProject	2820	1119	6.66666666666667	32.3758865248227	nos.1	2817	1116	2	1	NA	NA	15.9784223684074	somatic	1	0.526457252133959	nCount_RNA_pass
nos.1_CATGAGTGTGTGAGCA-1	germline	SeuratProject	5627	1820	4.65612226763817	39.4881819797405	nos.1	5626	1819	1	0	NA	NA	-13.311414057559	germline	0	1.55020089323882	nCount_RNA_pass
nos.1_CATGCAACATTCTGTT-1	germline	SeuratProject	6994	2349	6.83442951100944	28.0669144981413	nos.1	6991	2346	1	0	NA	NA	-13.0787028922711	germline	0	2.07487752649906	nCount_RNA_pass
nos.1_CATGCAAGTGTAACGG-1	somatic	SeuratProject	3559	1226	7.38971621241922	37.6791233492554	nos.1	3557	1224	2	1	NA	NA	3.2579140349702	somatic	1	0.747479269516544	nCount_RNA_pass
nos.1_CATGCAAGTTAGCGGA-1	germline	SeuratProject	5871	1918	4.39448134900358	36.7228751490376	nos.1	5871	1918	1	0	NA	NA	-12.68363034119	germline	0	1.64756516234619	nCount_RNA_pass
nos.1_CATGCAAGTTCTTGCC-1	germline	SeuratProject	5068	1866	3.49250197316496	33.4648776637727	nos.1	5068	1866	1	0	NA	NA	-13.8194624694106	germline	0	1.56922252129281	nCount_RNA_pass
nos.1_CATGCAAGTTTACTTC-1	muscle	SeuratProject	3360	1091	3.0952380952381	34.7619047619048	nos.1	3347	1082	8	5	NA	NA	3.80278590290458	muscle	5	0.549785028567267	nCount_RNA_pass
nos.1_CATGCAATCGCATTAG-1	germline	SeuratProject	2477	1145	4.0371417036738	34.4368187323375	nos.1	2476	1144	1	0	NA	NA	-9.75364386309749	germline	0	0.686601506966428	nCount_RNA_pass
nos.1_CATGCAATCTCTAGGA-1	somatic	SeuratProject	2577	1009	6.75203725261933	37.1750097012029	nos.1	2577	1009	2	1	NA	NA	5.65915312059996	somatic	1	0.488494005086253	nCount_RNA_pass
nos.1_CATGCAATCTTAGCAG-1	somatic	SeuratProject	2341	1151	6.92011960700555	23.1524989320803	nos.1	2338	1148	2	1	NA	NA	22.1895593763771	somatic	1	0.52251954745563	nCount_RNA_pass
nos.1_CATGCCTGTCTACAAC-1	germline	SeuratProject	6135	1987	3.45558272208639	36.8215158924205	nos.1	6134	1986	1	0	NA	NA	-11.342841010621	germline	0	1.67334693192854	nCount_RNA_pass
nos.1_CATGCCTTCGTGTGGC-1	germline	SeuratProject	6067	2211	5.50519202241635	23.2239986813911	nos.1	6062	2206	1	0	NA	NA	-13.9680755281127	germline	0	1.98745826087427	nCount_RNA_pass
nos.1_CATGCGGAGAGGGTCT-1	somatic	SeuratProject	2963	1259	4.28619642254472	30.982112723591	nos.1	2963	1259	2	1	NA	NA	12.7504331718464	somatic	1	0.608362181328613	nCount_RNA_pass
nos.1_CATGCGGAGAGGTGCT-1	somatic	SeuratProject	2265	1088	8.65342163355408	23.7969094922737	nos.1	2263	1086	2	1	NA	NA	19.0930311417542	somatic	1	0.535690817315924	nCount_RNA_pass
nos.1_CATGCGGAGTCTGGAG-1	germline	SeuratProject	3984	1563	6.92771084337349	30.5973895582329	nos.1	3970	1549	7	2	NA	NA	-9.62078069698593	nos.1.7	2	0.980094465591545	nCount_RNA_pass
nos.1_CATGCGGCATCAGCGC-1	somatic	SeuratProject	2264	1045	3.40106007067138	29.1077738515901	nos.1	2261	1042	2	1	NA	NA	17.7023857110532	somatic	1	0.474648599270873	nCount_RNA_pass
nos.1_CATGCGGGTTAGCTAC-1	germline	SeuratProject	6136	1982	5.36179921773142	32.3337679269883	nos.1	6133	1979	1	0	NA	NA	-13.6792183292556	germline	0	1.64223482798645	nCount_RNA_pass
nos.1_CATGCTCAGTAGTCTC-1	germline	SeuratProject	6142	2051	3.98892868772387	36.8121133181374	nos.1	6140	2049	1	0	NA	NA	-11.6680692545512	germline	0	1.75181551885509	nCount_RNA_pass
nos.1_CATGCTCAGTGAGTTA-1	germline	SeuratProject	6282	2300	3.5020694046482	30.0063673989175	nos.1	6273	2292	1	0	NA	NA	-12.7148222439549	germline	0	1.95839406380409	nCount_RNA_pass
nos.1_CATGCTCCAGCTGCCA-1	somatic	SeuratProject	2551	1035	5.09604076832615	35.3978831830655	nos.1	2546	1030	2	1	NA	NA	14.265350902057	somatic	1	0.564508060004532	nCount_RNA_pass
nos.1_CATGCTCCATCAGCGC-1	somatic	SeuratProject	4664	1460	4.37392795883362	38.614922813036	nos.1	4661	1457	2	1	NA	NA	10.5306820134978	somatic	1	0.885322621873687	nCount_RNA_pass
nos.1_CATGCTCCATCGAGCC-1	germline	SeuratProject	5927	1984	4.25172937405095	32.3772566222372	nos.1	5916	1973	1	2	NA	NA	-12.8459789831023	germline	2	1.64745623756893	nCount_RNA_pass
nos.1_CATGCTCTCTTCTTCC-1	somatic	SeuratProject	5856	2115	5.97677595628415	18.75	nos.1	5855	2114	2	1	NA	NA	30.1368701016107	somatic	1	1.38831207129298	nCount_RNA_pass
nos.1_CATGCTCTCTTGAGCA-1	germline	SeuratProject	3860	1472	3.3160621761658	38.6787564766839	nos.1	3859	1471	1	2	NA	NA	-7.86309892438834	germline	2	0.989486056050954	nCount_RNA_pass
nos.1_CATGGATAGGTGCCTC-1	germline	SeuratProject	3216	1365	6.09452736318408	31.8718905472637	nos.1	3212	1362	1	2	NA	NA	-4.46831666919621	germline	2	0.930904372654947	nCount_RNA_pass
nos.1_CATGGATCAGAGGTTG-1	germline	SeuratProject	5421	1889	2.67478325032282	38.3324109942815	nos.1	5420	1888	1	0	NA	NA	-10.0670425773913	germline	0	1.542226646187	nCount_RNA_pass
nos.1_CATGGATGTCTATGAC-1	somatic	SeuratProject	3118	1212	5.19563822963438	27.8383579217447	nos.1	3117	1211	2	1	NA	NA	17.6497547404607	somatic	1	0.665298309946064	nCount_RNA_pass
nos.1_CATGGATGTTCCCACT-1	germline	SeuratProject	5924	2166	6.06009453072248	26.8230925050641	nos.1	5924	2166	1	0	NA	NA	-12.7429366154704	germline	0	1.85927184793435	nCount_RNA_pass
nos.1_CATGGATTCGGCTGTG-1	germline	SeuratProject	2526	1016	3.95882818685669	38.0839271575614	nos.1	2525	1015	1	0	NA	NA	-5.30748498753529	germline	0	0.644117629966343	nCount_RNA_pass
nos.1_CATGGTATCGAACTCA-1	somatic	SeuratProject	3136	1407	9.56632653061224	14.9234693877551	nos.1	3132	1403	2	1	NA	NA	31.3159948343547	somatic	1	0.769688483152393	nCount_RNA_pass
nos.1_CATTCATCAACTGTGT-1	somatic	SeuratProject	2931	1195	5.49300580006824	34.561583077448	nos.1	2929	1193	2	1	NA	NA	11.2122216490699	somatic	1	0.581006082910471	nCount_RNA_pass
nos.1_CATTCATCAAGATGTA-1	germline	SeuratProject	6873	2111	4.33580678015423	39.4151025752946	nos.1	6869	2107	1	0	NA	NA	-17.2284023101044	germline	0	1.95381330810928	nCount_RNA_pass
nos.1_CATTCATCACAGTGTT-1	germline	SeuratProject	5592	1984	2.91487839771102	33.9592274678112	nos.1	5591	1983	1	2	NA	NA	-8.05362365555518	germline	2	1.51701729607107	nCount_RNA_pass
nos.1_CATTCATCAGTTTCGA-1	germline	SeuratProject	4370	1659	6.15560640732265	29.6567505720824	nos.1	4369	1658	1	0	NA	NA	-14.1978661451463	germline	0	1.25022080983741	nCount_RNA_pass
nos.1_CATTCATGTAGAGATT-1	germline	SeuratProject	6573	2159	5.53780617678381	33.9114559561844	nos.1	6571	2157	1	0	NA	NA	-13.5257947538182	germline	0	1.95048844421795	nCount_RNA_pass
nos.1_CATTCATGTGCCAAGA-1	germline	SeuratProject	6846	2118	4.80572597137014	31.3175576979258	nos.1	6844	2116	1	0	NA	NA	-15.7599801272138	germline	0	1.89670792196008	nCount_RNA_pass
nos.1_CATTCATGTTCGTACA-1	somaticprecursor	SeuratProject	3862	1350	4.09114448472294	30.7353702744692	nos.1	3860	1348	2	4	NA	NA	11.3768610499504	somatic	4	0.843325343395651	nCount_RNA_pass
nos.1_CATTCATTCTCGCTTG-1	spermatocyte	SeuratProject	2225	1044	2.33707865168539	13.0786516853933	nos.1	2223	1042	4	3	NA	NA	-31.4745388589023	spermatocyte	3	0.412713147237103	nCount_RNA_pass
nos.1_CATTCATTCTCTCGAC-1	somatic	SeuratProject	2807	1275	2.52939080869255	23.655147844674	nos.1	2805	1273	2	1	NA	NA	29.1649776261655	somatic	1	0.620774411821578	nCount_RNA_pass
nos.1_CATTCATTCTTTCAGT-1	somatic	SeuratProject	2786	1112	4.95333811916726	33.3452979181622	nos.1	2786	1112	2	1	NA	NA	21.0152735597187	somatic	1	0.578009282552201	nCount_RNA_pass
nos.1_CATTCCGTCACGACTA-1	somatic	SeuratProject	3410	1230	6.56891495601173	34.1348973607038	nos.1	3410	1230	2	1	NA	NA	18.4255331297356	somatic	1	0.703599566624681	nCount_RNA_pass
nos.1_CATTCTAAGGCTAACG-1	somatic	SeuratProject	3853	1398	6.56631196470283	33.9994809239554	nos.1	3853	1398	2	1	NA	NA	15.283125859882	somatic	1	0.841969039217901	nCount_RNA_pass
nos.1_CATTCTAAGTCTCGTA-1	germline	SeuratProject	2452	1160	4.56769983686786	31.4437194127243	nos.1	2452	1160	1	0	NA	NA	-10.5248565323774	germline	0	0.699371647501411	nCount_RNA_pass
nos.1_CATTCTACAAAGACTA-1	germline	SeuratProject	5294	2007	5.36456365697015	26.275028333963	nos.1	5293	2006	1	0	NA	NA	-12.8904092766947	germline	0	1.60723223089942	nCount_RNA_pass
nos.1_CATTCTACACCTCTAC-1	somatic	SeuratProject	2492	1020	5.85874799357945	33.30658105939	nos.1	2491	1019	2	1	NA	NA	14.0157712218638	somatic	1	0.519139897201036	nCount_RNA_pass
nos.1_CATTCTACATGCGTGC-1	germline	SeuratProject	3951	1490	4.35332827132372	37.2057706909643	nos.1	3951	1490	1	0	NA	NA	-13.0385598895793	germline	0	1.1549637103634	nCount_RNA_pass
nos.1_CATTCTATCTCAGAAC-1	germline	SeuratProject	7189	2122	4.21477256920295	39.741271386841	nos.1	7187	2120	1	0	NA	NA	-13.8353302652248	germline	0	1.97567984199073	nCount_RNA_pass
nos.1_CATTGAGAGGAAGTGA-1	germline	SeuratProject	3463	1469	6.49725671383194	31.5333525844643	nos.1	3463	1469	1	0	NA	NA	-7.28342359633176	germline	0	0.923741549077751	nCount_RNA_pass
nos.1_CATTGAGCACTCGATA-1	somatic	SeuratProject	3515	1166	3.44238975817923	38.321479374111	nos.1	3515	1166	2	1	NA	NA	8.02459624173825	somatic	1	0.579780729539764	nCount_RNA_pass
nos.1_CATTGAGTCCGTGTGG-1	germline	SeuratProject	5149	1849	6.17595649640707	34.6475043697805	nos.1	5145	1845	1	0	NA	NA	-8.90515568949648	germline	0	1.44497414432927	nCount_RNA_pass
nos.1_CATTGCCAGACCCTTA-1	somaticprecursor	SeuratProject	3179	1122	6.79458949355143	22.9317395407361	nos.1	3173	1116	5	4	NA	NA	2.6402024668344	somaticprecursor	4	0.5392285813092	nCount_RNA_pass
nos.1_CATTGCCAGGTAGATT-1	somatic	SeuratProject	4942	1592	4.26952650748685	35.9166329421287	nos.1	4942	1592	2	1	NA	NA	19.2730620504645	somatic	1	0.94188668214533	nCount_RNA_pass
nos.1_CATTGCCAGGTCCGAA-1	somatic	SeuratProject	2319	1072	6.38206123329021	29.2367399741268	nos.1	2318	1071	2	1	NA	NA	9.27610415165113	somatic	1	0.525837337951998	nCount_RNA_pass
nos.1_CATTGCCAGTGGACTG-1	germline	SeuratProject	3866	1433	6.51836523538541	35.9544749094672	nos.1	3865	1432	1	0	NA	NA	-10.0898218465553	germline	0	0.991657573788427	nCount_RNA_pass
nos.1_CATTGCCCAGATTTCG-1	germline	SeuratProject	6133	2046	5.44594814935594	27.0829936409587	nos.1	6131	2044	1	2	NA	NA	-5.72587126742538	germline	2	1.74733246499051	nCount_RNA_pass
nos.1_CATTGCCCAGCTCCTT-1	somatic	SeuratProject	4068	1557	7.15339233038348	30.5801376597837	nos.1	4067	1556	2	1	NA	NA	17.1525518713698	somatic	1	0.79491515625568	nCount_RNA_pass
nos.1_CATTGCCTCCGCCTAT-1	somatic	SeuratProject	3595	1420	6.6759388038943	29.4575799721836	nos.1	3595	1420	2	1	NA	NA	17.9218255414901	somatic	1	0.762082845519185	nCount_RNA_pass
nos.1_CATTGCCTCGTGCTCT-1	somatic	SeuratProject	5946	1545	4.80995627312479	38.008745375042	nos.1	5946	1545	2	1	NA	NA	15.5509039941663	somatic	1	1.05718342774141	nCount_RNA_pass
nos.1_CATTGTTAGATGACCG-1	somatic	SeuratProject	3536	1218	5.59954751131222	39.6210407239819	nos.1	3535	1217	2	1	NA	NA	6.13802772022463	somatic	1	0.714531439078303	nCount_RNA_pass
nos.1_CATTGTTAGGTTGGTG-1	germline	SeuratProject	3432	1462	6.61421911421911	30.3904428904429	nos.1	3432	1462	1	0	NA	NA	-10.8208327891371	germline	0	0.983651980459484	nCount_RNA_pass
nos.1_CATTGTTAGTAAGAGG-1	somatic	SeuratProject	3087	1320	7.48299319727891	29.2193067703272	nos.1	3086	1319	2	1	NA	NA	12.317275853159	somatic	1	0.697692829620368	nCount_RNA_pass
nos.1_CATTGTTGTAGTCCTA-1	spermatocyte	SeuratProject	6003	2192	5.39730134932534	13.0268199233716	nos.1	5993	2182	4	3	NA	NA	-22.5897964107049	spermatocyte	3	1.27724770012846	nCount_RNA_pass
nos.1_CATTGTTTCAAGTGGG-1	germline	SeuratProject	3624	1340	9.10596026490066	35.4580573951435	nos.1	3621	1337	0	0	NA	NA	-2.48326031315248	nos.1.0	0	0.955743416035406	nCount_RNA_pass
nos.1_CATTGTTTCTGGTCAA-1	somatic	SeuratProject	2876	1048	3.58136300417246	36.682892906815	nos.1	2874	1046	2	1	NA	NA	22.1887895379782	somatic	1	0.545548625828639	nCount_RNA_pass
nos.1_CATTTCAGTACTCGTA-1	germline	SeuratProject	3609	1614	4.15627597672485	26.7387087835966	nos.1	3608	1613	1	0	NA	NA	-12.3151830069677	germline	0	1.13973093437905	nCount_RNA_pass
nos.1_CATTTCAGTTGGTGTT-1	somatic	SeuratProject	3645	1235	6.85871056241427	38.2167352537723	nos.1	3640	1230	2	1	NA	NA	5.88410338910024	somatic	1	0.758038251030641	nCount_RNA_pass
nos.1_CATTTCAGTTTACTTC-1	somatic	SeuratProject	2711	1200	8.22574695684249	24.2345997786795	nos.1	2710	1199	2	1	NA	NA	20.0711580345469	somatic	1	0.580849603662039	nCount_RNA_pass
nos.1_CATTTCATCCGGCTTT-1	spermatocyte	SeuratProject	2643	1353	6.28074158153613	23.6473704124101	nos.1	2641	1351	0	3	NA	NA	-15.9613492015152	nos.1.0	3	0.528678194455615	nCount_RNA_pass
nos.1_CCAAGCGCACTGTGAT-1	somatic	SeuratProject	2871	1066	9.92685475444096	27.6907001044932	nos.1	2869	1064	2	1	NA	NA	16.1973880808787	somatic	1	0.570566761236239	nCount_RNA_pass
nos.1_CCAAGCGCACTTGACA-1	germline	SeuratProject	5773	2061	4.33050407067383	31.2489173739823	nos.1	5764	2052	1	0	NA	NA	-6.27971925513299	germline	0	1.65719886979557	nCount_RNA_pass
nos.1_CCAAGCGCAGGTGTGA-1	germline	SeuratProject	2370	978	3.83966244725738	38.0168776371308	nos.1	2370	978	1	2	NA	NA	-5.83934066144457	germline	2	0.565688933542025	nCount_RNA_pass
nos.1_CCAAGCGGTTCCGCAG-1	germline	SeuratProject	5513	2173	4.2082350807183	26.0656629784147	nos.1	5510	2170	1	2	NA	NA	-7.10380713833741	germline	2	1.67018294014842	nCount_RNA_pass
nos.1_CCAAGCGTCAGTCAGT-1	somatic	SeuratProject	4671	1792	6.52965103832156	27.5315778205952	nos.1	4668	1789	0	1	NA	NA	2.85834275178317	nos.1.0	1	1.0819558924424	nCount_RNA_pass
nos.1_CCAATGAAGTGGAAGA-1	somatic	SeuratProject	2822	1189	7.29978738483345	30.297661233168	nos.1	2822	1189	2	1	NA	NA	13.3715566331742	somatic	1	0.58908431098834	nCount_RNA_pass
nos.1_CCAATGACAATTCTCT-1	somaticprecursor	SeuratProject	4935	1522	4.68085106382979	35.9067882472138	nos.1	4929	1518	2	4	NA	NA	18.0137159335469	somatic	4	0.928348992991586	nCount_RNA_pass
nos.1_CCAATGATCACCTGGG-1	germline	SeuratProject	6830	2080	3.38213762811127	38.2137628111274	nos.1	6828	2078	1	0	NA	NA	-15.7146978729403	germline	0	1.73495448425496	nCount_RNA_pass
nos.1_CCAATTTAGCAAACAT-1	somatic	SeuratProject	4097	1651	6.85867708079082	11.5938491579204	nos.1	4086	1641	2	1	NA	NA	32.4695894479191	somatic	1	0.815009914010693	nCount_RNA_pass
nos.1_CCAATTTGTGTGATGG-1	somatic	SeuratProject	2243	1109	7.40080249665626	22.0240748996879	nos.1	2242	1108	2	1	NA	NA	18.6726679567183	somatic	1	0.482760034312309	nCount_RNA_pass
nos.1_CCACAAAAGCATTTGC-1	somatic	SeuratProject	3926	1472	3.36220071319409	34.1823739174733	nos.1	3925	1471	2	1	NA	NA	12.5343441418162	somatic	1	0.845195268448083	nCount_RNA_pass
nos.1_CCACAAAAGGCAGCTA-1	germline	SeuratProject	3383	1534	4.67041087791901	26.4262488915164	nos.1	3383	1534	1	0	NA	NA	-13.7104380606941	germline	0	1.05867762310879	nCount_RNA_pass
nos.1_CCACAAACACCTCGTT-1	germline	SeuratProject	3045	1399	5.02463054187192	18.6206896551724	nos.1	3044	1398	1	2	NA	NA	-5.72464889442501	germline	2	0.989087963748936	nCount_RNA_pass
nos.1_CCACAAACACTCATAG-1	germline	SeuratProject	7393	2070	4.95062897335317	39.2398214527256	nos.1	7390	2067	1	0	NA	NA	-15.3480454805443	germline	0	1.7827960204828	nCount_RNA_pass
nos.1_CCACAAAGTATGAAGT-1	germline	SeuratProject	2660	1245	7.29323308270677	23.1203007518797	nos.1	2660	1245	1	0	NA	NA	-10.0291982362344	germline	0	0.711457374284882	nCount_RNA_pass
nos.1_CCACAAAGTGAGGCAT-1	germline	SeuratProject	3394	1395	4.94991160872127	35.2975839717148	nos.1	3393	1394	1	2	NA	NA	-7.42620917583595	germline	2	0.907899780234286	nCount_RNA_pass
nos.1_CCACAAAGTGCCTGAC-1	germline	SeuratProject	4413	1593	5.03059143439837	35.191479719012	nos.1	4410	1590	1	0	NA	NA	-13.0668793540427	germline	0	1.28811938872384	nCount_RNA_pass
nos.1_CCACACTCACGGCACT-1	somatic	SeuratProject	5963	2058	6.3055508971994	17.3905752138186	nos.1	5957	2052	2	1	NA	NA	43.8710155567037	somatic	1	1.32818058074399	nCount_RNA_pass
nos.1_CCACACTCACGGTCTG-1	germline	SeuratProject	6299	2110	5.98507699634863	28.9887283695825	nos.1	6299	2110	1	0	NA	NA	-13.883658551267	germline	0	1.89437341635738	nCount_RNA_pass
nos.1_CCACACTCAGAGGACT-1	germline	SeuratProject	4063	1588	8.1959143490032	28.1073098695545	nos.1	4062	1587	1	0	NA	NA	-12.0823530393122	germline	0	1.13630237255902	nCount_RNA_pass
nos.1_CCACACTCAGTCGGAA-1	germline	SeuratProject	4225	1608	6.01183431952663	33.9881656804734	nos.1	4223	1606	1	0	NA	NA	-11.4330567629565	germline	0	1.17941546033434	nCount_RNA_pass
nos.1_CCACACTCATCAGCTA-1	germline	SeuratProject	5211	1874	3.45423143350604	33.5252350796392	nos.1	5207	1870	1	2	NA	NA	-10.0027269677652	germline	2	1.52551347882244	nCount_RNA_pass
nos.1_CCACACTGTACTTCCC-1	germline	SeuratProject	6305	1994	2.12529738302934	34.4964314036479	nos.1	6302	1991	1	2	NA	NA	-10.6788048162839	germline	2	1.67358297291462	nCount_RNA_pass
nos.1_CCACACTGTAGGTAGC-1	germline	SeuratProject	4317	1458	6.13852212184387	37.155432012972	nos.1	4316	1457	1	0	NA	NA	-11.8652443758167	germline	0	1.12910752099391	nCount_RNA_pass
nos.1_CCACACTGTTAATGAG-1	somatic	SeuratProject	7160	1897	2.79329608938547	39.9022346368715	nos.1	7156	1893	2	1	NA	NA	15.6839732240511	somatic	1	1.37514608825798	nCount_RNA_pass
nos.1_CCACACTGTTTGTGGT-1	somatic	SeuratProject	3120	1306	7.1474358974359	25.7051282051282	nos.1	3119	1305	2	1	NA	NA	26.2580051868702	somatic	1	0.71106432150888	nCount_RNA_pass
nos.1_CCACACTTCAGACCTA-1	germline	SeuratProject	5572	2145	6.47882268485284	22.7386934673367	nos.1	5571	2144	1	0	NA	NA	-13.1160245467873	germline	0	1.83680359264838	nCount_RNA_pass
nos.1_CCACACTTCCGTGACG-1	somatic	SeuratProject	4045	1558	5.80964153275649	24.0296662546354	nos.1	4045	1558	2	1	NA	NA	20.1379131667212	somatic	1	0.929173613244412	nCount_RNA_pass
nos.1_CCACCATGTAACGATA-1	somatic	SeuratProject	4180	1710	6.65071770334928	23.2535885167464	nos.1	4180	1710	2	1	NA	NA	16.6769207921255	somatic	1	0.991206887275911	nCount_RNA_pass
nos.1_CCACCATGTTAAGACA-1	germline	SeuratProject	3210	1433	3.11526479750779	26.3239875389408	nos.1	3208	1431	1	2	NA	NA	-4.72698494529585	germline	2	0.995438917520188	nCount_RNA_pass
nos.1_CCACGAGAGATTGATG-1	somatic	SeuratProject	4835	1700	4.81902792140641	27.693898655636	nos.1	4830	1696	2	1	NA	NA	27.1511693480359	somatic	1	1.08757429980478	nCount_RNA_pass
nos.1_CCACGAGAGGATCACG-1	germline	SeuratProject	6076	2034	6.04015799868334	34.117840684661	nos.1	6075	2033	1	0	NA	NA	-13.2970556902692	germline	0	1.68956462328072	nCount_RNA_pass
nos.1_CCACGAGAGGTGTGAC-1	somatic	SeuratProject	3026	1181	5.71711830799736	33.6087243886319	nos.1	3026	1181	2	1	NA	NA	13.7563168199395	somatic	1	0.611606961855735	nCount_RNA_pass
nos.1_CCACGAGTCGCTAAAC-1	somatic	SeuratProject	5630	1989	7.86856127886323	24.1918294849023	nos.1	5629	1988	2	1	NA	NA	20.1063904723247	somatic	1	1.29106448032318	nCount_RNA_pass
nos.1_CCACGAGTCTGACCCT-1	germline	SeuratProject	5504	1876	4.74200581395349	31.7223837209302	nos.1	5502	1874	1	2	NA	NA	-5.70504702862047	germline	2	1.81049769147943	nCount_RNA_pass
nos.1_CCACGTTCAAGCGAGT-1	somatic	SeuratProject	3745	1564	7.95727636849132	25.7409879839786	nos.1	3743	1562	2	1	NA	NA	13.8143428928243	somatic	1	0.862426091383066	nCount_RNA_pass
nos.1_CCACGTTCAGACCAGA-1	somatic	SeuratProject	3748	1410	6.56350053361793	32.0971184631804	nos.1	3745	1407	2	1	NA	NA	12.9794417041998	somatic	1	0.75488328891275	nCount_RNA_pass
nos.1_CCACGTTTCGGCTCTT-1	germline	SeuratProject	2477	1201	9.52765442067017	23.6172789664917	nos.1	2477	1201	1	2	NA	NA	-6.58878406878915	germline	2	0.720581758399511	nCount_RNA_pass
nos.1_CCACTTGAGTCCGCCA-1	somatic	SeuratProject	6641	2074	5.93284143954224	30.5978015359133	nos.1	6641	2074	2	1	NA	NA	21.8555624365753	somatic	1	1.42328349978736	nCount_RNA_pass
nos.1_CCACTTGCATCAGCGC-1	somatic	SeuratProject	2558	995	7.11493354182955	30.766223612197	nos.1	2554	991	2	1	NA	NA	5.81099004070741	somatic	1	0.551279671939833	nCount_RNA_pass
nos.1_CCACTTGGTCAACGCC-1	spermatocyte	SeuratProject	2204	1210	5.12704174228675	12.568058076225	nos.1	2201	1207	4	3	NA	NA	-26.7884204171939	spermatocyte	3	0.521925304015918	nCount_RNA_pass
nos.1_CCACTTGTCCTCTGCA-1	germline	SeuratProject	6667	2307	8.47457627118644	25.1837408129594	nos.1	6664	2304	1	0	NA	NA	-14.9759936389619	germline	0	2.11533054268943	nCount_RNA_pass
nos.1_CCATAAGAGCCGTTAT-1	germline	SeuratProject	7137	2083	5.03012470225585	37.2425388818831	nos.1	7134	2080	1	0	NA	NA	-12.4985365396023	germline	0	1.79487029572705	nCount_RNA_pass
nos.1_CCATAAGAGGTCATTC-1	germline	SeuratProject	2578	1202	3.64623739332816	31.0318076027929	nos.1	2578	1202	1	0	NA	NA	-10.4191137056638	germline	0	0.742829459628265	nCount_RNA_pass
nos.1_CCATAAGAGTCTAACC-1	germline	SeuratProject	5404	1890	4.42264988897113	38.3789785344189	nos.1	5401	1887	1	2	NA	NA	-6.77065837314163	germline	2	1.46462273804692	nCount_RNA_pass
nos.1_CCATAAGTCGATTCCC-1	germline	SeuratProject	6203	2249	5.14267290020958	25.5521521844269	nos.1	6198	2244	1	0	NA	NA	-17.5596132485839	germline	0	1.92547390532637	nCount_RNA_pass
nos.1_CCATCACAGAAGGCTC-1	germline	SeuratProject	5964	2025	6.70690811535882	27.7498323272971	nos.1	5963	2024	1	0	NA	NA	-14.7336165182724	germline	0	1.68117793396726	nCount_RNA_pass
nos.1_CCATCACGTGACAGCA-1	somaticprecursor	SeuratProject	2482	1026	2.53827558420629	37.3489121676068	nos.1	2480	1024	2	4	NA	NA	-1.61049853536397	somatic	4	0.418058404567593	nCount_RNA_pass
nos.1_CCATCACGTTCGGCCA-1	germline	SeuratProject	6660	2483	5.70570570570571	20.4804804804805	nos.1	6655	2478	1	0	NA	NA	-17.6989478563895	germline	0	2.3791879249181	nCount_RNA_pass
nos.1_CCATCACGTTGAGGAC-1	germline	SeuratProject	5848	1952	5.66005471956224	33.8919288645691	nos.1	5848	1952	1	0	NA	NA	-12.807845853373	germline	0	1.54162418238096	nCount_RNA_pass
nos.1_CCATCACTCACCGGTG-1	germline	SeuratProject	7109	2295	4.0512027008018	33.8866225910817	nos.1	7108	2294	1	0	NA	NA	-13.7221468356412	germline	0	2.14709047973824	nCount_RNA_pass
nos.1_CCATCACTCAGAGTTC-1	somatic	SeuratProject	2406	985	5.52784704904406	36.450540315877	nos.1	2402	981	2	1	NA	NA	13.5438869074135	somatic	1	0.464609281729785	nCount_RNA_pass
nos.1_CCCAACTAGTTGTAAG-1	germline	SeuratProject	5184	1992	5.05401234567901	27.1412037037037	nos.1	5181	1989	1	0	NA	NA	-13.7386342647997	germline	0	1.71804774103152	nCount_RNA_pass
nos.1_CCCAACTCAGAACTAA-1	germline	SeuratProject	3183	1428	5.37229029217719	27.6154571159284	nos.1	3182	1427	1	0	NA	NA	-12.9390131955212	germline	0	0.947265275883554	nCount_RNA_pass
nos.1_CCCAACTCAGCACAAG-1	somaticprecursor	SeuratProject	4574	1642	6.5150852645387	32.4223874070835	nos.1	4571	1639	2	4	NA	NA	11.571297440544	somatic	4	0.920065696159737	nCount_RNA_pass
nos.1_CCCAACTCAGCTACAT-1	germline	SeuratProject	5733	1857	4.23861852433281	39.8395255538113	nos.1	5732	1856	1	0	NA	NA	-14.5416097824095	germline	0	1.52947160390686	nCount_RNA_pass
nos.1_CCCAACTCAGGGATAC-1	germline	SeuratProject	6262	2123	6.48355158096455	26.4611945065474	nos.1	6259	2120	1	0	NA	NA	-12.5253236980075	germline	0	1.86418667060468	nCount_RNA_pass
nos.1_CCCAACTGTACAGAAT-1	germline	SeuratProject	7331	2343	4.89701268585459	32.1920611103533	nos.1	7329	2341	1	0	NA	NA	-11.4570550124876	germline	0	2.09957298474005	nCount_RNA_pass
nos.1_CCCAACTTCTAGTACG-1	germline	SeuratProject	6187	2169	6.19039922417973	26.6688217229675	nos.1	6187	2169	1	0	NA	NA	-14.3242042920972	germline	0	1.88775981863552	nCount_RNA_pass
nos.1_CCCAACTTCTCGACGG-1	germline	SeuratProject	6804	2182	6.31981187536743	29.4091710758377	nos.1	6804	2182	1	0	NA	NA	-16.287356442471	germline	0	2.13689701739364	nCount_RNA_pass
nos.1_CCCATTGAGATGGTAT-1	germline	SeuratProject	2825	1244	7.07964601769912	26.6902654867257	nos.1	2824	1243	1	2	NA	NA	-2.70472666645452	germline	2	0.76450845516505	nCount_RNA_pass
nos.1_CCCATTGCACCTCAGG-1	germline	SeuratProject	4644	1639	3.89750215331611	36.5633074935401	nos.1	4643	1638	1	0	NA	NA	-13.3006617078292	germline	0	1.30341579859498	nCount_RNA_pass
nos.1_CCCATTGGTACAATAG-1	germline	SeuratProject	7148	2280	5.07834359261332	30.917739227756	nos.1	7147	2279	1	0	NA	NA	-15.2502497142759	germline	0	2.196287760925	nCount_RNA_pass
nos.1_CCCATTGGTGGAAATT-1	germline	SeuratProject	6846	2260	4.01694420099328	29.8714577855682	nos.1	6844	2258	1	0	NA	NA	-12.9981035481115	germline	0	2.00276274208241	nCount_RNA_pass
nos.1_CCCATTGGTGGGCTCT-1	germline	SeuratProject	4605	1653	4.08251900108578	34.8751357220413	nos.1	4603	1651	1	0	NA	NA	-12.0603252406491	germline	0	1.28545899618045	nCount_RNA_pass
nos.1_CCCATTGGTTGTCCCT-1	somatic	SeuratProject	2971	1382	6.66442275328172	19.1518007404914	nos.1	2970	1381	2	1	NA	NA	26.9454087304244	somatic	1	0.647778205677065	nCount_RNA_pass
nos.1_CCCGAAGAGCCGCACT-1	germline	SeuratProject	3496	1435	5.20594965675057	35.6979405034325	nos.1	3494	1433	1	0	NA	NA	-11.4340995765606	germline	0	1.04664617774037	nCount_RNA_pass
nos.1_CCCGAAGCAAGATTGA-1	somatic	SeuratProject	2685	1035	6.81564245810056	34.0037243947858	nos.1	2685	1035	2	1	NA	NA	14.4598212083129	somatic	1	0.518896144007361	nCount_RNA_pass
nos.1_CCCGAAGCACATCATG-1	spermatocyte	SeuratProject	2675	1481	1.1588785046729	11.6261682242991	nos.1	2663	1469	4	3	NA	NA	-31.8948692307708	spermatocyte	3	0.637448126355687	nCount_RNA_pass
nos.1_CCCGAAGGTGGTTCTA-1	germline	SeuratProject	3704	1502	4.18466522678186	29.9406047516199	nos.1	3700	1498	1	0	NA	NA	-15.7472682411838	germline	0	1.07470598245201	nCount_RNA_pass
nos.1_CCCGAAGGTGTGTTTG-1	somatic	SeuratProject	4826	1567	4.26854537919602	34.1483630335682	nos.1	4824	1565	2	1	NA	NA	17.6048520316164	somatic	1	0.973572303101814	nCount_RNA_pass
nos.1_CCCGGAAAGCGCCTTG-1	germline	SeuratProject	2478	1071	5.69007263922518	36.5213882163035	nos.1	2477	1070	1	0	NA	NA	-8.71153403706017	germline	0	0.701608693362593	nCount_RNA_pass
nos.1_CCCGGAACATTCTGTT-1	somaticprecursor	SeuratProject	6237	1907	4.90620490620491	30.2709636042969	nos.1	6222	1894	6	4	NA	NA	14.321999921917	somaticprecursor	4	1.26869809750724	nCount_RNA_pass
nos.1_CCCGGAAGTATGGGAC-1	germline	SeuratProject	4612	1852	2.29835212489159	20.5333911535126	nos.1	4609	1849	1	2	NA	NA	-4.92475066230495	germline	2	1.36726281936721	nCount_RNA_pass
nos.1_CCCGGAAGTGACAGGT-1	germline	SeuratProject	4379	1708	4.6814341173784	35.2363553322676	nos.1	4376	1705	1	0	NA	NA	-8.12162526456905	germline	0	1.20650269892559	nCount_RNA_pass
nos.1_CCCGGAATCATTTGCT-1	germline	SeuratProject	6142	2223	7.97785737544774	23.0218169977206	nos.1	6142	2223	1	0	NA	NA	-13.6642413768758	germline	0	2.0517975285034	nCount_RNA_pass
nos.1_CCCTAACAGGCAGGGA-1	germline	SeuratProject	5487	1947	6.4151631128121	32.1851649353016	nos.1	5485	1945	1	2	NA	NA	-11.5921572307801	germline	2	1.51213380211489	nCount_RNA_pass
nos.1_CCCTAACCACGCGTGT-1	somatic	SeuratProject	3450	1329	5.82608695652174	33.7391304347826	nos.1	3449	1328	2	1	NA	NA	9.31782749715576	somatic	1	0.711848176685564	nCount_RNA_pass
nos.1_CCCTAACGTCTGTCCT-1	germline	SeuratProject	5512	1977	2.52177068214804	32.0573294629898	nos.1	5505	1970	1	2	NA	NA	-9.12571714604376	germline	2	1.50283317358139	nCount_RNA_pass
nos.1_CCCTAACGTGTCCAAT-1	spermatocyte	SeuratProject	2297	1138	3.00391815411406	14.4971702220287	nos.1	2294	1135	4	3	NA	NA	-30.296191920662	spermatocyte	3	0.502475331880121	nCount_RNA_pass
nos.1_CCCTAACTCCCGTAAA-1	somatic	SeuratProject	3381	1347	4.37740313516711	33.8952972493345	nos.1	3379	1345	2	1	NA	NA	5.07935567633694	somatic	1	0.741755701098208	nCount_RNA_pass
nos.1_CCCTCAACAAACGAGC-1	germline	SeuratProject	2812	1300	6.29445234708393	26.9914651493599	nos.1	2811	1299	1	0	NA	NA	-11.1488775471711	germline	0	0.827277554925582	nCount_RNA_pass
nos.1_CCCTCAACACAAATGA-1	germline	SeuratProject	3442	1549	5.7815223707147	23.445671121441	nos.1	3441	1548	2	0	NA	NA	3.09638284587967	somatic	0	0.900438319174074	nCount_RNA_pass
nos.1_CCCTCAACATCGAACT-1	germline	SeuratProject	5910	2204	6.07445008460237	27.51269035533	nos.1	5909	2203	1	0	NA	NA	-15.1287812853995	germline	0	1.79326574728727	nCount_RNA_pass
nos.1_CCCTCAAGTAACCCGC-1	spermatocyte	SeuratProject	6053	2419	8.26036676028416	9.30117297207996	nos.1	6049	2415	4	3	NA	NA	-24.9346357614209	spermatocyte	3	1.16546935180524	nCount_RNA_pass
nos.1_CCCTCAAGTCGATGCC-1	germline	SeuratProject	5032	1840	3.17965023847377	31.2996820349762	nos.1	5027	1835	1	2	NA	NA	-9.12152735586358	germline	2	1.32914163841546	nCount_RNA_pass
nos.1_CCCTCAATCACTGATG-1	spermatocyte	SeuratProject	2311	1302	2.07702293379489	11.250540891389	nos.1	2301	1292	4	3	NA	NA	-27.3420042357796	spermatocyte	3	0.529201045801075	nCount_RNA_pass
nos.1_CCCTCAATCTCGTTTA-1	somatic	SeuratProject	5907	1865	6.26375486710682	24.3101405112578	nos.1	5903	1861	2	1	NA	NA	34.367690591321	somatic	1	1.30058207859694	nCount_RNA_pass
nos.1_CCCTCTCCACCATATG-1	germline	SeuratProject	5939	2197	2.37413706011113	22.1754504125274	nos.1	5937	2195	1	2	NA	NA	-2.93711319457276	germline	2	1.82137767753113	nCount_RNA_pass
nos.1_CCCTCTCCATGTGGTT-1	germline	SeuratProject	5470	2127	6.85557586837294	27.3308957952468	nos.1	5469	2126	1	0	NA	NA	-12.5308327603643	germline	0	1.82917686860942	nCount_RNA_pass
nos.1_CCCTCTCGTAATTGGA-1	somatic	SeuratProject	2986	1133	5.42531815137307	33.7910247823175	nos.1	2986	1133	2	1	NA	NA	16.7636513512902	somatic	1	0.648103309654887	nCount_RNA_pass
nos.1_CCCTCTCGTATTGGCT-1	germline	SeuratProject	3371	1501	4.71670127558588	28.8341738356571	nos.1	3368	1498	1	0	NA	NA	-9.65570889066541	germline	0	1.13833876864955	nCount_RNA_pass
nos.1_CCCTCTCTCAGCTAGT-1	muscle	SeuratProject	2281	799	4.38404208680403	29.329241560719	nos.1	2273	792	8	5	NA	NA	0.584163959823296	muscle	5	0.372920186168952	nCount_RNA_pass
nos.1_CCCTGATAGAAGGATG-1	somatic	SeuratProject	3054	1222	5.92665356908972	29.9279633267845	nos.1	3054	1222	2	1	NA	NA	15.3019408293837	somatic	1	0.699639677159612	nCount_RNA_pass
nos.1_CCCTGATGTAGAGATT-1	spermatocyte	SeuratProject	5251	2074	1.3521234050657	6.15120929346791	nos.1	5241	2064	4	3	NA	NA	-42.9226539233995	spermatocyte	3	1.24539703480567	nCount_RNA_pass
nos.1_CCCTGATGTGTGTGTT-1	germline	SeuratProject	4187	1660	1.9823262479102	32.8875089562933	nos.1	4182	1655	1	2	NA	NA	-5.39431571773249	germline	2	1.20322681360604	nCount_RNA_pass
nos.1_CCCTGATTCCTTACCG-1	germline	SeuratProject	2743	1400	4.739336492891	18.7021509296391	nos.1	2737	1394	1	2	NA	NA	-2.18808776420217	germline	2	0.93724327959957	nCount_RNA_pass
nos.1_CCCTTAGAGAGGGTCT-1	germline	SeuratProject	3246	1373	3.82008626001232	35.150955021565	nos.1	3243	1370	1	0	NA	NA	-8.27673241781544	germline	0	0.926731052573007	nCount_RNA_pass
nos.1_CCCTTAGAGATGGCAC-1	somatic	SeuratProject	7491	1969	6.48778534241089	34.2010412494994	nos.1	7490	1968	2	1	NA	NA	22.2828535009067	somatic	1	1.42473529588111	nCount_RNA_pass
nos.1_CCCTTAGCAACTGATC-1	germline	SeuratProject	3876	1547	5.85655314757482	29.9793601651187	nos.1	3875	1546	1	0	NA	NA	-12.942388095417	germline	0	1.11291230795331	nCount_RNA_pass
nos.1_CCCTTAGGTCACTTCC-1	somatic	SeuratProject	3237	1337	6.42570281124498	25.3938832252085	nos.1	3235	1335	2	1	NA	NA	18.9432626942423	somatic	1	0.7290961979925	nCount_RNA_pass
nos.1_CCCTTAGGTGTCTAAC-1	somatic	SeuratProject	6632	2117	8.36851628468034	15.7870928829916	nos.1	6627	2112	2	1	NA	NA	29.9809846835473	somatic	1	1.52618889755166	nCount_RNA_pass
nos.1_CCCTTAGGTTATGTGC-1	germline	SeuratProject	4942	1736	5.18008903278025	37.0497774180494	nos.1	4938	1732	1	0	NA	NA	-12.3160753378613	germline	0	1.45862928007841	nCount_RNA_pass
nos.1_CCCTTAGTCTTGCGCT-1	spermatocyte	SeuratProject	2542	1355	1.21951219512195	11.7623918174666	nos.1	2537	1350	4	3	NA	NA	-31.5351924621997	spermatocyte	3	0.59110969326597	nCount_RNA_pass
nos.1_CCGAACGAGATCGACG-1	somatic	SeuratProject	2500	1141	4.44	25	nos.1	2500	1141	2	1	NA	NA	24.2410900289851	somatic	1	0.551251667523655	nCount_RNA_pass
nos.1_CCGAACGCAAGCCCAC-1	somatic	SeuratProject	4718	1682	5.46841882153455	33.7855023314964	nos.1	4715	1679	2	1	NA	NA	12.2824434766112	somatic	1	1.00626596726611	nCount_RNA_pass
nos.1_CCGAACGCAATACGAA-1	somatic	SeuratProject	2573	1069	5.67431014380101	33.8126700349786	nos.1	2572	1068	2	1	NA	NA	4.86955555101139	somatic	1	0.520393458629723	nCount_RNA_pass
nos.1_CCGAACGCAGGCTCTG-1	germline	SeuratProject	3250	1275	4.61538461538462	35.3846153846154	nos.1	3249	1274	1	0	NA	NA	-10.8914885015383	germline	0	0.767566056683196	nCount_RNA_pass
nos.1_CCGAACGTCGGTCACG-1	somaticprecursor	SeuratProject	5082	1324	8.00865800865801	21.9992129083038	nos.1	5068	1312	6	4	NA	NA	4.76846059917916	somaticprecursor	4	0.730406022308242	nCount_RNA_pass
nos.1_CCGATCTCACCGTCGA-1	somatic	SeuratProject	3912	1353	8.48670756646217	32.5153374233129	nos.1	3910	1351	2	1	NA	NA	18.0578156138659	somatic	1	0.774379087722359	nCount_RNA_pass
nos.1_CCGATCTCAGCTATTG-1	germline	SeuratProject	6468	2154	4.90105132962276	29.9010513296228	nos.1	6468	2154	1	0	NA	NA	-13.8800092770337	germline	0	1.91434925846457	nCount_RNA_pass
nos.1_CCGATCTGTGAGTTGG-1	germline	SeuratProject	5761	2145	6.19684082624544	26.5752473528901	nos.1	5752	2137	6	2	NA	NA	-1.34634336475761	somaticprecursor	2	1.57820077075827	nCount_RNA_pass
nos.1_CCGATCTGTTAGGGTG-1	germline	SeuratProject	2404	532	2.12146422628952	16.1813643926789	nos.1	2393	524	6	0	NA	NA	-4.98671914593568	somaticprecursor	0	0.234227082479446	nCount_RNA_pass
nos.1_CCGATGGAGACCTCCG-1	germline	SeuratProject	4417	1571	5.25243377858275	35.227529997736	nos.1	4415	1569	1	0	NA	NA	-11.4234984969098	germline	0	1.15793862772758	nCount_RNA_pass
nos.1_CCGATGGAGTATAGGT-1	germline	SeuratProject	4272	1718	6.48408239700375	26.3576779026217	nos.1	4271	1717	1	0	NA	NA	-12.7371372998545	germline	0	1.31350921180834	nCount_RNA_pass
nos.1_CCGATGGAGTTCATGC-1	germline	SeuratProject	6458	2152	5.71384329513781	30.040260142459	nos.1	6457	2151	1	0	NA	NA	-15.9452080359842	germline	0	1.80850138503561	nCount_RNA_pass
nos.1_CCGATGGCACTGATTG-1	germline	SeuratProject	2919	1295	5.92668722165125	27.8862624186365	nos.1	2913	1289	1	2	NA	NA	-4.44976626630208	germline	2	0.79649608267115	nCount_RNA_pass
nos.1_CCGATGGGTCGAACAG-1	somatic	SeuratProject	2672	1262	9.65568862275449	18.2260479041916	nos.1	2665	1255	2	1	NA	NA	25.7902202166613	somatic	1	0.615644067154168	nCount_RNA_pass
nos.1_CCGATGGGTGATCGTT-1	germline	SeuratProject	4220	1651	3.62559241706161	31.042654028436	nos.1	4217	1648	1	0	NA	NA	-10.3697313594632	germline	0	1.17761947068469	nCount_RNA_pass
nos.1_CCGATGGGTGGCATCC-1	somatic	SeuratProject	2408	1067	7.1843853820598	27.1594684385382	nos.1	2407	1066	2	1	NA	NA	17.9550123447266	somatic	1	0.52471636366549	nCount_RNA_pass
nos.1_CCGATGGTCCTGATAG-1	somatic	SeuratProject	2867	1323	7.25497035228462	15.5912103243809	nos.1	2865	1321	2	1	NA	NA	28.6535701109879	somatic	1	0.673386584845641	nCount_RNA_pass
nos.1_CCGATGGTCGGATACT-1	germline	SeuratProject	5260	2007	2.83269961977186	31.9391634980989	nos.1	5256	2003	1	0	NA	NA	-12.5637553116778	germline	0	1.64188999642319	nCount_RNA_pass
nos.1_CCGCAAGAGGGCAGAG-1	somatic	SeuratProject	3138	1302	4.27023581899299	28.4257488846399	nos.1	3137	1301	2	1	NA	NA	21.2919469699989	somatic	1	0.647093617887696	nCount_RNA_pass
nos.1_CCGCAAGGTAATGCGG-1	somatic	SeuratProject	2516	1115	4.29252782193959	29.8887122416534	nos.1	2516	1115	2	1	NA	NA	17.7434322986719	somatic	1	0.544130596612276	nCount_RNA_pass
nos.1_CCGCAAGGTAGCGCCT-1	germline	SeuratProject	4481	1563	2.63334077214907	37.7371122517295	nos.1	4480	1562	1	0	NA	NA	-14.246578766652	germline	0	1.14592672167592	nCount_RNA_pass
nos.1_CCGGACAGTACTCAAC-1	somatic	SeuratProject	4725	1651	3.57671957671958	33.3544973544974	nos.1	4722	1648	2	1	NA	NA	13.6361895623755	somatic	1	1.00778341784847	nCount_RNA_pass
nos.1_CCGGACAGTATGTCAC-1	somatic	SeuratProject	3241	1373	2.74606602900339	28.5714285714286	nos.1	3240	1372	2	1	NA	NA	20.0326436992262	somatic	1	0.746416611190586	nCount_RNA_pass
nos.1_CCGGACAGTTGCATAC-1	somaticprecursor	SeuratProject	3781	1334	2.93573128801904	34.5940227453055	nos.1	3780	1333	2	4	NA	NA	6.84929062755793	somatic	4	0.750561878936495	nCount_RNA_pass
nos.1_CCGGACAGTTTCCATT-1	somatic	SeuratProject	3940	1491	4.84771573604061	25.8375634517767	nos.1	3938	1489	2	1	NA	NA	36.5092537288831	somatic	1	0.900004756469637	nCount_RNA_pass
nos.1_CCGGACATCATTGTGG-1	spermatocyte	SeuratProject	2577	1281	1.47458284827319	9.08032596041909	nos.1	2573	1277	4	3	NA	NA	-33.0780416943866	spermatocyte	3	0.51439104494407	nCount_RNA_pass
nos.1_CCGGACATCCGCACTT-1	somaticprecursor	SeuratProject	3090	1238	3.26860841423948	22.3624595469256	nos.1	3059	1222	2	4	NA	NA	13.6706171902772	somatic	4	0.665557027848015	nCount_RNA_pass
nos.1_CCGGGTAAGAGATTCA-1	germline	SeuratProject	3388	1440	4.78158205430933	33.7367178276269	nos.1	3385	1437	1	0	NA	NA	-9.18762552412917	germline	0	0.976471857515202	nCount_RNA_pass
nos.1_CCGGGTAAGAGGATGA-1	germline	SeuratProject	5737	1746	4.95032246818895	37.7374934634827	nos.1	5737	1746	1	0	NA	NA	-13.981736997773	germline	0	1.36547848272659	nCount_RNA_pass
nos.1_CCGGGTAAGCGGATCA-1	germline	SeuratProject	5858	1998	6.09423011266644	29.7200409696142	nos.1	5856	1996	1	0	NA	NA	-14.9664861679703	germline	0	1.67280429467263	nCount_RNA_pass
nos.1_CCGGGTACAAAGGAGA-1	germline	SeuratProject	5508	1949	4.66594045025418	36.9281045751634	nos.1	5501	1942	1	2	NA	NA	-6.21333603901984	germline	2	1.4799476197951	nCount_RNA_pass
nos.1_CCGGGTACAGAGGTTG-1	germline	SeuratProject	5688	2013	7.89381153305204	27.0042194092827	nos.1	5687	2012	1	0	NA	NA	-15.5386949645888	germline	0	1.60821358352512	nCount_RNA_pass
nos.1_CCGGGTATCCACTAGA-1	germline	SeuratProject	2403	1178	7.15771951727008	22.0973782771536	nos.1	2401	1176	1	2	NA	NA	-6.59382961800354	germline	2	0.736160406290252	nCount_RNA_pass
nos.1_CCGGGTATCGCCGAGT-1	somatic	SeuratProject	3184	1260	4.77386934673367	33.6369346733668	nos.1	3181	1257	2	1	NA	NA	17.3019063003428	somatic	1	0.68366607996706	nCount_RNA_pass
nos.1_CCGGTAGAGCTTACGT-1	germline	SeuratProject	4378	1893	2.51256281407035	27.2498857925994	nos.1	4374	1889	1	2	NA	NA	-4.42665832727971	germline	2	1.44462922878596	nCount_RNA_pass
nos.1_CCGGTAGCAGATAAAC-1	somatic	SeuratProject	2879	1253	4.96700243139979	27.4053490795415	nos.1	2878	1252	2	1	NA	NA	22.7844283478355	somatic	1	0.642690288922611	nCount_RNA_pass
nos.1_CCGGTAGGTGTGCTTA-1	germline	SeuratProject	3593	1422	4.73142220985249	38.4080155858614	nos.1	3588	1417	1	2	NA	NA	-7.37917915305679	germline	2	1.00004921493806	nCount_RNA_pass
nos.1_CCGGTAGTCAAAGGAT-1	germline	SeuratProject	6797	2341	5.81138737678388	29.2776224805061	nos.1	6793	2337	1	0	NA	NA	-12.3790621959857	germline	0	2.20772171305907	nCount_RNA_pass
nos.1_CCGGTGAAGATGAATC-1	somatic	SeuratProject	2606	1076	5.21872601688411	30.9669992325403	nos.1	2605	1075	2	1	NA	NA	20.8669212809882	somatic	1	0.518404685004591	nCount_RNA_pass
nos.1_CCGGTGAAGTCAGAGC-1	germline	SeuratProject	5381	1623	2.21148485411634	39.0262033079353	nos.1	5379	1621	1	0	NA	NA	-9.42833118854561	germline	0	1.22546712397609	nCount_RNA_pass
nos.1_CCGGTGACAACAGATA-1	germline	SeuratProject	3528	1579	4.19501133786848	18.2256235827664	nos.1	3526	1577	1	2	NA	NA	1.38163084464007	germline	2	0.973674891511079	nCount_RNA_pass
nos.1_CCGGTGAGTTCTCAGA-1	germline	SeuratProject	4972	1925	4.14320193081255	28.3789219629928	nos.1	4968	1921	1	2	NA	NA	-8.05751961617502	germline	2	1.36306379970411	nCount_RNA_pass
nos.1_CCGGTGATCAAGCTTG-1	somatic	SeuratProject	6555	2215	5.09534706331045	19.2524790236461	nos.1	6551	2211	2	1	NA	NA	39.9741666925877	somatic	1	1.56791763804662	nCount_RNA_pass
nos.1_CCGTAGGAGCTAGAAT-1	somatic	SeuratProject	2392	1112	5.35117056856187	23.7040133779264	nos.1	2391	1111	2	1	NA	NA	25.3049492980557	somatic	1	0.504207669239698	nCount_RNA_pass
nos.1_CCGTAGGCATCCGAGC-1	somatic	SeuratProject	2647	1145	4.83566301473366	31.9984888553079	nos.1	2644	1142	2	1	NA	NA	17.698432597383	somatic	1	0.551813533495721	nCount_RNA_pass
nos.1_CCGTAGGGTCTGCAAT-1	germline	SeuratProject	6000	1763	3	39.8	nos.1	5998	1761	1	0	NA	NA	-13.8847234078219	germline	0	1.5646215110795	nCount_RNA_pass
nos.1_CCGTAGGGTCTGTTAG-1	somaticprecursor	SeuratProject	4712	1668	8.93463497453311	21.8803056027165	nos.1	4710	1666	2	4	NA	NA	22.8509902998334	somatic	4	0.962839463881375	nCount_RNA_pass
nos.1_CCGTAGGGTGAACTAA-1	somatic	SeuratProject	2928	1118	6.4207650273224	35.7581967213115	nos.1	2926	1117	2	1	NA	NA	11.073585966463	somatic	1	0.553931505817683	nCount_RNA_pass
nos.1_CCGTAGGTCCTCACGT-1	somatic	SeuratProject	2869	1167	3.59010108051586	32.0669222725688	nos.1	2868	1166	2	1	NA	NA	22.8382804399141	somatic	1	0.616801810773429	nCount_RNA_pass
nos.1_CCGTGAGAGGTAGCCA-1	somatic	SeuratProject	2764	1192	3.8712011577424	31.548480463097	nos.1	2761	1189	2	1	NA	NA	18.7460641020982	somatic	1	0.571408795303844	nCount_RNA_pass
nos.1_CCGTGAGAGTTGGCTT-1	germline	SeuratProject	3622	1430	5.93594699061292	33.683048039757	nos.1	3621	1429	1	0	NA	NA	-12.7337004436141	germline	0	1.00425036153054	nCount_RNA_pass
nos.1_CCGTGAGCAACGTAAA-1	spermatocyte	SeuratProject	6302	2398	3.15772770549032	6.49000317359568	nos.1	6283	2380	4	3	NA	NA	-45.1240130653061	spermatocyte	3	1.46056215641747	nCount_RNA_pass
nos.1_CCGTGAGTCGAGTACT-1	somatic	SeuratProject	4719	1450	5.00105954651409	38.8641661368934	nos.1	4719	1450	2	1	NA	NA	3.60991030356361	somatic	1	0.830418405838184	nCount_RNA_pass
nos.1_CCGTTCAAGACAGCGT-1	germline	SeuratProject	4025	1729	5.88819875776398	21.6894409937888	nos.1	4022	1726	1	2	NA	NA	-4.74173493426149	germline	2	1.13131039613643	nCount_RNA_pass
nos.1_CCGTTCAAGGTTCCGC-1	germline	SeuratProject	3474	1465	5.38284398388025	29.5048934945308	nos.1	3471	1462	1	0	NA	NA	-11.0881126450239	germline	0	1.06689651786789	nCount_RNA_pass
nos.1_CCGTTCACAAGTGGGT-1	germline	SeuratProject	4248	1671	7.69774011299435	28.1779661016949	nos.1	4243	1666	6	0	NA	NA	-2.16310853202145	somaticprecursor	0	1.14977703690135	nCount_RNA_pass
nos.1_CCGTTCACATGGAATA-1	germline	SeuratProject	2952	1179	4.8780487804878	35.7384823848238	nos.1	2951	1178	1	0	NA	NA	-9.59706037070557	germline	0	0.728555684560914	nCount_RNA_pass
nos.1_CCGTTCAGTCCAAAGG-1	germline	SeuratProject	3213	1278	2.7077497665733	38.3131030189854	nos.1	3212	1277	1	0	NA	NA	-10.9369161926702	germline	0	0.973326558788756	nCount_RNA_pass
nos.1_CCTAACCAGACCATTC-1	somatic	SeuratProject	3039	1338	4.54096742349457	25.6005264889766	nos.1	3038	1337	2	1	NA	NA	27.3275022515385	somatic	1	0.637384947785842	nCount_RNA_pass
nos.1_CCTAACCCAATCTCGA-1	germline	SeuratProject	3986	1629	9.55845459106874	25.0125439036628	nos.1	3985	1628	1	0	NA	NA	-14.356231801369	germline	0	1.22409651455369	nCount_RNA_pass
nos.1_CCTAACCCATGAAAGT-1	germline	SeuratProject	3714	1526	2.20786214324179	30.8562197092084	nos.1	3712	1524	1	2	NA	NA	-13.0909478733951	germline	2	1.02700879479946	nCount_RNA_pass
nos.1_CCTAACCGTACCATAC-1	germline	SeuratProject	3807	1635	4.17651694247439	25.6369845022327	nos.1	3804	1632	1	2	NA	NA	-9.84823077857296	germline	2	1.0557490739438	nCount_RNA_pass
nos.1_CCTAACCGTGATACTC-1	germline	SeuratProject	6900	2421	3.40579710144928	21.0724637681159	nos.1	6893	2414	1	2	NA	NA	-4.42530802698963	germline	2	2.20834798240325	nCount_RNA_pass
nos.1_CCTAACCGTTGGACTT-1	germline	SeuratProject	6958	2393	4.5271629778672	26.5881000287439	nos.1	6957	2392	1	0	NA	NA	-13.1824427210971	germline	0	2.32581411982876	nCount_RNA_pass
nos.1_CCTAACCTCGTGCACG-1	somatic	SeuratProject	5394	1929	6.24768261030775	25.7879124953652	nos.1	5392	1927	2	1	NA	NA	20.3472483741502	somatic	1	1.19081487272435	nCount_RNA_pass
nos.1_CCTAAGAAGCGTGCCT-1	germline	SeuratProject	7378	2491	2.4939007861209	29.9539170506912	nos.1	7373	2486	1	2	NA	NA	-11.3082562056893	germline	2	2.4045450205316	nCount_RNA_pass
nos.1_CCTAAGACAGCCATTA-1	somatic	SeuratProject	4849	1611	4.43390389771087	35.6155908434729	nos.1	4848	1610	2	1	NA	NA	12.2540042888181	somatic	1	1.05237982980023	nCount_RNA_pass
nos.1_CCTAAGACAGGATCTT-1	somatic	SeuratProject	5533	1894	9.0366889571661	21.6880534971986	nos.1	5530	1891	2	1	NA	NA	25.6111446905548	somatic	1	1.22253116432427	nCount_RNA_pass
nos.1_CCTAAGAGTCATAGTC-1	germline	SeuratProject	4568	1785	4.64098073555166	29.268826619965	nos.1	4568	1785	1	0	NA	NA	-13.688909738298	germline	0	1.3827016052807	nCount_RNA_pass
nos.1_CCTAAGATCATTCCTA-1	germline	SeuratProject	7276	2288	4.30181418361737	35.0054975261133	nos.1	7267	2279	1	2	NA	NA	-13.1729747036232	germline	2	2.03118187008983	nCount_RNA_pass
nos.1_CCTAAGATCCGTAGGC-1	somatic	SeuratProject	4257	1630	7.02372562837679	25.7928118393235	nos.1	4256	1629	2	1	NA	NA	22.1118868766388	somatic	1	0.936901245006205	nCount_RNA_pass
nos.1_CCTAAGATCTTAATCC-1	somaticprecursor	SeuratProject	6369	1599	2.4493641073952	30.3187313550008	nos.1	6366	1596	2	4	NA	NA	16.1538167824034	somatic	4	1.07244932776326	nCount_RNA_pass
nos.1_CCTACGTCACTTCTCG-1	germline	SeuratProject	7361	2443	3.54571389756827	30.1725309061269	nos.1	7353	2435	1	2	NA	NA	-7.39942491469489	germline	2	2.24457144343908	nCount_RNA_pass
nos.1_CCTATCGAGCGATGGT-1	germline	SeuratProject	6555	1946	5.36994660564455	38.5964912280702	nos.1	6555	1946	1	0	NA	NA	-13.7551518436818	germline	0	1.69728624925007	nCount_RNA_pass
nos.1_CCTATCGCAAAGGGTC-1	germline	SeuratProject	3028	1324	5.11889035667107	32.331571994716	nos.1	3026	1322	1	0	NA	NA	-11.0386125663075	germline	0	0.878882893190267	nCount_RNA_pass
nos.1_CCTATCGCAAGCGCTC-1	germline	SeuratProject	3345	1514	7.41405082212257	28.0119581464873	nos.1	3342	1511	1	0	NA	NA	-10.8023503690207	germline	0	1.05415506028136	nCount_RNA_pass
nos.1_CCTATCGCAGTCTGGC-1	germline	SeuratProject	2242	1052	7.58251561106155	29.0811775200714	nos.1	2241	1051	0	0	NA	NA	-12.7704973394078	nos.1.0	0	0.5225243153607	nCount_RNA_pass
nos.1_CCTATCGCATAAGCAA-1	germline	SeuratProject	5941	2023	2.60898838579364	38.8150143073557	nos.1	5940	2022	1	0	NA	NA	-8.13069633640904	germline	0	1.65322192068954	nCount_RNA_pass
nos.1_CCTCAACAGGCTAGCA-1	somatic	SeuratProject	4934	1739	6.70855289825699	28.0705310093231	nos.1	4932	1737	2	1	NA	NA	15.483965470968	somatic	1	1.17279853372961	nCount_RNA_pass
nos.1_CCTCAACCAAATCAGA-1	germline	SeuratProject	7302	2162	4.42344563133388	32.9361818679814	nos.1	7301	2161	1	0	NA	NA	-16.272947437036	germline	0	2.17871349143019	nCount_RNA_pass
nos.1_CCTCAACCATCCGCGA-1	somatic	SeuratProject	2555	1200	5.20547945205479	19.6477495107632	nos.1	2553	1198	2	1	NA	NA	30.9618893701246	somatic	1	0.533276627708062	nCount_RNA_pass
nos.1_CCTCAACCATGGAGAC-1	somaticprecursor	SeuratProject	4100	1230	2.41463414634146	32.7073170731707	nos.1	4098	1228	2	4	NA	NA	13.2868811645475	somatic	4	0.649180218754613	nCount_RNA_pass
nos.1_CCTCAACGTAACAGGC-1	germline	SeuratProject	2629	1268	2.85279573982503	29.9353366298973	nos.1	2629	1268	1	0	NA	NA	-10.6637602959718	germline	0	0.853619379010257	nCount_RNA_pass
nos.1_CCTCAACGTACCCGAC-1	germline	SeuratProject	6663	2201	4.77262494371905	32.8230526789734	nos.1	6663	2201	1	0	NA	NA	-11.4819254053166	germline	0	2.07190174361313	nCount_RNA_pass
nos.1_CCTCAACGTTGGGCCT-1	germline	SeuratProject	4681	1875	6.08844264046144	28.6690878017518	nos.1	4675	1869	1	2	NA	NA	-9.87745494297248	germline	2	1.40319258830672	nCount_RNA_pass
nos.1_CCTCAACTCATCCTGC-1	somatic	SeuratProject	3768	1576	3.23779193205945	26.8842887473461	nos.1	3766	1574	2	1	NA	NA	17.24968257747	somatic	1	0.894664757314374	nCount_RNA_pass
nos.1_CCTCACAAGTCTGTAC-1	somatic	SeuratProject	2619	1160	3.7037037037037	31.004200076365	nos.1	2619	1160	2	1	NA	NA	21.2349646031711	somatic	1	0.573933098554366	nCount_RNA_pass
nos.1_CCTCACAGTAAGAACT-1	germline	SeuratProject	3402	1468	4.46796002351558	29.129923574368	nos.1	3400	1466	1	0	NA	NA	-10.4885152575719	germline	0	0.9014525519087	nCount_RNA_pass
nos.1_CCTCACAGTCACAATC-1	germline	SeuratProject	6264	2236	6.54533844189017	27.3946360153257	nos.1	6260	2232	1	0	NA	NA	-13.6752284338027	germline	0	1.80155634117021	nCount_RNA_pass
nos.1_CCTCACAGTGCTCTTC-1	germline	SeuratProject	3950	1667	3.9746835443038	25.6962025316456	nos.1	3948	1665	1	0	NA	NA	-13.6797613283165	germline	0	1.30431703873042	nCount_RNA_pass
nos.1_CCTCACATCGAAACAA-1	germline	SeuratProject	6916	2249	5.14748409485252	32.8658183921342	nos.1	6914	2247	1	0	NA	NA	-14.6357608743292	germline	0	2.12802195354761	nCount_RNA_pass
nos.1_CCTCACATCGCAGATT-1	germline	SeuratProject	6127	2350	2.26864697241717	16.5170556552962	nos.1	6124	2347	1	2	NA	NA	-1.40224906047286	germline	2	2.05889057025847	nCount_RNA_pass
nos.1_CCTCAGTAGCTAGAAT-1	germline	SeuratProject	6210	1872	3.92914653784219	38.6473429951691	nos.1	6208	1870	1	0	NA	NA	-13.0857881021725	germline	0	1.47834193259318	nCount_RNA_pass
nos.1_CCTCAGTAGCTGTGCC-1	germline	SeuratProject	7123	2035	4.436333005756	36.782254667977	nos.1	7119	2031	7	0	NA	NA	-15.4705298722819	nos.1.7	0	1.73703779976661	nCount_RNA_pass
nos.1_CCTCAGTCAAAGGGCT-1	germline	SeuratProject	5233	1916	5.8857252054271	32.7727880756736	nos.1	5231	1914	1	0	NA	NA	-10.7374680482235	germline	0	1.57600542449759	nCount_RNA_pass
nos.1_CCTCAGTCAAGAATAC-1	somatic	SeuratProject	3049	1375	7.51065923253526	24.8934076746474	nos.1	3047	1373	2	1	NA	NA	11.5155010541275	somatic	1	0.738842943005436	nCount_RNA_pass
nos.1_CCTCAGTCAGGTTCGC-1	germline	SeuratProject	6957	2077	4.70030185424752	34.0520339226678	nos.1	6953	2073	1	0	NA	NA	-13.9420557793789	germline	0	1.9209477595363	nCount_RNA_pass
nos.1_CCTCAGTGTCAGTTTG-1	somatic	SeuratProject	4466	1461	2.77653381101657	33.8557993730408	nos.1	4466	1461	2	1	NA	NA	19.2460824459923	somatic	1	0.826693685525365	nCount_RNA_pass
nos.1_CCTCAGTTCAGCAATC-1	germline	SeuratProject	5359	1847	5.46743795484232	34.7079679044598	nos.1	5356	1844	1	0	NA	NA	-12.6819686306394	germline	0	1.53532138116422	nCount_RNA_pass
nos.1_CCTCATGAGAGAATCT-1	germline	SeuratProject	2904	1336	7.88567493112948	24.931129476584	nos.1	2895	1327	1	2	NA	NA	-8.55232661774893	germline	2	0.789920763650233	nCount_RNA_pass
nos.1_CCTCATGAGAGCTGCA-1	germline	SeuratProject	3586	1467	3.06748466257669	31.4835471277189	nos.1	3584	1465	1	2	NA	NA	-4.99898226771384	germline	2	0.985573099127234	nCount_RNA_pass
nos.1_CCTCATGAGGTGCTGA-1	germline	SeuratProject	4850	1921	3.95876288659794	32.3711340206186	nos.1	4844	1915	1	2	NA	NA	-4.93482019782202	germline	2	1.59538052439238	nCount_RNA_pass
nos.1_CCTCATGCATAATCGC-1	somatic	SeuratProject	6448	1857	2.79156327543424	39.0508684863524	nos.1	6446	1855	2	1	NA	NA	25.5873578489571	somatic	1	1.33255257317011	nCount_RNA_pass
nos.1_CCTCATGCATTCGATG-1	germline	SeuratProject	4209	1812	6.12972202423378	26.3720598717035	nos.1	4204	1807	1	2	NA	NA	-7.98835236202249	germline	2	1.2206685877332	nCount_RNA_pass
nos.1_CCTCCAAAGGGAGATA-1	germline	SeuratProject	7172	2003	6.84606804238706	39.0686001115449	nos.1	7169	2000	1	2	NA	NA	-3.30618138927245	germline	2	1.72653547771838	nCount_RNA_pass
nos.1_CCTCCAAAGTGGTTGG-1	germline	SeuratProject	4800	1846	5.6875	28.4791666666667	nos.1	4800	1846	1	0	NA	NA	-13.3644428502953	germline	0	1.43195187602413	nCount_RNA_pass
nos.1_CCTCCAACACCCTAGG-1	somatic	SeuratProject	3331	1494	5.76403482437706	19.8138697087962	nos.1	3329	1492	7	1	NA	NA	21.845137287281	nos.1.7	1	0.808531411922291	nCount_RNA_pass
nos.1_CCTCCAACAGTGTACT-1	germline	SeuratProject	4739	1768	3.81937117535345	34.3321375817683	nos.1	4735	1764	1	2	NA	NA	-7.60156726690917	germline	2	1.28696229153531	nCount_RNA_pass
nos.1_CCTCCAAGTAAGTAGT-1	germline	SeuratProject	4347	1717	5.98113641591902	27.6972624798712	nos.1	4340	1710	1	2	NA	NA	-6.53093383802514	germline	2	1.25529037505027	nCount_RNA_pass
nos.1_CCTCCAAGTACGCTAT-1	germline	SeuratProject	6565	2229	5.66641279512567	30.9215536938309	nos.1	6564	2228	1	0	NA	NA	-14.606040712699	germline	0	2.09147970913651	nCount_RNA_pass
nos.1_CCTCCAAGTGGCTGCT-1	germline	SeuratProject	3959	1695	3.73831775700935	23.2634503662541	nos.1	3957	1693	1	2	NA	NA	-3.74353044264443	germline	2	1.19436486125557	nCount_RNA_pass
nos.1_CCTCCAAGTTCCCACT-1	germline	SeuratProject	4161	1615	3.34054313866859	31.9634703196347	nos.1	4154	1608	1	2	NA	NA	-6.88277675834149	germline	2	1.10790552490037	nCount_RNA_pass
nos.1_CCTCCTCGTCGGAAAC-1	germline	SeuratProject	4003	1659	8.94329253060205	24.8063952035973	nos.1	3999	1655	1	0	NA	NA	-14.0069785618246	germline	0	1.14385250990354	nCount_RNA_pass
nos.1_CCTCCTCGTTCTCACC-1	somatic	SeuratProject	3069	1162	7.2336265884653	32.6164874551971	nos.1	3069	1162	2	1	NA	NA	21.8167429552297	somatic	1	0.607039796857099	nCount_RNA_pass
nos.1_CCTCCTCTCCACAGGC-1	somatic	SeuratProject	6041	1844	3.608674060586	32.478066545274	nos.1	6041	1844	2	1	NA	NA	22.7196055836358	somatic	1	1.25640318886784	nCount_RNA_pass
nos.1_CCTCTAGAGAGAGCCT-1	somatic	SeuratProject	4221	1526	6.75195451314854	25.1836057806207	nos.1	4218	1523	2	1	NA	NA	24.2049262651471	somatic	1	0.801987315984743	nCount_RNA_pass
nos.1_CCTCTAGAGGTTGGTG-1	germline	SeuratProject	4174	1666	1.96454240536656	30.3066602779109	nos.1	4173	1665	1	0	NA	NA	-15.9350819659716	germline	0	1.21228703972131	nCount_RNA_pass
nos.1_CCTCTAGCACCTCGTT-1	germline	SeuratProject	6110	1938	6.21931260229133	34.1734860883797	nos.1	6109	1937	1	0	NA	NA	-14.4223812720225	germline	0	1.79024567765229	nCount_RNA_pass
nos.1_CCTCTAGGTCTCGGGT-1	germline	SeuratProject	6295	2295	2.60524225575854	29.3725178713264	nos.1	6293	2293	1	0	NA	NA	-15.6770173194791	germline	0	2.01748838035091	nCount_RNA_pass
nos.1_CCTCTCCAGGAACATT-1	somatic	SeuratProject	3028	1285	6.27476882430647	29.7225891677675	nos.1	3027	1284	2	1	NA	NA	19.3435960605139	somatic	1	0.691546365513174	nCount_RNA_pass
nos.1_CCTCTCCAGGATGAGA-1	spermatocyte	SeuratProject	2556	1156	7.08137715179969	10.2895148669797	nos.1	2554	1154	4	3	NA	NA	-32.5661331151587	spermatocyte	3	0.472032605340488	nCount_RNA_pass
nos.1_CCTCTCCGTGTCTCCT-1	germline	SeuratProject	2352	1072	6.33503401360544	30.9098639455782	nos.1	2349	1069	1	2	NA	NA	-4.79817616605866	germline	2	0.602265525920623	nCount_RNA_pass
nos.1_CCTCTCCTCGTAGAGG-1	somaticprecursor	SeuratProject	2665	942	3.78986866791745	27.9549718574109	nos.1	2663	940	2	4	NA	NA	12.8364217347693	somatic	4	0.444983752222092	nCount_RNA_pass
nos.1_CCTGCATCAAAGCACG-1	spermatocyte	SeuratProject	3192	1531	3.35213032581454	29.7305764411028	nos.1	3188	1527	0	3	NA	NA	-17.5679634157397	nos.1.0	3	0.567041813420205	nCount_RNA_pass
nos.1_CCTGCATCAAATCGGG-1	germline	SeuratProject	4845	1874	1.671826625387	27.6986584107327	nos.1	4843	1872	1	2	NA	NA	-0.507889454294084	germline	2	1.45704912306256	nCount_RNA_pass
nos.1_CCTGCATCACCGTGCA-1	somatic	SeuratProject	3150	1348	9.65079365079365	22.4761904761905	nos.1	3150	1348	2	1	NA	NA	16.0038665048573	somatic	1	0.650842419351803	nCount_RNA_pass
nos.1_CCTGCATCAGGCCCTA-1	germline	SeuratProject	5222	1772	5.64917656070471	27.7288395250862	nos.1	5219	1769	1	0	NA	NA	-10.9628339404987	germline	0	1.27723851941232	nCount_RNA_pass
nos.1_CCTGCATCATTGCAAC-1	germline	SeuratProject	7295	2318	8.18368745716244	29.0747087045922	nos.1	7290	2313	1	2	NA	NA	-10.4751688221167	germline	2	2.16422324846906	nCount_RNA_pass
nos.1_CCTGCATGTCCTTTGC-1	germline	SeuratProject	3282	1430	4.14381474710542	28.8543570993297	nos.1	3280	1428	1	0	NA	NA	-11.2643620804218	germline	0	0.966521260717035	nCount_RNA_pass
nos.1_CCTGCATTCATTACTC-1	somatic	SeuratProject	5868	1696	5.47034764826176	38.1901840490798	nos.1	5866	1694	2	1	NA	NA	19.0983625372264	somatic	1	1.18653017574233	nCount_RNA_pass
nos.1_CCTGCATTCTGTCGCT-1	germline	SeuratProject	2661	1232	2.48027057497182	30.0638857572341	nos.1	2659	1230	1	2	NA	NA	-2.72709288079003	germline	2	0.79367717949537	nCount_RNA_pass
nos.1_CCTGTTGCATTAGGAA-1	germline	SeuratProject	4700	1851	4.91489361702128	30.9787234042553	nos.1	4693	1845	1	0	NA	NA	-8.56197884801831	germline	0	1.38187466956916	nCount_RNA_pass
nos.1_CCTGTTGGTCACTCTC-1	germline	SeuratProject	3893	1599	4.64937066529669	28.3842794759825	nos.1	3888	1594	1	2	NA	NA	-3.5545793361623	germline	2	1.12451530292003	nCount_RNA_pass
nos.1_CCTGTTGGTCCGACGT-1	germline	SeuratProject	3828	1444	3.60501567398119	37.3040752351097	nos.1	3827	1443	1	0	NA	NA	-7.65851220961818	germline	0	0.959945397545402	nCount_RNA_pass
nos.1_CCTGTTGGTTAAGCAA-1	germline	SeuratProject	3844	1565	2.34131113423517	34.573361082206	nos.1	3842	1563	1	2	NA	NA	-5.93797505892432	germline	2	1.06778540022884	nCount_RNA_pass
nos.1_CCTTCAGCAACTTGGT-1	somatic	SeuratProject	2685	1131	3.7243947858473	35.7169459962756	nos.1	2682	1128	2	1	NA	NA	8.64232817806143	somatic	1	0.571315404338237	nCount_RNA_pass
nos.1_CCTTCAGTCGCTTACC-1	somatic	SeuratProject	5575	1691	4.53811659192825	33.237668161435	nos.1	5574	1690	2	1	NA	NA	20.1909136122434	somatic	1	1.20381689563657	nCount_RNA_pass
nos.1_CCTTGTGAGATCGCCC-1	somatic	SeuratProject	5124	1732	3.064012490242	28.376268540203	nos.1	5123	1731	2	1	NA	NA	35.0481921143148	somatic	1	1.12299280850936	nCount_RNA_pass
nos.1_CCTTGTGAGCATGTTC-1	germline	SeuratProject	7003	2384	3.64129658717692	30.6440097101242	nos.1	7001	2382	1	0	NA	NA	-11.9181229562385	germline	0	2.39547454302652	nCount_RNA_pass
nos.1_CCTTGTGAGCTGACAG-1	germline	SeuratProject	4231	1718	5.19971637910659	27.1803356180572	nos.1	4228	1715	1	2	NA	NA	-5.53280099174373	germline	2	1.33106956332643	nCount_RNA_pass
nos.1_CCTTGTGAGGCCCACT-1	somatic	SeuratProject	3504	1272	4.82305936073059	33.9611872146119	nos.1	3502	1270	2	1	NA	NA	13.4263756041398	somatic	1	0.730570506992265	nCount_RNA_pass
nos.1_CCTTGTGCAAGTTCCA-1	germline	SeuratProject	6252	2151	3.72680742162508	34.277031349968	nos.1	6249	2148	1	2	NA	NA	-6.62985779335703	germline	2	1.71208841790966	nCount_RNA_pass
nos.1_CCTTGTGGTAGTTAGA-1	somatic	SeuratProject	5449	1887	9.19434758671316	21.0680858873188	nos.1	5443	1881	7	1	NA	NA	21.9078047731605	nos.1.7	1	1.26002352863346	nCount_RNA_pass
nos.1_CCTTGTGGTCCGTTTC-1	germline	SeuratProject	4576	1775	4.43618881118881	28.8243006993007	nos.1	4576	1775	1	2	NA	NA	-9.18836139992204	germline	2	1.23981893028744	nCount_RNA_pass
nos.1_CCTTTGGCACAACGAG-1	germline	SeuratProject	5238	1802	6.72012218403971	34.3833524245895	nos.1	5237	1801	1	0	NA	NA	-13.9186086234406	germline	0	1.5047499818553	nCount_RNA_pass
nos.1_CCTTTGGGTTGGAGAC-1	somaticprecursor	SeuratProject	2618	777	4.08708938120703	26.3177998472116	nos.1	2599	765	6	4	NA	NA	2.38150350068524	somaticprecursor	4	0.441069040350257	nCount_RNA_pass
nos.1_CCTTTGGTCCAACCAA-1	germline	SeuratProject	4131	1452	4.42992011619463	36.4076494795449	nos.1	4131	1452	1	0	NA	NA	-11.0675338382734	germline	0	1.10276359462726	nCount_RNA_pass
nos.1_CCTTTGGTCCTCAGAA-1	germline	SeuratProject	5331	1922	4.85837553929844	32.6392796848621	nos.1	5327	1918	1	0	NA	NA	-11.7684196564081	germline	0	1.65734014868844	nCount_RNA_pass
nos.1_CCTTTGGTCTGTCGCT-1	somatic	SeuratProject	2864	1094	7.75139664804469	36.4175977653631	nos.1	2864	1094	2	1	NA	NA	4.17295356590487	somatic	1	0.589900161263189	nCount_RNA_pass
nos.1_CGAAGGAAGGTGAGAA-1	germline	SeuratProject	3548	1461	4.19954904171364	35.8229988726043	nos.1	3547	1460	1	0	NA	NA	-9.46322158944563	germline	0	0.984455712760273	nCount_RNA_pass
nos.1_CGAAGGACAACACGTT-1	somatic	SeuratProject	3098	1275	8.00516462233699	28.9541639767592	nos.1	3096	1273	2	1	NA	NA	13.0646278033834	somatic	1	0.587471104118236	nCount_RNA_pass
nos.1_CGAAGGAGTGCGAACA-1	somaticprecursor	SeuratProject	2471	1161	2.10441116956698	23.1889923108053	nos.1	2446	1141	2	4	NA	NA	7.08738595465205	somatic	4	0.561622446748882	nCount_RNA_pass
nos.1_CGAAGGATCTCTGCTG-1	germline	SeuratProject	4352	1801	5.90533088235294	23.6672794117647	nos.1	4352	1801	1	0	NA	NA	-12.2626338107996	germline	0	1.3239926044646	nCount_RNA_pass
nos.1_CGAAGTTAGTACCATC-1	germline	SeuratProject	3364	1406	6.65873959571938	28.9833531510107	nos.1	3364	1406	1	0	NA	NA	-9.54180221124407	germline	0	0.941671479730468	nCount_RNA_pass
nos.1_CGAAGTTCAAATAAGC-1	somatic	SeuratProject	2432	1107	8.22368421052632	25.6990131578947	nos.1	2430	1105	2	1	NA	NA	21.2339547302882	somatic	1	0.468623156279496	nCount_RNA_pass
nos.1_CGAAGTTGTCACAGAG-1	germline	SeuratProject	2802	1348	4.42541042112777	23.0192719486081	nos.1	2802	1348	1	2	NA	NA	-4.4292949645713	germline	2	0.83310888028811	nCount_RNA_pass
nos.1_CGAAGTTGTGACCTGC-1	germline	SeuratProject	2424	1131	6.80693069306931	29.4554455445545	nos.1	2422	1129	2	0	NA	NA	-1.56949948983436	somatic	0	0.652349687024089	nCount_RNA_pass
nos.1_CGAAGTTTCGTGCGAC-1	somatic	SeuratProject	2963	1076	4.99493756328046	38.8120148498144	nos.1	2962	1075	2	1	NA	NA	2.23760700697435	somatic	1	0.542601402156149	nCount_RNA_pass
nos.1_CGAAGTTTCTCGGTAA-1	somaticprecursor	SeuratProject	2638	968	4.85216072782411	38.0212282031842	nos.1	2638	968	2	4	NA	NA	5.62974813537598	somatic	4	0.511007175716479	nCount_RNA_pass
nos.1_CGAAGTTTCTGCATAG-1	germline	SeuratProject	5572	1880	5.00717875089734	35.4989231873654	nos.1	5572	1880	1	0	NA	NA	-13.0695597880292	germline	0	1.52958174494634	nCount_RNA_pass
nos.1_CGAATTGAGACGACTG-1	germline	SeuratProject	2577	1139	6.75203725261933	32.2467986030268	nos.1	2576	1138	1	0	NA	NA	-11.8290784283049	germline	0	0.752920299523942	nCount_RNA_pass
nos.1_CGAATTGAGAGAATCT-1	somatic	SeuratProject	4541	1723	9.99779784188505	21.7573221757322	nos.1	4537	1719	2	1	NA	NA	28.2518660143296	somatic	1	1.0951483445579	nCount_RNA_pass
nos.1_CGACAGCAGGACGCTA-1	somatic	SeuratProject	2922	1138	7.70020533880904	29.1581108829569	nos.1	2922	1138	2	1	NA	NA	18.9661636057313	somatic	1	0.619201830676623	nCount_RNA_pass
nos.1_CGACAGCCACAATCTG-1	germline	SeuratProject	7350	2151	4.44897959183673	37.1836734693878	nos.1	7348	2149	1	0	NA	NA	-14.4215841573615	germline	0	1.89538098030223	nCount_RNA_pass
nos.1_CGACAGCTCAGCTCTC-1	germline	SeuratProject	7081	2449	5.2534952690298	25.7731958762887	nos.1	7073	2441	1	2	NA	NA	-14.4273989022895	germline	2	2.25435997848496	nCount_RNA_pass
nos.1_CGAGAAGCATCAGTCA-1	germline	SeuratProject	5846	2208	4.37906260691071	25.1111871365036	nos.1	5843	2205	1	0	NA	NA	-12.9564342451081	germline	0	1.97708684446808	nCount_RNA_pass
nos.1_CGAGAAGGTACGCGTC-1	somatic	SeuratProject	6574	1991	6.16063279586249	32.1265591724977	nos.1	6570	1987	2	1	NA	NA	22.5108104641059	somatic	1	1.41882868431139	nCount_RNA_pass
nos.1_CGAGAAGGTCTTCATT-1	germline	SeuratProject	6715	2351	4.36336559940432	28.2204020848846	nos.1	6707	2343	1	0	NA	NA	-12.9738007005501	germline	0	2.22177264083717	nCount_RNA_pass
nos.1_CGAGAAGTCACACCGG-1	germline	SeuratProject	3418	1564	4.62258630778233	26.4774722059684	nos.1	3416	1562	1	2	NA	NA	-6.07710185080633	germline	2	1.01925433909625	nCount_RNA_pass
nos.1_CGAGGAAAGAGGTTTA-1	somatic	SeuratProject	4189	1554	3.46144664597756	32.3943661971831	nos.1	4188	1553	2	1	NA	NA	14.4164386285288	somatic	1	0.900631818699678	nCount_RNA_pass
nos.1_CGAGGAAAGTGCACCC-1	germline	SeuratProject	4393	1636	6.46483041201912	32.6428408832233	nos.1	4392	1635	1	0	NA	NA	-11.6620053003219	germline	0	1.22600579079206	nCount_RNA_pass
nos.1_CGAGGAACACCATATG-1	somatic	SeuratProject	3678	1396	6.22620989668298	30.8591625883632	nos.1	3676	1394	2	1	NA	NA	7.37953339993291	somatic	1	0.819874164893639	nCount_RNA_pass
nos.1_CGAGGAACAGAGATGC-1	germline	SeuratProject	6413	1974	9.0285357866833	37.6890690784344	nos.1	6412	1973	1	0	NA	NA	-13.5823202471681	germline	0	1.66754344243316	nCount_RNA_pass
nos.1_CGAGGAAGTAGTCGTT-1	germline	SeuratProject	5497	1789	7.44042204839003	33.7820629434237	nos.1	5496	1788	1	0	NA	NA	-12.2634344907252	germline	0	1.37804699405895	nCount_RNA_pass
nos.1_CGAGGAATCCATTCAT-1	somatic	SeuratProject	2956	1216	6.73207036535859	32.9837618403248	nos.1	2956	1216	2	1	NA	NA	10.6777024025575	somatic	1	0.632038963091031	nCount_RNA_pass
nos.1_CGAGGAATCTCTCGCA-1	somatic	SeuratProject	2731	1065	5.23617722445991	36.7997070670084	nos.1	2730	1064	2	1	NA	NA	12.0410494160004	somatic	1	0.530227614972379	nCount_RNA_pass
nos.1_CGAGGAATCTGTGCTC-1	somatic	SeuratProject	2874	1183	5.88030619345859	30.5497564370216	nos.1	2873	1182	2	1	NA	NA	20.5474764613359	somatic	1	0.573885941478686	nCount_RNA_pass
nos.1_CGAGGCTCACATGGTT-1	somatic	SeuratProject	2496	1141	7.01121794871795	24.7996794871795	nos.1	2496	1141	2	1	NA	NA	11.5031073452569	somatic	1	0.568612564200893	nCount_RNA_pass
nos.1_CGAGGCTCAGGACTAG-1	germline	SeuratProject	6693	2425	2.89855072463768	27.7603466308083	nos.1	6686	2418	1	2	NA	NA	-6.21784071166892	germline	2	1.92643253624296	nCount_RNA_pass
nos.1_CGAGGCTCATAGAGGC-1	germline	SeuratProject	3886	1542	3.21667524446732	32.7071538857437	nos.1	3884	1540	1	2	NA	NA	-6.02713345966901	germline	2	0.973481193982672	nCount_RNA_pass
nos.1_CGAGGCTGTCTAATCG-1	somatic	SeuratProject	4160	1646	4.54326923076923	25.4326923076923	nos.1	4158	1644	2	1	NA	NA	28.5644544065386	somatic	1	0.939503892504018	nCount_RNA_pass
nos.1_CGAGGCTGTGGAATGC-1	somaticprecursor	SeuratProject	3555	1158	4.69760900140647	29.4514767932489	nos.1	3540	1146	6	4	NA	NA	11.486618067608	somaticprecursor	4	0.63458776197406	nCount_RNA_pass
nos.1_CGAGGCTGTGTGTCCG-1	germline	SeuratProject	6689	2068	5.48661982359097	36.7319479742861	nos.1	6686	2065	1	0	NA	NA	-12.3346454468937	germline	0	1.90505730773148	nCount_RNA_pass
nos.1_CGAGTGCGTATTCTCT-1	somatic	SeuratProject	4065	1679	6.15006150061501	26.8388683886839	nos.1	4063	1677	2	1	NA	NA	4.08166444824966	somatic	1	0.982758867133567	nCount_RNA_pass
nos.1_CGAGTGCTCTTACGGA-1	somatic	SeuratProject	6845	2292	6.70562454346238	25.799853907962	nos.1	6843	2290	2	1	NA	NA	13.3345231961555	somatic	1	1.53936391552437	nCount_RNA_pass
nos.1_CGAGTTAAGACTAAGT-1	somatic	SeuratProject	2438	1118	5.61936013125513	29.7785069729286	nos.1	2437	1117	2	1	NA	NA	13.7338498021292	somatic	1	0.526519742667017	nCount_RNA_pass
nos.1_CGAGTTAAGAGCAGTC-1	germline	SeuratProject	6775	2110	5.74169741697417	34.0369003690037	nos.1	6775	2110	1	0	NA	NA	-15.4192713842192	germline	0	1.84597998291873	nCount_RNA_pass
nos.1_CGAGTTAAGCACCAGA-1	spermatocyte	SeuratProject	2807	1289	3.45564659779124	13.1457071606698	nos.1	2804	1286	4	3	NA	NA	-32.2846892796327	spermatocyte	3	0.56993588341883	nCount_RNA_pass
nos.1_CGAGTTAAGCAGTACG-1	germline	SeuratProject	6875	2266	6.64727272727273	29.8763636363636	nos.1	6874	2265	1	0	NA	NA	-15.1833140192099	germline	0	1.95050415192502	nCount_RNA_pass
nos.1_CGAGTTACACATTGTG-1	somatic	SeuratProject	4523	1714	7.73822684059253	22.8830422286093	nos.1	4523	1714	2	1	NA	NA	26.2144739687396	somatic	1	0.993845960316248	nCount_RNA_pass
nos.1_CGAGTTACATTGAAAG-1	germline	SeuratProject	5365	1930	6.11369990680335	31.1649580615098	nos.1	5360	1925	1	0	NA	NA	-11.763094195577	germline	0	1.43044117017862	nCount_RNA_pass
nos.1_CGAGTTAGTCTGTAGT-1	germline	SeuratProject	3055	1187	5.13911620294599	38.4288052373159	nos.1	3054	1186	1	2	NA	NA	-8.27585357325606	germline	2	0.771065342272575	nCount_RNA_pass
nos.1_CGATCGGAGTCACACT-1	germline	SeuratProject	4106	1583	5.69897710667316	31.9045299561617	nos.1	4105	1582	1	0	NA	NA	-11.5752018770836	germline	0	1.18527336809069	nCount_RNA_pass
nos.1_CGATCGGAGTGTAGAT-1	germline	SeuratProject	3144	1329	2.48091603053435	35.6234096692112	nos.1	3143	1328	0	2	NA	NA	-10.4744296445146	nos.1.0	2	0.822750195132066	nCount_RNA_pass
nos.1_CGATCGGCAAGTATAG-1	germline	SeuratProject	6274	2155	5.03665922856232	30.9531399426203	nos.1	6272	2153	1	0	NA	NA	-10.7114819393079	germline	0	1.92049533032742	nCount_RNA_pass
nos.1_CGATCGGGTCGTCATA-1	germline	SeuratProject	4050	1590	4.07407407407407	21.9012345679012	nos.1	4048	1588	1	2	NA	NA	-2.80538430363805	germline	2	1.28323769486839	nCount_RNA_pass
nos.1_CGATCGGGTGAATAAC-1	germline	SeuratProject	3896	1567	9.08624229979466	28.0287474332649	nos.1	3894	1565	1	0	NA	NA	-11.5962291292467	germline	0	1.05850714876893	nCount_RNA_pass
nos.1_CGATCGGTCTGAGTCA-1	somatic	SeuratProject	2507	1023	5.74391703230953	35.7798165137615	nos.1	2506	1022	2	1	NA	NA	8.3541107593364	somatic	1	0.51592541263406	nCount_RNA_pass
nos.1_CGATGCGAGAACTTCC-1	germline	SeuratProject	4522	1747	3.78151260504202	32.0654577620522	nos.1	4521	1746	1	0	NA	NA	-12.1990790344656	germline	0	1.2949127189094	nCount_RNA_pass
nos.1_CGATGCGAGATAGTCA-1	germline	SeuratProject	6667	2257	2.95485225738713	32.3983800809959	nos.1	6663	2253	1	2	NA	NA	-3.62662154994624	germline	2	2.05810180823299	nCount_RNA_pass
nos.1_CGATGCGCACCCTGTT-1	germline	SeuratProject	3871	1679	5.73495220873159	27.8222681477654	nos.1	3869	1677	1	2	NA	NA	-7.76248845061898	germline	2	1.14468186394247	nCount_RNA_pass
nos.1_CGATGCGCAGGAATAT-1	spermatocyte	SeuratProject	2710	1296	1.03321033210332	12.5830258302583	nos.1	2706	1292	4	3	NA	NA	-34.3343854715512	spermatocyte	3	0.52028776048035	nCount_RNA_pass
nos.1_CGATGGCAGCCTTCTC-1	somatic	SeuratProject	4201	1546	2.88026660318972	30.8497976672221	nos.1	4199	1544	2	1	NA	NA	31.7476063453252	somatic	1	0.927653570813991	nCount_RNA_pass
nos.1_CGATGGCCACATGGTT-1	muscle	SeuratProject	6226	2118	5.26823000321234	24.1407002891102	nos.1	6222	2114	8	5	NA	NA	20.1367937647338	muscle	5	1.24463355535848	nCount_RNA_pass
nos.1_CGATGGCGTTGGACCC-1	somatic	SeuratProject	6883	1878	5.2883916896702	35.8274008426558	nos.1	6880	1875	2	1	NA	NA	17.6059008264607	somatic	1	1.18889867497887	nCount_RNA_pass
nos.1_CGATGGCTCGACCATA-1	germline	SeuratProject	2320	984	2.28448275862069	36.1206896551724	nos.1	2317	981	1	0	NA	NA	-13.5721492457863	germline	0	0.625214036846477	nCount_RNA_pass
nos.1_CGCAGGTCACAACGTT-1	germline	SeuratProject	6137	2070	3.79664331106404	36.4510347075118	nos.1	6135	2068	1	0	NA	NA	-12.1149366493252	germline	0	1.7776752638469	nCount_RNA_pass
nos.1_CGCAGGTCAGAGGACT-1	germline	SeuratProject	2918	1308	3.56408498971899	34.3728581220014	nos.1	2918	1308	1	0	NA	NA	-12.1505509919048	germline	0	0.772988205984529	nCount_RNA_pass
nos.1_CGCAGGTGTAACCAGG-1	germline	SeuratProject	4962	2192	3.46634421604192	12.8375654977832	nos.1	4957	2187	1	2	NA	NA	-8.51536552356678	germline	2	2.0029413929505	nCount_RNA_pass
nos.1_CGCAGGTTCTGTCAGA-1	germline	SeuratProject	5324	2120	5.89782118707739	17.6558978211871	nos.1	5321	2117	1	0	NA	NA	-19.6314797163542	germline	0	1.98474849784056	nCount_RNA_pass
nos.1_CGCATAACAGACCGCT-1	somaticprecursor	SeuratProject	2409	1071	5.64549605645496	27.9784142797841	nos.1	2407	1069	2	4	NA	NA	14.7420973991409	somatic	4	0.476062852493208	nCount_RNA_pass
nos.1_CGCATAACAGAGGAAA-1	somaticprecursor	SeuratProject	2514	834	5.0914876690533	31.7820206841687	nos.1	2509	829	6	4	NA	NA	4.92678478646826	somaticprecursor	4	0.471552306343317	nCount_RNA_pass
nos.1_CGCATAACAGCACGAA-1	somatic	SeuratProject	3660	1566	3.46994535519126	21.0382513661202	nos.1	3660	1566	2	1	NA	NA	31.1558110710354	somatic	1	0.842239100548888	nCount_RNA_pass
nos.1_CGCATAACAGCTGGTC-1	somatic	SeuratProject	3838	1487	6.43564356435644	28.9994788952579	nos.1	3836	1485	2	1	NA	NA	21.0566166250027	somatic	1	0.849619752707028	nCount_RNA_pass
nos.1_CGCATAAGTTCCTAGA-1	germline	SeuratProject	5981	1951	4.96572479518475	34.5092793847183	nos.1	5980	1950	1	0	NA	NA	-13.4951631132886	germline	0	1.59940014755995	nCount_RNA_pass
nos.1_CGCATGGAGCCGCACT-1	somatic	SeuratProject	3396	1236	6.33097762073027	35.924617196702	nos.1	3393	1233	2	1	NA	NA	3.95338092145403	somatic	1	0.719003311548945	nCount_RNA_pass
nos.1_CGCATGGAGTAGTCAA-1	somatic	SeuratProject	5249	1937	8.02057534768527	19.6418365402934	nos.1	5246	1934	2	1	NA	NA	30.8491717220747	somatic	1	1.29425978921552	nCount_RNA_pass
nos.1_CGCATGGTCACTACGA-1	germline	SeuratProject	5599	2008	6.1975352741561	28.3800678692624	nos.1	5596	2005	1	0	NA	NA	-15.2523749802962	germline	0	1.66326619352811	nCount_RNA_pass
nos.1_CGCATGGTCCACCTCA-1	germline	SeuratProject	5170	2061	5.1063829787234	22.3984526112186	nos.1	5169	2060	1	0	NA	NA	-15.6537628911006	germline	0	1.68008279119484	nCount_RNA_pass
nos.1_CGCCAGACAAGTACCT-1	germline	SeuratProject	2930	1357	3.58361774744027	24.2662116040956	nos.1	2928	1355	1	2	NA	NA	-8.59212430276719	germline	2	0.861305617142224	nCount_RNA_pass
nos.1_CGCCAGACAGGAGACT-1	somatic	SeuratProject	3364	1364	6.98573127229489	30.0535077288942	nos.1	3361	1361	2	1	NA	NA	10.4932544397431	somatic	1	0.756291207373487	nCount_RNA_pass
nos.1_CGCCAGAGTATACCCA-1	somatic	SeuratProject	2761	1200	3.04237595074248	11.8435349511047	nos.1	2754	1194	2	1	NA	NA	27.29006992818	somatic	1	0.455069572883416	nCount_RNA_pass
nos.1_CGCCAGATCCAGCACG-1	somatic	SeuratProject	2507	1212	3.62983645791783	20.2233745512565	nos.1	2503	1208	2	1	NA	NA	26.9330874229808	somatic	1	0.551343653975775	nCount_RNA_pass
nos.1_CGCCAGATCCCTCTTT-1	somatic	SeuratProject	4990	1540	6.2124248496994	34.1282565130261	nos.1	4987	1537	2	1	NA	NA	25.1839969348477	somatic	1	1.00412192697407	nCount_RNA_pass
nos.1_CGCCAGATCCGGGACT-1	germline	SeuratProject	4714	1592	5.04879083580823	33.3050487908358	nos.1	4712	1590	1	0	NA	NA	-17.2942856677648	germline	0	1.22370914594305	nCount_RNA_pass
nos.1_CGCCATTAGTCCCAAT-1	germline	SeuratProject	7016	2306	5.44469783352338	32.1550741163056	nos.1	7013	2303	1	0	NA	NA	-14.9347031890564	germline	0	2.10310890736949	nCount_RNA_pass
nos.1_CGCGTGAAGCCATTTG-1	germline	SeuratProject	4298	1730	3.09446254071661	34.1554211261052	nos.1	4298	1730	1	0	NA	NA	-10.6784432587652	germline	0	1.33884389007993	nCount_RNA_pass
nos.1_CGCGTGAAGCGACATG-1	germline	SeuratProject	4403	1694	3.22507381330911	30.5927776516012	nos.1	4401	1692	1	0	NA	NA	-1.81602125540318	germline	0	1.2613658527451	nCount_RNA_pass
nos.1_CGCGTGAGTGTTAGCT-1	somatic	SeuratProject	3496	1434	6.32151029748284	26.91647597254	nos.1	3493	1431	2	1	NA	NA	21.6901873308665	somatic	1	0.789026606156308	nCount_RNA_pass
nos.1_CGGAACCAGTGGATAT-1	germline	SeuratProject	4506	1582	2.88504216600089	39.1699955614736	nos.1	4504	1580	7	0	NA	NA	-11.5297619647192	nos.1.7	0	1.15859705269612	nCount_RNA_pass
nos.1_CGGAACCCAAGGTCAG-1	germline	SeuratProject	5608	2051	5.83095577746077	31.651212553495	nos.1	5605	2048	1	0	NA	NA	-12.6971634371276	germline	0	1.79235629883996	nCount_RNA_pass
nos.1_CGGAACCCACAAGGTG-1	germline	SeuratProject	6874	2186	3.6368926389293	35.8743089903986	nos.1	6872	2184	1	2	NA	NA	-5.30453647713981	germline	2	1.87068403278499	nCount_RNA_pass
nos.1_CGGAACCCAGTCTTCC-1	germline	SeuratProject	4138	1519	4.63992266795553	36.7327211213146	nos.1	4134	1515	1	0	NA	NA	-5.92793836568253	germline	0	1.13184237310654	nCount_RNA_pass
nos.1_CGGAACCCAGTTTGGT-1	somatic	SeuratProject	3463	1367	4.82240831648859	33.1504475887958	nos.1	3461	1365	2	1	NA	NA	3.36448908095911	somatic	1	0.772818315206925	nCount_RNA_pass
nos.1_CGGAACCTCACCGGGT-1	somatic	SeuratProject	2310	1026	5.88744588744589	29.6103896103896	nos.1	2309	1025	2	1	NA	NA	15.0093461721026	somatic	1	0.487966267374972	nCount_RNA_pass
nos.1_CGGAATTAGCAGAAAG-1	germline	SeuratProject	5939	2208	5.89324802155245	26.1996969186732	nos.1	5936	2205	1	0	NA	NA	-9.11840201783889	germline	0	1.87971651517587	nCount_RNA_pass
nos.1_CGGAATTCACGGCTAC-1	germline	SeuratProject	5034	1762	3.65514501390544	36.8692888359158	nos.1	5031	1759	0	0	NA	NA	-17.2134105178013	nos.1.0	0	1.53116486273676	nCount_RNA_pass
nos.1_CGGAATTCACTCAAGT-1	germline	SeuratProject	2241	1216	2.05265506470326	21.954484605087	nos.1	2240	1215	1	2	NA	NA	-5.65861221401678	germline	2	0.807951793742572	nCount_RNA_pass
nos.1_CGGAATTGTGCGAACA-1	somatic	SeuratProject	2614	1109	7.03902065799541	28.1560826319816	nos.1	2614	1109	2	1	NA	NA	18.6410543032065	somatic	1	0.546432279496289	nCount_RNA_pass
nos.1_CGGAATTGTGGATGAC-1	somatic	SeuratProject	2818	1150	4.75514549325763	33.569907735983	nos.1	2818	1150	2	1	NA	NA	15.9244269426969	somatic	1	0.570466524236523	nCount_RNA_pass
nos.1_CGGAATTTCGTTGTTT-1	germline	SeuratProject	5928	1960	4.58839406207827	33.7887989203779	nos.1	5925	1957	1	0	NA	NA	-13.8194268579377	germline	0	1.64316727181599	nCount_RNA_pass
nos.1_CGGACACAGCAATAAC-1	somatic	SeuratProject	3825	1507	9.17647058823529	27.7908496732026	nos.1	3822	1504	2	1	NA	NA	19.3334167212787	somatic	1	0.823633645629619	nCount_RNA_pass
nos.1_CGGACACAGCAGCCCT-1	somatic	SeuratProject	4027	1615	6.77924012912838	19.7665756146014	nos.1	4026	1614	2	1	NA	NA	33.1997688794163	somatic	1	0.878417165132424	nCount_RNA_pass
nos.1_CGGACACCAACTGTGT-1	somatic	SeuratProject	2450	1060	2.81632653061224	17.5510204081633	nos.1	2450	1060	2	1	NA	NA	35.7217467928611	somatic	1	0.337609001289984	nCount_RNA_pass
nos.1_CGGACACCATTAGGCT-1	germline	SeuratProject	3215	1429	2.79937791601866	32.6283048211509	nos.1	3215	1429	1	0	NA	NA	-9.59195873024676	germline	0	0.947466407264621	nCount_RNA_pass
nos.1_CGGACACGTACGCTAT-1	somatic	SeuratProject	3804	1366	5.49421661409043	34.4374342797056	nos.1	3803	1365	2	1	NA	NA	21.2764236187878	somatic	1	0.751000196385795	nCount_RNA_pass
nos.1_CGGACACGTGAGCCAA-1	germline	SeuratProject	2848	574	2.03651685393258	17.3806179775281	nos.1	2825	565	6	0	NA	NA	-5.3838360424869	somaticprecursor	0	0.295939988298777	nCount_RNA_pass
nos.1_CGGACACGTGCCTGAC-1	germline	SeuratProject	6079	2106	5.59302516861326	28.8534298404343	nos.1	6078	2105	1	0	NA	NA	-14.4409748785592	germline	0	1.77913730111794	nCount_RNA_pass
nos.1_CGGACACTCTCTTGCG-1	somaticprecursor	SeuratProject	3153	1145	3.4570250555027	20.4567078972407	nos.1	3149	1141	2	4	NA	NA	22.7588587442406	somatic	4	0.540855490458606	nCount_RNA_pass
nos.1_CGGAGAAAGGGAGGAC-1	germline	SeuratProject	4262	1482	5.04458000938527	35.7343969967152	nos.1	4260	1480	1	2	NA	NA	-7.58931042579641	germline	2	1.18284861093348	nCount_RNA_pass
nos.1_CGGCAGTAGGTGCCTC-1	spermatocyte	SeuratProject	6164	2322	1.71966255678131	7.57624918883842	nos.1	6157	2315	4	3	NA	NA	-44.6244091875242	spermatocyte	3	1.36998449123047	nCount_RNA_pass
nos.1_CGGCAGTTCCATTCAT-1	somatic	SeuratProject	4097	1582	6.68782035635831	25.579692457896	nos.1	4096	1581	2	1	NA	NA	10.3360781319209	somatic	1	0.910913615392794	nCount_RNA_pass
nos.1_CGGGACTAGGTCGTAG-1	germline	SeuratProject	2764	1228	8.24891461649783	30.137481910275	nos.1	2764	1228	1	0	NA	NA	-10.8115254738163	germline	0	0.766708903406293	nCount_RNA_pass
nos.1_CGGGACTGTTCCCAAA-1	germline	SeuratProject	2566	1199	8.846453624318	28.0202650038971	nos.1	2565	1198	1	0	NA	NA	-7.69707692018487	germline	0	0.631111548084037	nCount_RNA_pass
nos.1_CGGGACTTCCGCATAA-1	somatic	SeuratProject	3668	1330	8.23336968375136	31.6521264994547	nos.1	3667	1329	2	1	NA	NA	8.93692971846289	somatic	1	0.723756802493596	nCount_RNA_pass
nos.1_CGGGACTTCGTTCTAT-1	germline	SeuratProject	5726	2033	6.26964722319246	30.8243101641635	nos.1	5726	2033	1	0	NA	NA	-13.1905314192509	germline	0	1.67608365640112	nCount_RNA_pass
nos.1_CGGGACTTCTTAGCCC-1	germline	SeuratProject	4331	1898	3.00161625490649	17.7326252597553	nos.1	4326	1893	1	2	NA	NA	-2.06181448886208	germline	2	1.43469890863123	nCount_RNA_pass
nos.1_CGGGCATAGAGCACTG-1	germline	SeuratProject	5745	1964	6.3881636205396	29.852045256745	nos.1	5744	1963	1	0	NA	NA	-15.5200192196756	germline	0	1.68231048810952	nCount_RNA_pass
nos.1_CGGGCATGTTGGGAAC-1	muscle	SeuratProject	4525	1777	6.45303867403315	26.1657458563536	nos.1	4520	1772	8	5	NA	NA	-5.36442007953209	muscle	5	0.956011616747316	nCount_RNA_pass
nos.1_CGGGTCAAGAGTCAAT-1	somatic	SeuratProject	4945	1751	5.37917087967644	29.8887765419616	nos.1	4942	1748	2	1	NA	NA	16.037853862269	somatic	1	1.17237098447448	nCount_RNA_pass
nos.1_CGGGTCAAGGGCTAAC-1	muscle	SeuratProject	2313	992	2.4210981409425	28.1452658884565	nos.1	2309	988	8	5	NA	NA	2.6417013407181	muscle	5	0.454773417517303	nCount_RNA_pass
nos.1_CGGGTCACAAAGTGTA-1	germline	SeuratProject	5147	2049	6.97493685642122	26.7145910238974	nos.1	5143	2045	1	2	NA	NA	-11.7872923835369	germline	2	1.49607377828643	nCount_RNA_pass
nos.1_CGGGTCACAGCGTTGC-1	germline	SeuratProject	2906	1244	5.9532002752925	32.3468685478321	nos.1	2903	1241	1	0	NA	NA	-10.0861163536063	germline	0	0.7220528290559	nCount_RNA_pass
nos.1_CGGGTCAGTCGCAACC-1	somatic	SeuratProject	4523	1994	4.77559142162282	24.9170904267079	nos.1	4521	1992	4	1	NA	NA	-3.77667791387916	spermatocyte	1	0.984295453637968	nCount_RNA_pass
nos.1_CGGGTCATCGTTGTGA-1	somatic	SeuratProject	3767	1423	7.45951685691532	29.5195115476507	nos.1	3766	1422	2	1	NA	NA	19.0956795606172	somatic	1	0.790070290857154	nCount_RNA_pass
nos.1_CGGGTCATCTGCTGAA-1	germline	SeuratProject	4736	1908	4.45523648648649	29.8141891891892	nos.1	4730	1902	1	2	NA	NA	-12.2342845672406	germline	2	1.36925795263495	nCount_RNA_pass
nos.1_CGGGTGTAGTCCCAGC-1	germline	SeuratProject	6050	2174	5.85123966942149	24.0165289256198	nos.1	6043	2167	1	2	NA	NA	-5.18953155990476	germline	2	2.00735777629269	nCount_RNA_pass
nos.1_CGGGTGTCATCTAACG-1	muscle	SeuratProject	3048	1248	4.88845144356955	21.751968503937	nos.1	3040	1240	8	5	NA	NA	9.74641286368789	muscle	5	0.543984429012147	nCount_RNA_pass
nos.1_CGGGTGTGTGAATGTA-1	germline	SeuratProject	3756	1520	3.70074547390841	32.1618743343983	nos.1	3755	1519	1	2	NA	NA	-4.55821167131281	germline	2	1.04272961931286	nCount_RNA_pass
nos.1_CGGGTGTGTTATGTGC-1	germline	SeuratProject	5884	1916	5.64242012236574	35.9789259007478	nos.1	5884	1916	1	0	NA	NA	-13.7228111679695	germline	0	1.69845549517065	nCount_RNA_pass
nos.1_CGGGTGTTCAGTCAGT-1	germline	SeuratProject	5985	2000	4.41102756892231	36.624895572264	nos.1	5984	1999	1	0	NA	NA	-12.6133081035242	germline	0	1.70820553045023	nCount_RNA_pass
nos.1_CGGGTGTTCCTTCACG-1	muscle	SeuratProject	2316	954	4.18825561312608	27.2020725388601	nos.1	2312	950	8	5	NA	NA	-0.0317513371886555	muscle	5	0.438507521716922	nCount_RNA_pass
nos.1_CGGGTGTTCTCCATAT-1	spermatocyte	SeuratProject	6368	2495	1.86871859296482	7.56909547738694	nos.1	6347	2476	4	3	NA	NA	-43.9752517424578	spermatocyte	3	1.57374111724301	nCount_RNA_pass
nos.1_CGGTCAGAGTGCCGAA-1	somatic	SeuratProject	2306	960	5.42064180398959	33.3911535125759	nos.1	2305	959	2	1	NA	NA	16.244573390675	somatic	1	0.454447445058049	nCount_RNA_pass
nos.1_CGGTCAGCAAAGGGTC-1	germline	SeuratProject	2529	1148	4.4286279161724	32.0680110715698	nos.1	2528	1147	1	2	NA	NA	-6.83425237990798	germline	2	0.703986142884444	nCount_RNA_pass
nos.1_CGGTCAGCAACCAGAG-1	somatic	SeuratProject	2574	1036	9.63480963480963	33.6052836052836	nos.1	2574	1036	2	1	NA	NA	5.70233250588977	somatic	1	0.525082591134455	nCount_RNA_pass
nos.1_CGGTCAGGTAACGCGA-1	somatic	SeuratProject	2239	1024	3.57302367128182	27.51228226887	nos.1	2238	1023	2	1	NA	NA	19.5781132005985	somatic	1	0.400497801350997	nCount_RNA_pass
nos.1_CGGTCAGTCGTAGGAG-1	somatic	SeuratProject	2746	1034	5.42607428987618	36.3801893663511	nos.1	2745	1033	2	1	NA	NA	12.3316116143324	somatic	1	0.519353410756334	nCount_RNA_pass
nos.1_CGGTCAGTCTGTTGGA-1	somaticprecursor	SeuratProject	4927	1406	3.24741221838847	24.5788512279277	nos.1	4924	1403	2	4	NA	NA	15.9541064892329	somatic	4	0.859823535259563	nCount_RNA_pass
nos.1_CGGTCAGTCTTCACAT-1	germline	SeuratProject	6542	2260	5.9461938245185	29.1042494649954	nos.1	6540	2258	1	0	NA	NA	-14.841302910078	germline	0	2.06923910702031	nCount_RNA_pass
nos.1_CGTAAGTAGACCGCCT-1	somatic	SeuratProject	5825	2019	8.25751072961373	23.5708154506438	nos.1	5823	2017	2	1	NA	NA	15.5028786755929	somatic	1	1.36617254678599	nCount_RNA_pass
nos.1_CGTAAGTAGTTTGCTG-1	germline	SeuratProject	5088	1930	2.61399371069182	27.1816037735849	nos.1	5074	1919	6	2	NA	NA	-6.41171698686766	somaticprecursor	2	1.34367076820724	nCount_RNA_pass
nos.1_CGTAAGTCACCTTCCA-1	somatic	SeuratProject	4288	1698	5.52705223880597	18.4001865671642	nos.1	4286	1696	2	1	NA	NA	34.041853572819	somatic	1	0.947284833916049	nCount_RNA_pass
nos.1_CGTAAGTGTGTTCAGT-1	germline	SeuratProject	2964	1222	8.13090418353576	29.3184885290148	nos.1	2963	1221	1	2	NA	NA	0.37738389318556	germline	2	0.719023443906605	nCount_RNA_pass
nos.1_CGTAAGTTCTGCACCT-1	somatic	SeuratProject	2586	1166	7.30858468677494	24.5552977571539	nos.1	2581	1161	7	1	NA	NA	22.0391626200686	nos.1.7	1	0.553431538609091	nCount_RNA_pass
nos.1_CGTAAGTTCTTTCAGT-1	somatic	SeuratProject	4035	1536	7.63320941759603	27.360594795539	nos.1	4035	1536	2	1	NA	NA	14.5329244092317	somatic	1	0.902503588797501	nCount_RNA_pass
nos.1_CGTAATGAGCATTTCG-1	germline	SeuratProject	3108	1312	4.27927927927928	30.1801801801802	nos.1	3105	1309	1	2	NA	NA	-7.05693071468551	germline	2	0.794483936552162	nCount_RNA_pass
nos.1_CGTAATGCACTAGAGG-1	germline	SeuratProject	4498	1811	3.15695864828813	30.0578034682081	nos.1	4494	1808	1	0	NA	NA	-12.0657927513409	germline	0	1.42976679574375	nCount_RNA_pass
nos.1_CGTAATGTCACAATGC-1	somaticprecursor	SeuratProject	3561	1417	6.62735186745296	29.7669194046616	nos.1	3555	1413	2	4	NA	NA	11.8907060401132	somatic	4	0.790723553194869	nCount_RNA_pass
nos.1_CGTAATGTCACTACTT-1	somaticprecursor	SeuratProject	3571	1327	5.96471576589191	27.1912629515542	nos.1	3566	1322	2	4	NA	NA	16.3459787808055	somatic	4	0.76363694709259	nCount_RNA_pass
nos.1_CGTAATGTCCTCTCTT-1	germline	SeuratProject	6671	2263	3.44775895667816	26.1879778144206	nos.1	6665	2257	1	2	NA	NA	-8.43573723444824	germline	2	1.8232248780353	nCount_RNA_pass
nos.1_CGTAATGTCGCAGTGC-1	spermatocyte	SeuratProject	3163	1501	1.92854884603225	9.42143534619033	nos.1	3159	1497	4	3	NA	NA	-36.7334177555597	spermatocyte	3	0.733135073358424	nCount_RNA_pass
nos.1_CGTAGTAAGCTTCTAG-1	germline	SeuratProject	5671	2031	5.81907952742021	29.2364662317052	nos.1	5669	2029	1	0	NA	NA	-13.7521657772565	germline	0	1.74236545660621	nCount_RNA_pass
nos.1_CGTAGTACATGACCCG-1	germline	SeuratProject	4158	1511	2.95815295815296	38.4078884078884	nos.1	4157	1510	1	0	NA	NA	-11.6848856194547	germline	0	1.10144703299653	nCount_RNA_pass
nos.1_CGTAGTATCAGGGTAG-1	germline	SeuratProject	4738	1593	3.77796538623892	39.8691430983537	nos.1	4736	1591	1	0	NA	NA	-13.5038687450818	germline	0	1.28125406295972	nCount_RNA_pass
nos.1_CGTCAAAAGATGTTAG-1	germline	SeuratProject	6322	2262	4.80860487187599	34.4669408415059	nos.1	6316	2256	0	0	NA	NA	-17.4457593797132	nos.1.0	0	1.76661508512851	nCount_RNA_pass
nos.1_CGTCAAAAGTGCAGCA-1	germline	SeuratProject	5027	1976	4.1774418142033	29.1824149592202	nos.1	5023	1972	1	2	NA	NA	-10.8588701413531	germline	2	1.4588891316481	nCount_RNA_pass
nos.1_CGTCAAAGTCAAACGG-1	germline	SeuratProject	4870	1788	3.57289527720739	35.523613963039	nos.1	4867	1785	1	2	NA	NA	-8.93041011671442	germline	2	1.35067873669408	nCount_RNA_pass
nos.1_CGTCAAAGTTCACCGG-1	germline	SeuratProject	5675	2060	4.93392070484582	29.7621145374449	nos.1	5671	2056	1	0	NA	NA	-12.7274064878692	germline	0	1.60201949201886	nCount_RNA_pass
nos.1_CGTCAAATCTTCCTAA-1	somatic	SeuratProject	3007	1293	9.57765214499501	20.4522780179581	nos.1	3005	1291	2	1	NA	NA	24.3614885042796	somatic	1	0.668378060293526	nCount_RNA_pass
nos.1_CGTGAATAGAGATTCA-1	spermatocyte	SeuratProject	4260	2119	3.52112676056338	8.16901408450704	nos.1	4243	2103	4	3	NA	NA	-35.3810993958503	spermatocyte	3	1.12862302743276	nCount_RNA_pass
nos.1_CGTGAATAGCTTCATG-1	germline	SeuratProject	2532	1191	7.66192733017378	26.303317535545	nos.1	2532	1191	1	0	NA	NA	-13.3108679725832	germline	0	0.717237254863293	nCount_RNA_pass
nos.1_CGTGAATGTAGGGAGG-1	germline	SeuratProject	5075	1704	4.03940886699507	37.3990147783251	nos.1	5073	1702	1	0	NA	NA	-14.6637584468732	germline	0	1.45660215533905	nCount_RNA_pass
nos.1_CGTGAATGTCCTTTGC-1	somatic	SeuratProject	2338	1067	6.97177074422583	25.8340461933276	nos.1	2336	1065	2	1	NA	NA	16.1344869918367	somatic	1	0.513723469754154	nCount_RNA_pass
nos.1_CGTGATACAACTCGAT-1	somatic	SeuratProject	2452	1011	4.89396411092985	34.747145187602	nos.1	2451	1010	2	1	NA	NA	8.80841138336563	somatic	1	0.503839420317808	nCount_RNA_pass
nos.1_CGTGATACACTCCGGA-1	spermatocyte	SeuratProject	5920	2159	3.36148648648649	35.0337837837838	nos.1	5919	2158	0	3	NA	NA	-6.88549333886666	nos.1.0	3	1.10711422015152	nCount_RNA_pass
nos.1_CGTGATACATCTGTTT-1	germline	SeuratProject	2548	1208	6.86813186813187	26.2558869701727	nos.1	2547	1207	1	0	NA	NA	-8.1994310285276	germline	0	0.724260502931239	nCount_RNA_pass
nos.1_CGTGATAGTACTCGTA-1	germline	SeuratProject	4848	1560	5.94059405940594	39.1501650165016	nos.1	4847	1559	1	0	NA	NA	-13.6285075184699	germline	0	1.26978890474385	nCount_RNA_pass
nos.1_CGTGATAGTCTGCATA-1	somatic	SeuratProject	2857	1260	5.6002800140007	26.9163458172909	nos.1	2855	1258	2	1	NA	NA	10.6389083050885	somatic	1	0.65289368108677	nCount_RNA_pass
nos.1_CGTGATATCAAGCCCG-1	germline	SeuratProject	7470	2147	3.65461847389558	36.5595716198126	nos.1	7469	2146	1	0	NA	NA	-16.2398092091318	germline	0	1.93545317336762	nCount_RNA_pass
nos.1_CGTGATATCCGTCCTA-1	germline	SeuratProject	3875	1609	9.10967741935484	25.6516129032258	nos.1	3872	1606	1	0	NA	NA	-12.127276869751	germline	0	1.15770333955856	nCount_RNA_pass
nos.1_CGTGCTTAGACGGTCA-1	germline	SeuratProject	5198	1943	4.23239707579838	35.7060407849173	nos.1	5195	1940	1	0	NA	NA	-10.4326697129455	germline	0	1.59554874429946	nCount_RNA_pass
nos.1_CGTGCTTCACTGTTCC-1	somaticprecursor	SeuratProject	7281	2014	3.14517236643318	29.8585359153962	nos.1	7272	2008	2	4	NA	NA	25.1818729866237	somatic	4	1.54234442450224	nCount_RNA_pass
nos.1_CGTGCTTCATGGTACT-1	somatic	SeuratProject	2239	985	7.90531487271103	31.5319338990621	nos.1	2238	984	2	1	NA	NA	17.8599873571833	somatic	1	0.461558040077802	nCount_RNA_pass
nos.1_CGTGCTTGTACGACAG-1	somatic	SeuratProject	2667	955	6.22422197225347	38.8826396700413	nos.1	2667	955	2	1	NA	NA	2.54463761935861	somatic	1	0.523099806065823	nCount_RNA_pass
nos.1_CGTGCTTTCTATCGTT-1	germline	SeuratProject	2288	1061	4.80769230769231	29.9388111888112	nos.1	2288	1061	1	0	NA	NA	-10.3353977022432	germline	0	0.660340148068353	nCount_RNA_pass
nos.1_CGTGTCTCAGGTTCCG-1	germline	SeuratProject	3479	1276	5.00143719459615	39.6953147456166	nos.1	3479	1276	1	0	NA	NA	-10.5316530233525	germline	0	0.818978256721977	nCount_RNA_pass
nos.1_CGTGTCTGTCGGTAAG-1	spermatocyte	SeuratProject	4558	2174	3.247038174638	9.56559894690654	nos.1	4542	2158	4	3	NA	NA	-37.1120396892416	spermatocyte	3	1.07648924110374	nCount_RNA_pass
nos.1_CGTGTCTGTCGTTTCC-1	germline	SeuratProject	5952	2017	3.79704301075269	30.2923387096774	nos.1	5950	2015	1	2	NA	NA	-6.69426913054677	germline	2	1.71186290732158	nCount_RNA_pass
nos.1_CGTGTCTGTGGACAGT-1	germline	SeuratProject	5836	2053	3.03289924605894	29.2837559972584	nos.1	5830	2048	1	2	NA	NA	-6.04330341881692	germline	2	1.76716710720224	nCount_RNA_pass
nos.1_CGTGTCTGTTGGGCCT-1	germline	SeuratProject	4391	1441	4.80528353450239	39.9908904577545	nos.1	4390	1440	1	0	NA	NA	-13.9319952000018	germline	0	1.10426332971533	nCount_RNA_pass
nos.1_CGTGTCTTCAGTGGGA-1	germline	SeuratProject	5266	1937	4.19673376376757	31.7698442840866	nos.1	5263	1934	1	0	NA	NA	-10.1096938862229	germline	0	1.51442509331164	nCount_RNA_pass
nos.1_CGTTAGACACTTCCTG-1	germline	SeuratProject	4035	1557	3.56877323420074	36.9021065675341	nos.1	4032	1554	1	0	NA	NA	-8.60966595635511	germline	0	1.11376334132693	nCount_RNA_pass
nos.1_CGTTAGACAGCCCACA-1	somatic	SeuratProject	5836	2031	3.64976010966415	32.4023303632625	nos.1	5832	2027	2	1	NA	NA	8.8675040144175	somatic	1	1.34523360469353	nCount_RNA_pass
nos.1_CGTTAGACAGTCGGAA-1	somatic	SeuratProject	3461	1376	8.00346720600982	28.315515746894	nos.1	3459	1374	2	1	NA	NA	14.8452918728803	somatic	1	0.770102077437028	nCount_RNA_pass
nos.1_CGTTAGACATAGCACT-1	somatic	SeuratProject	2563	1169	5.93055013655872	29.925868123293	nos.1	2563	1169	2	1	NA	NA	6.93899043261994	somatic	1	0.551580705542852	nCount_RNA_pass
nos.1_CGTTAGAGTTCGGCTG-1	germline	SeuratProject	2273	1096	4.75142982842059	33.3479982402112	nos.1	2269	1092	0	0	NA	NA	-8.17912422187353	nos.1.0	0	0.665477043506854	nCount_RNA_pass
nos.1_CGTTCTGAGAAATTGC-1	somatic	SeuratProject	3746	1563	4.40469834490123	28.6171916711159	nos.1	3745	1562	2	1	NA	NA	8.49483827354876	somatic	1	0.945288378572358	nCount_RNA_pass
nos.1_CGTTCTGGTCAGTCTA-1	somatic	SeuratProject	3462	1187	3.58174465626805	38.5037550548816	nos.1	3461	1186	2	1	NA	NA	11.3234475513127	somatic	1	0.675365656964474	nCount_RNA_pass
nos.1_CGTTCTGTCTACTGCC-1	germline	SeuratProject	3910	1705	1.38107416879795	20.9462915601023	nos.1	3904	1699	1	2	NA	NA	-5.14324711548535	germline	2	1.14599424666279	nCount_RNA_pass
nos.1_CGTTGGGAGACATCAA-1	germline	SeuratProject	3996	1532	6.33133133133133	32.5825825825826	nos.1	3996	1532	1	0	NA	NA	-10.6262578323243	germline	0	1.04849321224718	nCount_RNA_pass
nos.1_CGTTGGGGTACAGGTG-1	germline	SeuratProject	2447	1284	6.53861871679608	18.1855333060891	nos.1	2444	1281	1	2	NA	NA	0.00679418093204247	germline	2	0.76269745063649	nCount_RNA_pass
nos.1_CTAACCCGTTTACGTG-1	somatic	SeuratProject	4135	1405	6.65054413542926	35.4050785973398	nos.1	4135	1405	2	1	NA	NA	9.67221258255251	somatic	1	0.913866728418841	nCount_RNA_pass
nos.1_CTAACCCTCCACTGGG-1	muscle	SeuratProject	3847	1346	2.96334806342605	20.2235508188199	nos.1	3840	1339	8	5	NA	NA	6.18562140690703	muscle	5	0.641097324818522	nCount_RNA_pass
nos.1_CTAACTTAGACTTGTC-1	somaticprecursor	SeuratProject	3587	1208	2.14664064678004	27.8784499581823	nos.1	3587	1208	2	4	NA	NA	7.47427963902525	somatic	4	0.628163515461882	nCount_RNA_pass
nos.1_CTAACTTCAGTCCCGA-1	germline	SeuratProject	2287	1128	3.32313073895934	29.777000437254	nos.1	2285	1126	1	0	NA	NA	-8.77749042599561	germline	0	0.618275172740437	nCount_RNA_pass
nos.1_CTAACTTCATGATGCT-1	somatic	SeuratProject	6179	1662	7.65496034957113	39.6018773264282	nos.1	6178	1661	2	1	NA	NA	9.3816044490044	somatic	1	1.13374962154364	nCount_RNA_pass
nos.1_CTAACTTGTCTGTAAC-1	somatic	SeuratProject	3214	1489	5.28935905413815	24.2377100186683	nos.1	3212	1487	2	1	NA	NA	15.8750030238049	somatic	1	0.779526446518293	nCount_RNA_pass
nos.1_CTAAGTGAGCCGATAG-1	germline	SeuratProject	3141	1375	4.39350525310411	29.9267749124483	nos.1	3138	1372	1	2	NA	NA	-5.58971531444378	germline	2	0.890734029794615	nCount_RNA_pass
nos.1_CTAAGTGAGGCGCTCT-1	somatic	SeuratProject	2574	971	6.21600621600622	38.1118881118881	nos.1	2574	971	2	1	NA	NA	3.39577810873357	somatic	1	0.505197308704854	nCount_RNA_pass
nos.1_CTAAGTGCAACAGATA-1	germline	SeuratProject	5806	2175	3.35859455735446	31.0713055459869	nos.1	5802	2171	5	0	NA	NA	-10.7965227413246	somaticprecursor	0	1.75509633969175	nCount_RNA_pass
nos.1_CTAAGTGTCCTATTTG-1	somaticprecursor	SeuratProject	4609	1452	4.70817964851378	39.2059014970709	nos.1	4608	1451	2	4	NA	NA	7.11594184526077	somatic	4	1.01979270979494	nCount_RNA_pass
nos.1_CTACAGAAGTGTACAA-1	germline	SeuratProject	2396	1183	5.30050083472454	19.1151919866444	nos.1	2393	1180	1	2	NA	NA	-2.23238403566166	germline	2	0.727231925869971	nCount_RNA_pass
nos.1_CTACAGACATTGCTGA-1	somatic	SeuratProject	3643	1543	7.87812242657151	20.1482294811968	nos.1	3641	1541	2	1	NA	NA	23.441558650869	somatic	1	0.932067467281797	nCount_RNA_pass
nos.1_CTACAGAGTAACCCGC-1	somaticprecursor	SeuratProject	6845	2356	5.63915266617969	23.7837837837838	nos.1	6830	2343	6	4	NA	NA	-0.0378307880659058	somaticprecursor	4	1.74728063093474	nCount_RNA_pass
nos.1_CTACAGATCCCAGGCA-1	somatic	SeuratProject	3355	1319	8.94187779433681	30.6408345752608	nos.1	3353	1317	2	1	NA	NA	11.2836491110902	somatic	1	0.739536449098284	nCount_RNA_pass
nos.1_CTACAGATCGACCATA-1	somatic	SeuratProject	4155	1646	6.54632972322503	22.0457280385078	nos.1	4153	1644	2	1	NA	NA	26.8536190282362	somatic	1	0.95087299181387	nCount_RNA_pass
nos.1_CTACAGATCTGAGAGG-1	somatic	SeuratProject	3640	1428	7.00549450549451	33.2692307692308	nos.1	3640	1428	0	1	NA	NA	1.89373495651228	nos.1.0	1	0.759448966387538	nCount_RNA_pass
nos.1_CTACAGATCTTGCAAG-1	somatic	SeuratProject	6397	1984	9.19180866030952	13.5219634203533	nos.1	6395	1982	4	1	NA	NA	20.5689888630604	spermatocyte	1	1.25467950240733	nCount_RNA_pass
nos.1_CTACATTAGCCAAGTG-1	germline	SeuratProject	4368	1593	4.8992673992674	36.0805860805861	nos.1	4365	1590	1	2	NA	NA	-6.18020886878952	germline	2	1.21880497301926	nCount_RNA_pass
nos.1_CTACATTCAAGGATGC-1	germline	SeuratProject	2819	1220	6.13692798864846	33.9127350124158	nos.1	2818	1219	1	0	NA	NA	-9.41226378021013	germline	0	0.73676636342758	nCount_RNA_pass
nos.1_CTACATTCAATTGCCA-1	somatic	SeuratProject	7057	1980	6.34830664588352	34.8023239336829	nos.1	7056	1979	2	1	NA	NA	24.5283452403783	somatic	1	1.30416687507444	nCount_RNA_pass
nos.1_CTACATTCACAACATC-1	germline	SeuratProject	6105	2252	3.42342342342342	20.8353808353808	nos.1	6099	2246	1	2	NA	NA	1.76856303928025	germline	2	2.09646292185481	nCount_RNA_pass
nos.1_CTACATTCAGGGATAC-1	somatic	SeuratProject	4030	1743	9.35483870967742	17.1960297766749	nos.1	4030	1743	2	1	NA	NA	18.1757571564034	somatic	1	0.967049615038111	nCount_RNA_pass
nos.1_CTACATTCAGGGTTGA-1	germline	SeuratProject	7161	2213	3.70060047479402	33.5288367546432	nos.1	7160	2212	1	0	NA	NA	-14.0536164888658	germline	0	1.97493035892546	nCount_RNA_pass
nos.1_CTACATTGTTCGGCTG-1	germline	SeuratProject	5357	1801	3.60276274033974	36.2889677058055	nos.1	5355	1799	1	0	NA	NA	-12.9164409083349	germline	0	1.61209209509041	nCount_RNA_pass
nos.1_CTACATTTCCTCAGGG-1	germline	SeuratProject	4514	1637	3.87682764731945	39.3885688967656	nos.1	4513	1636	1	0	NA	NA	-7.32405909687516	germline	0	1.24027647657182	nCount_RNA_pass
nos.1_CTACATTTCGCTCCTA-1	somatic	SeuratProject	5451	1623	5.11832691249312	37.1124564300128	nos.1	5451	1623	2	1	NA	NA	13.5767206158871	somatic	1	1.14443340816954	nCount_RNA_pass
nos.1_CTACATTTCTATACGG-1	somatic	SeuratProject	2673	1235	6.13542835765058	21.8855218855219	nos.1	2673	1235	2	1	NA	NA	22.2463468870794	somatic	1	0.582354698800573	nCount_RNA_pass
nos.1_CTACCCATCCCAACTC-1	germline	SeuratProject	6595	2141	6.08036391205459	29.9014404852161	nos.1	6594	2140	1	0	NA	NA	-13.1537544502483	germline	0	1.93265850958245	nCount_RNA_pass
nos.1_CTACCCATCGGACTTA-1	spermatocyte	SeuratProject	2522	1483	3.72720063441713	17.208564631245	nos.1	2517	1478	4	3	NA	NA	-21.2262633725977	spermatocyte	3	0.653713696891436	nCount_RNA_pass
nos.1_CTACCTGCAAGGGTCA-1	somatic	SeuratProject	4046	1565	9.54028670291646	27.1379139891251	nos.1	4044	1563	2	1	NA	NA	10.2543805210358	somatic	1	0.930213659723562	nCount_RNA_pass
nos.1_CTACCTGCACCAACAT-1	germline	SeuratProject	7115	2472	5.98735066760365	21.3352073085032	nos.1	7115	2472	1	0	NA	NA	-16.5749317204768	germline	0	2.54822760940275	nCount_RNA_pass
nos.1_CTACCTGCATGGCTAT-1	germline	SeuratProject	4786	1779	5.91307981613038	28.8549937317175	nos.1	4783	1776	1	0	NA	NA	-13.9408014559066	germline	0	1.299082876526	nCount_RNA_pass
nos.1_CTACCTGTCAATCGGT-1	somatic	SeuratProject	2691	1145	5.75994054254924	28.9855072463768	nos.1	2689	1143	2	1	NA	NA	19.514967742266	somatic	1	0.556546225574945	nCount_RNA_pass
nos.1_CTACGGGAGCGTGCCT-1	somatic	SeuratProject	2248	984	7.47330960854092	31.5391459074733	nos.1	2246	982	2	1	NA	NA	10.7569858134082	somatic	1	0.485281024704112	nCount_RNA_pass
nos.1_CTACGGGAGTTTCGGT-1	somatic	SeuratProject	5610	1635	8.59180035650624	31.283422459893	nos.1	5607	1632	2	1	NA	NA	13.7718679141456	somatic	1	1.1450935365092	nCount_RNA_pass
nos.1_CTACTATAGGTTGCCC-1	germline	SeuratProject	7171	2332	1.99414307627946	31.6552782038767	nos.1	7170	2331	1	0	NA	NA	-16.0999140958611	germline	0	2.12160309314571	nCount_RNA_pass
nos.1_CTACTATAGTGCGTCC-1	spermatocyte	SeuratProject	4891	2159	1.04273154774075	12.8194643222245	nos.1	4886	2154	4	3	NA	NA	-37.0040805963883	spermatocyte	3	1.1205020238162	nCount_RNA_pass
nos.1_CTACTATCAACCTATG-1	somatic	SeuratProject	2385	1195	4.40251572327044	20.6289308176101	nos.1	2383	1193	2	1	NA	NA	22.4323258501752	somatic	1	0.520493047032053	nCount_RNA_pass
nos.1_CTACTATCACTTGGCG-1	germline	SeuratProject	4992	1729	5.86939102564103	38.4615384615385	nos.1	4991	1728	1	0	NA	NA	-10.9139758628384	germline	0	1.35768063729016	nCount_RNA_pass
nos.1_CTACTATGTAGGCTGA-1	somatic	SeuratProject	2332	1052	5.36020583190394	31.303602058319	nos.1	2332	1052	2	1	NA	NA	16.4494137147411	somatic	1	0.451553263354998	nCount_RNA_pass
nos.1_CTAGACAAGCCAACCC-1	germline	SeuratProject	4870	1656	4.76386036960986	33.3675564681725	nos.1	4870	1656	1	2	NA	NA	-7.775734781457	germline	2	1.20839043383328	nCount_RNA_pass
nos.1_CTAGACAAGCCTGACC-1	germline	SeuratProject	4165	1499	5.52220888355342	32.8451380552221	nos.1	4164	1498	1	0	NA	NA	-14.3787469967353	germline	0	1.1065849852871	nCount_RNA_pass
nos.1_CTAGACAAGGAAAGAC-1	somatic	SeuratProject	2889	1242	5.71131879543094	28.8335064035999	nos.1	2888	1241	2	1	NA	NA	19.2236094631988	somatic	1	0.640636452351908	nCount_RNA_pass
nos.1_CTAGACAGTCACATTG-1	somaticprecursor	SeuratProject	5327	1542	4.71184531631312	18.4343908391215	nos.1	5298	1520	6	4	NA	NA	8.90280406908902	somaticprecursor	4	1.09198849593795	nCount_RNA_pass
nos.1_CTAGACATCTTTACAC-1	somatic	SeuratProject	5103	1862	9.56300215559475	20.1646090534979	nos.1	5103	1862	2	1	NA	NA	31.649808571782	somatic	1	1.09492781300132	nCount_RNA_pass
nos.1_CTAGGTAAGACCCGCT-1	somatic	SeuratProject	2357	1064	5.26092490453967	30.5897327110734	nos.1	2356	1063	2	1	NA	NA	6.78378177931061	somatic	1	0.543573483796395	nCount_RNA_pass
nos.1_CTAGGTACATGAAAGT-1	spermatocyte	SeuratProject	2915	1462	3.67066895368782	27.4442538593482	nos.1	2909	1456	4	3	NA	NA	-18.9375559291799	spermatocyte	3	0.615390695673572	nCount_RNA_pass
nos.1_CTAGGTATCACGTCCT-1	somaticprecursor	SeuratProject	4329	1443	5.84430584430584	22.1067221067221	nos.1	4323	1440	2	4	NA	NA	20.3988955574412	somatic	4	0.813496833832519	nCount_RNA_pass
nos.1_CTAGGTATCACTTGGA-1	spermatocyte	SeuratProject	2961	1511	1.78993583248902	10.3681188787572	nos.1	2959	1509	4	3	NA	NA	-33.2986390065866	spermatocyte	3	0.665698305504926	nCount_RNA_pass
nos.1_CTAGGTATCAGTCATG-1	germline	SeuratProject	3692	1416	6.4192849404117	34.100758396533	nos.1	3691	1415	1	0	NA	NA	-11.5837819757146	germline	0	0.954316242782458	nCount_RNA_pass
nos.1_CTATAGGAGAAACACT-1	germline	SeuratProject	6257	2255	4.87454051462362	23.3818123701454	nos.1	6256	2254	1	0	NA	NA	-16.2789731677334	germline	0	1.94117508629896	nCount_RNA_pass
nos.1_CTATAGGAGGATACCG-1	germline	SeuratProject	2608	1156	6.94018404907975	31.7101226993865	nos.1	2608	1156	1	0	NA	NA	-10.8329277933279	germline	0	0.689354890260798	nCount_RNA_pass
nos.1_CTATAGGCAAAGGGCT-1	germline	SeuratProject	4061	1620	4.75252400886481	32.5289337601576	nos.1	4058	1617	1	0	NA	NA	-11.4274713233215	germline	0	1.11132086014301	nCount_RNA_pass
nos.1_CTATAGGCAACTGCTA-1	somatic	SeuratProject	3935	1483	4.95552731893266	31.2071156289708	nos.1	3934	1482	2	1	NA	NA	13.2224864841762	somatic	1	0.92518587468833	nCount_RNA_pass
nos.1_CTATAGGCAAGTACCT-1	germline	SeuratProject	7199	2185	3.98666481455758	35.282678149743	nos.1	7197	2183	1	0	NA	NA	-15.5694542416584	germline	0	1.8897467840296	nCount_RNA_pass
nos.1_CTATCCGCACACCTAA-1	germline	SeuratProject	5616	2130	3.73931623931624	28.258547008547	nos.1	5614	2129	1	0	NA	NA	-12.5716575207787	germline	0	1.74189860319649	nCount_RNA_pass
nos.1_CTATCTACAAGTTCCA-1	somatic	SeuratProject	6023	1823	5.21334882948697	32.0438319774199	nos.1	6022	1822	2	1	NA	NA	13.6587066368256	somatic	1	1.22627428003873	nCount_RNA_pass
nos.1_CTATCTAGTGCAACGA-1	somatic	SeuratProject	5807	2088	8.97193042879284	19.0976407783709	nos.1	5803	2084	2	1	NA	NA	27.8270875551038	somatic	1	1.47509833716979	nCount_RNA_pass
nos.1_CTATCTATCATCTACT-1	spermatocyte	SeuratProject	2551	1195	4.11603292826343	9.13367306938455	nos.1	2544	1188	4	3	NA	NA	-35.3863721971824	spermatocyte	3	0.507891076117276	nCount_RNA_pass
nos.1_CTATCTATCTTGCGCT-1	germline	SeuratProject	4622	1892	3.20207702293379	27.2392903504976	nos.1	4616	1886	1	0	NA	NA	-10.5191467934302	germline	0	1.40809427307514	nCount_RNA_pass
nos.1_CTCAACCAGAGTCTTC-1	somatic	SeuratProject	5799	1739	4.84566304535265	35.0922572857389	nos.1	5797	1737	2	1	NA	NA	10.5811097964054	somatic	1	1.29380010072911	nCount_RNA_pass
nos.1_CTCAACCAGATACCAA-1	germline	SeuratProject	3815	1507	3.82699868938401	35.3604193971166	nos.1	3813	1505	1	0	NA	NA	-11.8580255383561	germline	0	1.09377614826124	nCount_RNA_pass
nos.1_CTCAACCAGGTCCTGC-1	germline	SeuratProject	6446	2164	6.99658703071672	28.3586720446789	nos.1	6441	2159	1	0	NA	NA	-12.3892579662323	germline	0	1.84843999681935	nCount_RNA_pass
nos.1_CTCAACCCAATCGAAA-1	germline	SeuratProject	6929	2199	3.39154279116756	36.6286621446096	nos.1	6929	2199	1	0	NA	NA	-11.8341496167164	germline	0	1.86673676171572	nCount_RNA_pass
nos.1_CTCAACCGTAGGGAGG-1	germline	SeuratProject	4082	1544	4.55658990690838	33.2680058794708	nos.1	4078	1540	1	0	NA	NA	-11.6753454246487	germline	0	1.06660106936963	nCount_RNA_pass
nos.1_CTCAACCGTGTGAATA-1	somatic	SeuratProject	2886	1141	3.81150381150381	35.1351351351351	nos.1	2886	1141	2	1	NA	NA	17.3553514347026	somatic	1	0.581005257006505	nCount_RNA_pass
nos.1_CTCAACCTCACCGCTT-1	muscle	SeuratProject	3278	1365	4.20988407565589	25.22879804759	nos.1	3272	1359	8	5	NA	NA	4.87807308480549	muscle	5	0.589286864912459	nCount_RNA_pass
nos.1_CTCAACCTCCCTTTGG-1	somatic	SeuratProject	2998	1325	5.57038025350233	25.2835223482322	nos.1	2996	1323	2	1	NA	NA	15.868128904185	somatic	1	0.707659813486009	nCount_RNA_pass
nos.1_CTCAAGAAGCTTTCTT-1	somatic	SeuratProject	3235	1351	5.84234930448223	27.4806800618238	nos.1	3232	1348	2	1	NA	NA	24.2717028978073	somatic	1	0.665243935247964	nCount_RNA_pass
nos.1_CTCAAGAAGGTGGTTG-1	spermatocyte	SeuratProject	3871	1597	3.69413588220098	7.90493412554895	nos.1	3865	1591	4	3	NA	NA	-39.1682505311851	spermatocyte	3	0.796381417806011	nCount_RNA_pass
nos.1_CTCAAGAGTCCGAAGA-1	germline	SeuratProject	5122	1868	3.88520109332292	29.7540023428348	nos.1	5121	1867	1	2	NA	NA	-10.4574241816326	germline	2	1.36112600852885	nCount_RNA_pass
nos.1_CTCAAGAGTCCGGATC-1	somatic	SeuratProject	5120	1821	7.65625	22.6171875	nos.1	5117	1818	2	1	NA	NA	32.3465688205321	somatic	1	1.11671536621394	nCount_RNA_pass
nos.1_CTCAAGAGTCTTTCTA-1	germline	SeuratProject	5623	1999	5.83318513249155	29.0592210563756	nos.1	5622	1998	1	0	NA	NA	-13.1670715269984	germline	0	1.65982619655278	nCount_RNA_pass
nos.1_CTCAAGATCGGTAACT-1	somatic	SeuratProject	5131	1519	4.07328006236601	39.6219060611966	nos.1	5129	1517	2	1	NA	NA	10.450372492234	somatic	1	0.990967053955197	nCount_RNA_pass
nos.1_CTCAATTCAACGATTC-1	somatic	SeuratProject	3298	1446	4.33596118859915	25.8944815039418	nos.1	3295	1443	2	1	NA	NA	13.8491540352369	somatic	1	0.790240192856996	nCount_RNA_pass
nos.1_CTCAATTCAGCTACAT-1	somatic	SeuratProject	2289	907	7.47051114023591	35.64875491481	nos.1	2289	907	2	1	NA	NA	16.4449819863572	somatic	1	0.435541495867687	nCount_RNA_pass
nos.1_CTCAATTGTAGGACCA-1	somatic	SeuratProject	2930	1331	6.10921501706485	22.3890784982935	nos.1	2929	1330	2	1	NA	NA	21.6549650729616	somatic	1	0.649261377368539	nCount_RNA_pass
nos.1_CTCAATTGTCAATCTG-1	somatic	SeuratProject	3551	1495	6.33624331174317	27.1754435370318	nos.1	3551	1495	2	1	NA	NA	10.9713952069456	somatic	1	0.766523972232395	nCount_RNA_pass
nos.1_CTCAATTGTCCTCAGG-1	somatic	SeuratProject	3756	1431	7.45473908413206	29.2864749733759	nos.1	3752	1427	2	1	NA	NA	10.9551067739799	somatic	1	0.874452588314658	nCount_RNA_pass
nos.1_CTCAATTTCAGCGCGT-1	germline	SeuratProject	5495	1909	4.02183803457689	38.0163785259327	nos.1	5490	1905	1	2	NA	NA	-10.4484241484965	germline	2	1.48500422230678	nCount_RNA_pass
nos.1_CTCAATTTCCATTGTT-1	germline	SeuratProject	6475	2186	5.42084942084942	33.2664092664093	nos.1	6475	2186	1	0	NA	NA	-12.6976947399222	germline	0	1.95841117699869	nCount_RNA_pass
nos.1_CTCAATTTCGTAACCA-1	somatic	SeuratProject	3456	1283	3.93518518518519	35.5034722222222	nos.1	3456	1283	2	1	NA	NA	23.6765773341612	somatic	1	0.705394632259188	nCount_RNA_pass
nos.1_CTCAATTTCGTCCATC-1	germline	SeuratProject	5391	1814	4.04377666481172	36.3754405490633	nos.1	5387	1810	1	0	NA	NA	-14.6043580479457	germline	0	1.54668371657208	nCount_RNA_pass
nos.1_CTCACTGCACCTATCC-1	germline	SeuratProject	5402	2145	3.3135875601629	20.3998519067012	nos.1	5401	2144	1	2	NA	NA	-6.74428774846827	germline	2	1.77970565278748	nCount_RNA_pass
nos.1_CTCACTGCAGTTGCGC-1	germline	SeuratProject	6494	2070	5.31259624268556	35.4327071142593	nos.1	6490	2066	1	0	NA	NA	-14.5164900885973	germline	0	1.94327010061529	nCount_RNA_pass
nos.1_CTCACTGGTAGTCTGT-1	somatic	SeuratProject	3066	1226	5.60991519895629	36.1709067188519	nos.1	3065	1225	2	1	NA	NA	2.46778156656607	somatic	1	0.661646368254431	nCount_RNA_pass
nos.1_CTCACTGGTCAGGCAA-1	germline	SeuratProject	7395	2414	4.5841784989858	28.8708586883029	nos.1	7392	2411	1	0	NA	NA	-14.7335744247987	germline	0	2.22967784799471	nCount_RNA_pass
nos.1_CTCACTGTCCAGTTCC-1	germline	SeuratProject	5807	1981	7.93869467883589	25.727570173928	nos.1	5806	1980	1	0	NA	NA	-15.2881972493885	germline	0	1.58439915410226	nCount_RNA_pass
nos.1_CTCAGAAAGTTGTCAC-1	somatic	SeuratProject	4138	1554	6.42822619623006	28.274528757854	nos.1	4138	1554	2	1	NA	NA	20.8950438924504	somatic	1	0.963851835514066	nCount_RNA_pass
nos.1_CTCAGAACAAACCACT-1	germline	SeuratProject	5718	2095	2.46589716684155	26.0230849947534	nos.1	5713	2090	1	2	NA	NA	-7.52181168620419	germline	2	1.70008416438776	nCount_RNA_pass
nos.1_CTCAGAACAACAGAGC-1	somaticprecursor	SeuratProject	2459	986	3.13135420902806	32.3708824725498	nos.1	2443	978	6	4	NA	NA	3.94633001721402	somaticprecursor	4	0.493736334348276	nCount_RNA_pass
nos.1_CTCAGAAGTCTGTTAG-1	germline	SeuratProject	4829	1549	5.15634706978671	38.28950093187	nos.1	4828	1548	1	0	NA	NA	-13.7724426779009	germline	0	1.25970601655312	nCount_RNA_pass
nos.1_CTCAGAAGTGGCGCTT-1	germline	SeuratProject	4746	1580	6.55288664138222	38.8959123472398	nos.1	4745	1579	1	0	NA	NA	-13.2529539707211	germline	0	1.24888263722838	nCount_RNA_pass
nos.1_CTCAGAATCATTTGCT-1	somatic	SeuratProject	3435	1382	5.44395924308588	28.2096069868996	nos.1	3435	1382	2	1	NA	NA	21.5510761642843	somatic	1	0.769473406481992	nCount_RNA_pass
nos.1_CTCAGAATCCAAGCAT-1	germline	SeuratProject	3603	1470	8.46516791562587	28.42076047738	nos.1	3598	1465	1	0	NA	NA	-12.1937378562458	germline	0	0.928151168114503	nCount_RNA_pass
nos.1_CTCAGGGAGGAACATT-1	germline	SeuratProject	5455	1849	4.23464711274061	38.0201649862511	nos.1	5451	1845	1	0	NA	NA	-12.3769197283578	germline	0	1.52254089116655	nCount_RNA_pass
nos.1_CTCAGGGAGGATGAGA-1	germline	SeuratProject	5189	2017	5.8392753902486	27.3655810368086	nos.1	5183	2011	1	2	NA	NA	-9.34027207544246	germline	2	1.47495446287148	nCount_RNA_pass
nos.1_CTCAGGGAGTGGTGGT-1	germline	SeuratProject	5189	1836	4.91424166506071	39.5259202158412	nos.1	5184	1831	1	0	NA	NA	-11.7576313704853	germline	0	1.38951229697593	nCount_RNA_pass
nos.1_CTCAGGGCACTGTTCC-1	somatic	SeuratProject	3134	1250	4.72239948947033	31.7804722399489	nos.1	3134	1250	2	1	NA	NA	22.9653853079476	somatic	1	0.692201227659632	nCount_RNA_pass
nos.1_CTCAGGGCAGACATCT-1	somatic	SeuratProject	5390	1931	7.81076066790353	19.6103896103896	nos.1	5389	1930	2	1	NA	NA	36.0690623084833	somatic	1	1.20791469574886	nCount_RNA_pass
nos.1_CTCAGGGCATCCGTTC-1	somatic	SeuratProject	3577	1525	8.75034945485043	24.68549063461	nos.1	3575	1523	2	1	NA	NA	9.14713432945239	somatic	1	0.843405489550571	nCount_RNA_pass
nos.1_CTCAGGGGTAAGTCAA-1	germline	SeuratProject	4275	1781	3.36842105263158	33.4269005847953	nos.1	4271	1777	1	0	NA	NA	-8.13316376920466	germline	0	1.36357248040362	nCount_RNA_pass
nos.1_CTCAGGGGTTAAACAG-1	germline	SeuratProject	2853	1270	4.90711531720995	30.7746232036453	nos.1	2852	1269	1	2	NA	NA	-5.52681001743442	germline	2	0.820126969343863	nCount_RNA_pass
nos.1_CTCAGGGTCCGATCTC-1	germline	SeuratProject	2722	1180	4.81263776634827	34.8640705363703	nos.1	2721	1179	1	0	NA	NA	-10.5065523642881	germline	0	0.71891338958241	nCount_RNA_pass
nos.1_CTCAGGGTCTCCTGCA-1	somatic	SeuratProject	3671	1461	6.78289294470172	29.1473712884773	nos.1	3668	1458	2	1	NA	NA	16.2161477016237	somatic	1	0.843078779981555	nCount_RNA_pass
nos.1_CTCAGGGTCTGGTGCG-1	germline	SeuratProject	6624	2025	3.29106280193237	38.8586956521739	nos.1	6624	2025	1	0	NA	NA	-15.6022493834949	germline	0	1.72146759814675	nCount_RNA_pass
nos.1_CTCAGTCCACGTGTGC-1	germline	SeuratProject	3508	1427	2.96465222348917	34.2360319270239	nos.1	3506	1425	0	0	NA	NA	-13.3954346388333	nos.1.0	0	0.983815836937564	nCount_RNA_pass
nos.1_CTCAGTCGTTACCTGA-1	germline	SeuratProject	3962	1493	4.82079757698132	36.6986370519939	nos.1	3962	1493	1	0	NA	NA	-11.9281427831133	germline	0	1.09664498890771	nCount_RNA_pass
nos.1_CTCAGTCTCCTATGGA-1	somatic	SeuratProject	3400	1279	4	38.1470588235294	nos.1	3398	1277	2	1	NA	NA	16.0067529809405	somatic	1	0.671301446561338	nCount_RNA_pass
nos.1_CTCATCGCAAGTTTGC-1	germline	SeuratProject	4471	1817	6.24021471706553	24.5358980093939	nos.1	4470	1816	1	0	NA	NA	-13.1317776195006	germline	0	1.38732170135623	nCount_RNA_pass
nos.1_CTCATCGGTGATTAGA-1	germline	SeuratProject	5717	1813	3.8656638096904	35.9804093055798	nos.1	5717	1813	1	0	NA	NA	-16.1914747725966	germline	0	1.53958296203633	nCount_RNA_pass
nos.1_CTCATGCAGCTGAAGC-1	germline	SeuratProject	2539	1167	2.75699094131548	33.3989759747932	nos.1	2539	1167	1	0	NA	NA	-8.95048678794762	germline	0	0.745821973355784	nCount_RNA_pass
nos.1_CTCATGCCATGGAGAC-1	germline	SeuratProject	6447	831	0.620443617186288	7.78656739568792	nos.1	6366	774	7	0	NA	NA	-5.85332071821818	nos.1.7	0	0.359584516239531	nCount_RNA_pass
nos.1_CTCATGCGTCAAAGTA-1	somatic	SeuratProject	2307	942	5.851755526658	37.0177719982661	nos.1	2307	942	2	1	NA	NA	3.42181992602448	somatic	1	0.460138733665171	nCount_RNA_pass
nos.1_CTCATGCGTGTATCCA-1	somatic	SeuratProject	2518	1128	6.94996028594122	29.428117553614	nos.1	2518	1128	2	1	NA	NA	9.81545002037091	somatic	1	0.471046309930984	nCount_RNA_pass
nos.1_CTCATGCGTTGGAGGT-1	germline	SeuratProject	6106	1998	6.51817884048477	30.7402554864068	nos.1	6095	1987	7	0	NA	NA	-16.3703862728423	nos.1.7	0	1.7889481345327	nCount_RNA_pass
nos.1_CTCATGCTCCGAGATT-1	germline	SeuratProject	3711	1555	5.68579897601725	27.5127997844247	nos.1	3707	1551	1	2	NA	NA	-5.71488022875597	germline	2	0.933264709542703	nCount_RNA_pass
nos.1_CTCATTAGTCAACATC-1	germline	SeuratProject	6006	2193	6.19380619380619	22.4275724275724	nos.1	6001	2188	1	0	NA	NA	-13.6246586137923	germline	0	1.99170061847159	nCount_RNA_pass
nos.1_CTCATTATCAGAATAG-1	spermatocyte	SeuratProject	4123	1931	2.64370603929178	26.2430269221441	nos.1	4113	1921	4	3	NA	NA	-15.8067881598467	spermatocyte	3	0.919943111747324	nCount_RNA_pass
nos.1_CTCATTATCGTGCTCT-1	germline	SeuratProject	5180	1975	3.84169884169884	28.9189189189189	nos.1	5177	1972	1	0	NA	NA	-12.2251337608857	germline	0	1.63211714394156	nCount_RNA_pass
nos.1_CTCCAACAGAATCCCT-1	muscle	SeuratProject	3054	1125	9.69220694171578	28.7819253438114	nos.1	3039	1111	8	5	NA	NA	5.95188381293635	muscle	5	0.506679574753648	nCount_RNA_pass
[truncated: 18,619 more rows]
