# Supplementary material for: Cell-type- and chromosome-specific chromatin landscapes and DNA replication programs of Drosophila testis tumor stem cell–like cells
Source: Genome Res. 2026 Jan;36(1):83–101. doi: 10.1101/gr.280809.125 (PMC12758400; doi:10.1101/gr.280809.125)
Supplement: Supplement 8 [file Supplemental_Code.zip › Upd-Germline-Genomics-main/chic/chic_samples.csv]

ident	sample	batch	group	molecule	rep	tissue	driver	rejected	pct_unmapped	pct_mapped_unique	pct_mapped_multi	pct_alignment_rate	num_reads_aligned	num_reads_markdup
	GC3772016_S1_L002	KZ2357	H3K4	H3	1	whole	tj		16.59	59.2	24.21	86.87	21800722	18580398
	GC3772017_S2_L002	KZ2357	H3K4	H3	2	whole	tj	TRUE	16.01	60.92	23.06	87.03	28148870	23465276
	GC3772018_S3_L002	KZ2357	H3K4	H3	3	whole	tj		22.64	58.08	19.28	80.09	19729594	17262940
	GC3772019_S4_L002	KZ2357	H3K4	H3K4me3	1	somatic	tj		20.63	61.74	17.63	82.36	26695814	19339800
	GC3772020_S5_L002	KZ2357	H3K4	H3K4me3	2	somatic	tj	TRUE	57.72	29.91	12.37	46.35	9283502	4577334
	GC3772021_S6_L002	KZ2357	H3K4	H3K4me3	3	somatic	tj		13.9	67.7	18.4	88.87	30083318	21495024
	GC3772022_S7_L002	KZ2357	H3K4	H3	1	whole	nos	TRUE
	GC3772023_S8_L002	KZ2357	H3K4	H3	2	whole	nos	TRUE
	GC3772024_S9_L002	KZ2357	H3K4	H3	3	whole	nos	TRUE
	GC3772025_S10_L002	KZ2357	H3K4	H3K4me3	1	germline	nos	TRUE
	GC3772026_S11_L002	KZ2357	H3K4	H3K4me3	2	germline	nos	TRUE
	GC3772027_S12_L002	KZ2357	H3K4	H3K4me3	3	germline	nos	TRUE
	GC2894001_S1_L001	KZ2507_GSCresequence	H3K4	H3	1	whole	nos		26.1	49.88	24.02	76.58	38741654	32489712
	GC2894002_S2_L001	KZ2507_GSCresequence	H3K4	H3	2	whole	nos		26.88	49.7	23.42	75.76	67860768	55324932
	GC2894003_S3_L001	KZ2507_GSCresequence	H3K4	H3	3	whole	nos	TRUE	24.37	53.21	22.42	77.83	41621170	36145298
	GC2894004_S4_L001	KZ2507_GSCresequence	H3K4	H3K4me3	1	germline	nos		37.24	46.55	16.21	65.11	46716102	16727962
	GC2894005_S5_L001	KZ2507_GSCresequence	H3K4	H3K4me3	2	germline	nos		39.1	44.66	16.24	63.09	39146402	15385090
	GC2894006_S6_L001	KZ2507_GSCresequence	H3K4	H3K4me3	3	germline	nos	TRUE	59.46	30.24	10.3	42.51	24968024	13699660
	GC3768007_S7_L001	KZ2504_KZ2505	H3K27	H3	1	whole	nos		23.73	58.54	17.73	78.31	20605646	18670504
	GC3768008_S8_L001	KZ2504_KZ2505	H3K27	H3	2	whole	nos	TRUE	12.54	67.59	19.86	89.71	26064846	23944612
	GC3768009_S9_L001	KZ2504_KZ2505	H3K27	H3	3	whole	nos		38.95	41.79	19.27	63.04	15799782	14027052
	GC3768010_S10_L001	KZ2504_KZ2505	H3K27	H3	1	whole	tj		32.06	47.89	20.04	70.17	13831850	12381292
	GC3768011_S11_L001	KZ2504_KZ2505	H3K27	H3	2	whole	tj	TRUE	26.15	57.28	16.57	76.49	13726476	12541370
	GC3768012_S12_L001	KZ2504_KZ2505	H3K27	H3	3	whole	tj	TRUE	18.91	63.51	17.58	84.41	14260210	13246254
	GC3768013_S13_L001	KZ2504_KZ2505	H3K27	H3	4	whole	tj
	GC3768014_S14_L001	KZ2504_KZ2505	H3K27	H3	5	whole	tj		33.33	49.71	16.95	69.35	15069192	13994656
	GC3769001_S27_L002	KZ2504_KZ2505	H3K27	H3K27me3	1	germline	nos		66.54	27.44	6.02	35.72	8963424	4602160
	GC3769002_S28_L002	KZ2504_KZ2505	H3K27	H3K27me3	2	germline	nos	TRUE	93.02	5.45	1.52	7.42	1993680	946674
	GC3769003_S29_L002	KZ2504_KZ2505	H3K27	H3K27me3	3	germline	nos		45.42	40.69	13.89	56.51	13782956	11085422
	GC3769004_S30_L002	KZ2504_KZ2505	H3K27	H3K27me3	1	somatic	tj		38.35	47.75	13.9	63.35	19472372	15749386
	GC3769005_S31_L002	KZ2504_KZ2505	H3K27	H3K27me3	2	somatic	tj	TRUE	62.18	32.15	5.67	39.45	10608252	6588920
	GC3769006_S32_L002	KZ2504_KZ2505	H3K27	H3K27me3	3	somatic	tj	TRUE	75.91	21.02	3.07	25.58	6595522	3743852
	GC3769007_S33_L002	KZ2504_KZ2505	H3K27	H3K27me3	4	somatic	tj		44.12	45.01	10.86	58.35	13425108	9792490
	GC3769008_S34_L002	KZ2504_KZ2505	H3K27	H3K27me3	5	somatic	tj		50.3	38.89	10.81	51.4	16267522	10764538
	GC76045515_S5_L001	KZ2839	H3K27	H3	20240528	whole	nos
	GC76045516_S6_L001	KZ2839	H3K27	H3K27me3	20240528	germline	nos
K9N1I	GC7605041_S20_L00?	KZ2862	H3K9	H3	1	whole	nos
K9N1M	GC7605042_S21_L00?	KZ2862	H3K9	H3K9me3	1	germline	nos
K9N2I	GC7605043_S22_L00?	KZ2862	H3K9	H3	2	whole	nos
K9N2M	GC7605044_S23_L00?	KZ2862	H3K9	H3K9me3	2	germline	nos
K9T1I	GC7605045_S24_L00?	KZ2862	H3K9	H3	1	whole	tj
K9T1M	GC7605046_S25_L00?	KZ2862	H3K9	H3K9me3	1	somatic	tj
K9T2I	GC7605047_S26_L00?	KZ2862	H3K9	H3	2	whole	tj
K9T2M	GC7605048_S27_L00?	KZ2862	H3K9	H3K9me3	2	somatic	tj
