# Supplementary material for: Cell-type- and chromosome-specific chromatin landscapes and DNA replication programs of Drosophila testis tumor stem cell–like cells
Source: Genome Res. 2026 Jan;36(1):83–101. doi: 10.1101/gr.280809.125 (PMC12758400; doi:10.1101/gr.280809.125)
Supplement: Supplement 8 [file Supplemental_Code.zip › Upd-Germline-Genomics-main/geoSubmission/README.md]

# ChIC-seq Experiment

## H3K4_Germline
Sample names (R1 and R2):

H3_Rep1: GC2894001_S1_L001

H3_Rep2: GC2894002_S2_L001

H3K4me3_Rep1: GC2894004_S4_L001

H3K4me3_Rep2: GC2894005_S5_L001

## H3K27_Germline
Sample names (R1 and R2):

H3_Rep1: GC3768007_S7_L001

H3_Rep2: GC3768009_S9_L001

H3_Rep3: GC76045515_S5_L001

H3K27me3_Rep1: GC3769001_S27_L002

H3K27me3_Rep2: GC3769003_S29_L002

H3K27me3_Rep3: GC76045516_S6_L001

## H3K9_Germline
Sample names (R1 and R2):

H3_Rep1: GC7605041_S20_L002, GC7605041_S20_L003

H3_Rep2: GC7605043_S22_L002, GC7605043_S22_L003

H3K9me3_Rep1: GC7605042_S21_L002, GC7605042_S21_L003

H3K9me3_Rep2: GC7605044_S23_L002, GC7605044_S23_L003

## H3K4_Somatic
Sample names (R1 and R2):

H3_Rep1: GC3772016_S1_L002

H3_Rep2: GC3772018_S3_L002

H3K4me3_Rep1: GC3772019_S4_L002

H3K4me3_Rep2: GC3772021_S6_L002

## H3K27_Somatic
Sample names (R1 and R2):

H3_Rep1: GC3768010_S10_L001

H3_Rep2: GC3768013_S13_L001

H3_Rep3: GC3768014_S14_L001

H3K27me3_Rep1: GC3769004_S30_L002

H3K27me3_Rep2: GC3769007_S33_L002

H3K27me3_Rep3: GC3769008_S34_L002

## H3K9_Somatic
Sample names (R1 and R2):

H3_Rep1: GC7605045_S24_L002, GC7605045_S24_L003

H3_Rep2: GC7605047_S26_L002, GC7605047_S26_L003

H3K9me3_Rep1: GC7605046_S25_L002, GC7605046_S25_L003

H3K9me3_Rep2: GC7605048_S27_L002, GC7605048_S27_L003
