# Supplementary material for: Cell-type- and chromosome-specific chromatin landscapes and DNA replication programs of Drosophila testis tumor stem cell–like cells
Source: Genome Res. 2026 Jan;36(1):83–101. doi: 10.1101/gr.280809.125 (PMC12758400; doi:10.1101/gr.280809.125)
Supplement: Supplement 8 [file Supplemental_Code.zip › Upd-Germline-Genomics-main/illustrations/ChromatinCellTypeScatter.ipynb]

# %% [code]
setwd("~/Upd-Germline-Genomics")

source("_targets.R")

# %% [code]
library(GenomicRanges)

# %% [code]
tar_load(chic.tile.diameter_500_chr)
tar_load(chromosome_pericetromere_label)

subset(chic.tile.diameter_500_chr, seqnames == "rDNA")[372:767] %>%
  reduce() %>%
  ranges()

analyze_loci <- c(
  seqnames(chic.tile.diameter_500_chr) %in% names(chr.lengths)
) %>%
  replace(
    which(seqnames(chic.tile.diameter_500_chr) == "rDNA")[372:767],
    TRUE
  )
seqnames <- seqnames(chic.tile.diameter_500_chr)[analyze_loci] %>%
  droplevels()
seqnames
gr <- chic.tile.diameter_500_chr[analyze_loci]
gr$region <- seqnames %>%
  as.character() %>%
  paste0(
    rep("", length(.)) %>%
      replace(
        to(findOverlaps(chromosome_pericetromere_label, gr)),
        "C"
      )
  )
table(gr$region)
gr$region <- gr$region %>%
  factor(c("2L", "2LC", "2RC", "2R", "3L", "3LC", "3RC", "3R", "4", "X", "Y", "rDNA"))

# %% [code]
subset(chic.tile.diameter_500_chr, seqnames == "rDNA")[372:767] %>%
  as.data.frame() %>%
  as_tibble() %>%
  dplyr::slice(c(1, nrow(.)))

# %% [code]
subset(chic.tile.diameter_500_chr, seqnames == "rDNA")[-c(1:371)] %>%
  as.data.frame() %>%
  as_tibble() %>%
  dplyr::slice(c(1, nrow(.)))

# %% [code]

tar_load(chic.experiment.quantify_H3K4_Germline_peakcalling.broad_chr)
tar_load(chic.experiment.quantify_H3K4_Somatic_peakcalling.broad_chr)
chic.experiment.quantify_H3K4_Germline_peakcalling.broad_chr <-
  chic.experiment.quantify_H3K4_Germline_peakcalling.broad_chr[analyze_loci]
seqlevels(chic.experiment.quantify_H3K4_Germline_peakcalling.broad_chr) <-
  levels(seqnames)
seqnames(chic.experiment.quantify_H3K4_Germline_peakcalling.broad_chr) <-
  seqnames
chic.experiment.quantify_H3K4_Somatic_peakcalling.broad_chr <-
  chic.experiment.quantify_H3K4_Somatic_peakcalling.broad_chr[analyze_loci]
seqlevels(chic.experiment.quantify_H3K4_Somatic_peakcalling.broad_chr) <-
  levels(seqnames)
seqnames(chic.experiment.quantify_H3K4_Somatic_peakcalling.broad_chr) <-
  seqnames

tar_load(chic.experiment.quantify_H3K27_Germline_peakcalling.broad_chr)
tar_load(chic.experiment.quantify_H3K27_Somatic_peakcalling.broad_chr)
chic.experiment.quantify_H3K27_Germline_peakcalling.broad_chr <-
  chic.experiment.quantify_H3K27_Germline_peakcalling.broad_chr[analyze_loci]
seqlevels(chic.experiment.quantify_H3K27_Germline_peakcalling.broad_chr) <-
  levels(seqnames)
seqnames(chic.experiment.quantify_H3K27_Germline_peakcalling.broad_chr) <-
  seqnames
chic.experiment.quantify_H3K27_Somatic_peakcalling.broad_chr <-
  chic.experiment.quantify_H3K27_Somatic_peakcalling.broad_chr[analyze_loci]
seqlevels(chic.experiment.quantify_H3K27_Somatic_peakcalling.broad_chr) <-
  levels(seqnames)
seqnames(chic.experiment.quantify_H3K27_Somatic_peakcalling.broad_chr) <-
  seqnames

tar_load(chic.experiment.quantify_H3K9_Germline_peakcalling.broad_chr)
tar_load(chic.experiment.quantify_H3K9_Somatic_peakcalling.broad_chr)
chic.experiment.quantify_H3K9_Germline_peakcalling.broad_chr <-
  chic.experiment.quantify_H3K9_Germline_peakcalling.broad_chr[analyze_loci]
seqlevels(chic.experiment.quantify_H3K9_Germline_peakcalling.broad_chr) <-
  levels(seqnames)
seqnames(chic.experiment.quantify_H3K9_Germline_peakcalling.broad_chr) <-
  seqnames
chic.experiment.quantify_H3K9_Somatic_peakcalling.broad_chr <-
  chic.experiment.quantify_H3K9_Somatic_peakcalling.broad_chr[analyze_loci]
seqlevels(chic.experiment.quantify_H3K9_Somatic_peakcalling.broad_chr) <-
  levels(seqnames)
seqnames(chic.experiment.quantify_H3K9_Somatic_peakcalling.broad_chr) <-
  seqnames

# %% [code]
(
  chic.experiment.quantify_H3K27_Somatic_peakcalling.broad_chr$L2FC %>%
    subset(between(abs(.), 1e-6, 9.9))
) %>%
  qqnorm()

# %% [code]
tibble(chic.experiment.quantify_H3K9_Somatic_peakcalling.broad_chr$L2FC) %>%
  summarise_all(list(mean, sd))

# %% [code]
write(deparse(arm.colors), stdout())
arm.colors <- c(
  "2L" = "#22B700", "2LC" = "#006500", "2RC" = "#006E50", "2R" = "#00C19B",  "3L" = "#EC823A", "3LC" = "#8B3B00", "3RC" = "#605500", "3R" = "#B1A100",  "4" = "#DE70F9", X = "#FF64B2", Y = "#3FA1FF",
  rDNA = "#79d2ff"
)
write(deparse(arm.colors), stdout())

# %% [code]
data <- with(
  elementMetadata(gr),
  list(
    H3K4 = tibble(
      region,
      GSC = chic.experiment.quantify_H3K4_Germline_peakcalling.broad_chr$L2FC,
      CySC = chic.experiment.quantify_H3K4_Somatic_peakcalling.broad_chr$L2FC,
    ),
    H3K27 = tibble(
      region,
      GSC = chic.experiment.quantify_H3K27_Germline_peakcalling.broad_chr$L2FC,
      CySC = chic.experiment.quantify_H3K27_Somatic_peakcalling.broad_chr$L2FC,
    ),
    H3K9 = tibble(
      region,
      GSC = chic.experiment.quantify_H3K9_Germline_peakcalling.broad_chr$L2FC,
      CySC = chic.experiment.quantify_H3K9_Somatic_peakcalling.broad_chr$L2FC,
    )
  )
)

# %% [code]
library(ggplot2)
gg <- ggplot(data$H3K4, aes(GSC, CySC, color=region)) +
  geom_point(shape = ".", data = \(data) data %>% subset(region %in% levels(region)[1:8]), color = "#cccccc") +
  geom_point(shape = ".", data = \(data) data %>% subset(region == "4"), color = arm.colors["4"]) +
  geom_point(shape = ".", data = \(data) data %>% subset(region == "X"), color = arm.colors["X"]) +
  geom_point(shape = ".", data = \(data) data %>% subset(region == "Y"), color = arm.colors["Y"]) +
  geom_point(shape = ".", data = \(data) data %>% subset(region == "rDNA"), color = arm.colors["rDNA"]) +
  scale_x_continuous(limits = c(-5, 5), expand=c(0, 0)) +
  scale_y_continuous(limits = c(-5, 5), expand=c(0, 0)) +
  theme(
    aspect.ratio = 1,
  )

# %% [code]
library(ggrastr)
rasterise(gg, dpi=60)

# %% [code]
library(ggplot2)
limits <- c(-2.5, 2.5)
gg <- ggplot(data$H3K9, aes(GSC, CySC)) +
  geom_point(data = \(data) data %>% dplyr::slice(sample(nrow(data), round(nrow(data) * 0.2))), size = 0.05, stroke = NA) +
  stat_ellipse(aes(color = region), data = \(data) data %>% subset(between(abs(GSC), 1e-6, 9.9) & between(abs(CySC), 1e-6, 9.9)), type = "norm", level = 0.5, linewidth = 1 * 25.4 / 72) +
  # stat_ellipse(aes(color = region), data = \(data) data %>% subset(between(abs(GSC), 1e-6, 9.9) & between(abs(CySC), 1e-6, 9.9) & !str_ends(region, "L|R")), level = 0.75, alpha = 0.5) +
  # stat_ellipse(aes(color = region), data = \(data) data %>% subset(between(abs(GSC), 1e-6, 9.9) & between(abs(CySC), 1e-6, 9.9) & !str_ends(region, "L|R")), level = 0.95, alpha = 0.25) +
  scale_color_manual(values = arm.colors) +
  annotate(
    "segment",
    c(-Inf, 0),
    c(0, -Inf),
    xend = c(Inf, 0),
    yend = c(0, Inf),
    color = "#990000",
    linewidth = 0.5 * 25.4 / 72,
  ) +
  scale_x_continuous(limits = c(-5, 5)) +
  scale_y_continuous(limits = c(-5, 5)) +
  coord_cartesian(limits, limits, expand=F) +
  theme(
    aspect.ratio = 1,
  )

# %% [code]
ggsave("illustrations/ChromatinCellTypeScatter1.pdf", set_panel_size(rasterise(gg, dpi=300), w=unit(1.5,"in"), h=unit(1.5,"in")), w=3, h=3)

# %% [code]
file.size("illustrations/ChromatinCellTypeScatter1.pdf")

# %% [code]
library(ggrastr)
rasterise(gg, dpi=120)

# %% [code]
summary(gg$data)

# %% [code]
library(ggrastr)
gg2 <- gg
gg2$data <- gg$data %>% subset(region == "X")
rasterise(gg2, dpi=120)

# %% [code]
library(egg)
library(gtable)
graph_ecdf <- function(v, flip=F) {
  gg <- gg + theme(legend.position = "none")
  ecdf <- ecdf(subset(v, abs(v) >= 1e-6))
  ecdf <- tibble(
    x = seq(limits[1], limits[2], length.out = 100),
    y = ecdf(x),
  )
  pdf <- diff(ecdf$y) / diff(head(ecdf$x, 2))
  plotdata <- tibble(
    x = c(limits[1], ecdf$x, limits[2]),
    y = c(0, head(pdf, 1), (pdf[-1] + pdf[-length(pdf)]) / 2, tail(pdf, 1), 0),
  )
  ggplot(plotdata, aes(x, -y)) +
    geom_polygon(fill = NA, color = "black", linewidth = 0.5 * 25.4 / 72) +
    annotate(
      "segment",
      0, 0,
      xend = 0,
      yend = -approx((ecdf$x[-1] + ecdf$x[-length(ecdf$x)]) / 2, pdf, xout=0)$y,
      color = "#990000",
      linewidth = 0.5 * 25.4 / 72
    ) +
    list(coord_cartesian, coord_flip)[[1+flip]](
      limits,
      c(-max(pdf) * 1.5, 0),
      expand = FALSE
    ) +
    theme_void()
}
grob_ecdf <- function(gg, w, h) {
  gr <- set_panel_size(gg, w=w, h=h)
  x <- ggplotGrob(graph_ecdf(gg$data$GSC, flip=F))
  lft <- ggplotGrob(graph_ecdf(gg$data$CySC, flip=T))
  gr$widths[3] <- unit(24, "pt")
  gr$heights[9] <- unit(24, "pt")
  gr %>%
    gtable_add_grob(
      lft$grobs[[match("panel", lft$layout$name)]],
      l = 1,
      t = 7
    ) %>%
    gtable_add_grob(
      x$grobs[[match("panel", x$layout$name)]],
      l = 5,
      t = 12
    )
}

# %% [code]
gr$heights

# %% [code]
plot(grob_ecdf(gg + theme(plot.margin = margin(25, 25, 25, 25)), w=unit(1,"null"), h=unit(1,"null")))

# %% [code]
Y <- ggplot(data.frame(x=1,y=1), aes(x,y)) + geom_point() + labs(title="Y")
Y$labels

# %% [code]
set.seed(0)

size <- unit(1.5,"in")
cdfsize <- 24
gg <- gg + theme(plot.margin = margin(5.5, 5.5, cdfsize, cdfsize))
dpi <- 300
gg$data <- data$H3K4
report <- grob_ecdf(rasterise(gg, dpi=dpi) + labs(title="H3K4me3") + theme(legend.position = "none"), w=size, h=size)
gg$data <- gg$data %>% subset(region == "X")
report <- report %>%
  rbind(
    grob_ecdf(rasterise(gg, dpi=dpi) + labs(title="H3K4me3: X facet") + theme(legend.position = "none"), w=size, h=size)
  )
gg$data <- data$H3K27
report <- report %>%
  cbind(
    rbind(
      grob_ecdf(rasterise(gg, dpi=dpi) + labs(title="H3K27me3") + theme(legend.position = "none"), w=size, h=size),
      {
        gg$data <- gg$data %>% subset(region == "X")
        grob_ecdf(rasterise(gg, dpi=dpi) + labs(title="H3K27me3: X facet") + theme(legend.position = "none"), w=size, h=size)
      }
    )
  )
gg$data <- data$H3K9
report <- report %>%
  cbind(
    rbind(
      grob_ecdf(rasterise(gg, dpi=dpi) + labs(title="H3K9me3") + theme(legend.position = "none"), w=size, h=size),
      {
        gg$data <- gg$data %>% subset(region == "X")
        grob_ecdf(rasterise(gg, dpi=dpi) + labs(title="H3K9me3: X facet") + theme(legend.position = "none"), w=size, h=size)
      }
    )
  )
report <- gtable(
  unit(c(7.5, 2.5), "in"),
  unit(6, "in")
) %>%
  gtable_add_grob(
    list(report, cowplot::get_legend(gg)),
    t = 1,
    l = 1:2
  )

# %% [code]
pdf("illustrations/ChromatinCellTypeScatter.pdf", w=11, h=8.5)
grid::grid.draw(report)
dev.off()

# %% [code]
file.size("illustrations/ChromatinCellTypeScatter.pdf")

# %% [code]
library(matrixStats)
data$H3K9[2:3] %>%
  subset(between(abs(GSC), 1e-6, 9.9) & between(abs(CySC), 1e-6, 9.9)) %>%
  reframe(across(everything(), sign)) %>%
  with(table(GSC, CySC))

# %% [code]
