# Supplementary material for: Cell-type- and chromosome-specific chromatin landscapes and DNA replication programs of Drosophila testis tumor stem cell–like cells
Source: Genome Res. 2026 Jan;36(1):83–101. doi: 10.1101/gr.280809.125 (PMC12758400; doi:10.1101/gr.280809.125)
Supplement: Supplement 8 [file Supplemental_Code.zip › Upd-Germline-Genomics-main/illustrations/Enriched-Chromatin-Diff-Timing.ipynb]

# %% [code]
setwd("~/Upd-Germline-Genomics")
source("_targets.R")

# %% [code]
tar_load(
  c(
    matches("^chic.experiment.quantify_H3K(4|27|9)_(Germline|Somatic)_peakcalling.broad_chr$"),
    chic.tile.diameter_500_score_chr,
    repli.peaks_chr
  )
)

# %% [code]
head(chic.experiment.quantify_H3K4_Germline_peakcalling.broad_chr)

# %% [code]
repli.peaks_chr[[1]]

# %% [code]
head(chic.tile.diameter_500_score_chr)

# %% [code]
write(deparse(names(chr.lengths)), stdout())

# %% [code]
peaks <- repli.peaks_chr[[1]] %>%
  subset(seqnames %in% c("2L", "2R", "3L", "3R", "4", "X", "Y"))
match_peaks <- findOverlaps(peaks, chic.tile.diameter_500_score_chr)
Y <- tribble(
  ~mark, ~celltype, ~track,
  "H3K4me3", "Germline", chic.experiment.quantify_H3K4_Germline_peakcalling.broad_chr,
  "H3K4me3", "Somatic", chic.experiment.quantify_H3K4_Somatic_peakcalling.broad_chr,
  "H3K27me3", "Germline", chic.experiment.quantify_H3K27_Germline_peakcalling.broad_chr,
  "H3K27me3", "Somatic", chic.experiment.quantify_H3K27_Somatic_peakcalling.broad_chr,
  "H3K9me3", "Germline", chic.experiment.quantify_H3K9_Germline_peakcalling.broad_chr,
  "H3K9me3", "Somatic", chic.experiment.quantify_H3K9_Somatic_peakcalling.broad_chr,
) %>%
  mutate(
    mark = mark %>% factor(unique(.)),
  ) %>%
  group_by(mark, celltype) %>%
  reframe(
    tibble(
      category = ifelse(grepl("GermlineEarlier", names(peaks)), "GSC Earlier", "CySC Earlier") %>%
        factor(c("GSC Earlier", "CySC Earlier")),
      L2FC = track[[1]]$L2FC[to(match_peaks)] %>%
        split(from(match_peaks)) %>%
        sapply(mean)
    )
  ) %>%
  print()

# %% [code]
library(egg)
library(ggplot2)
n <- 512
ggplot(
  subset(Y, between(L2FC, -2, 2)),
  aes(category, L2FC, fill=celltype)
) +
  geom_violin(bw = 4 / n * 4, width = 0.85) +
  facet_wrap(vars(mark), scales = "free") +
  scale_fill_manual(values = cell_type_violin_colors) +
  coord_cartesian(NULL, c(-1, 1)) +
  labs(x = NULL) +
  theme(
    aspect.ratio = 1,
    legend.position = "none",
    panel.grid.major.x = element_blank(),
  )
ggsave("illustrations/Enriched-Chromatin-Diff-Timing.pdf", set_panel_size(last_plot(), w=unit(2, "in"), h = unit(2, "in")), w=8, h=4)
