# Supplementary material for: Cell-type- and chromosome-specific chromatin landscapes and DNA replication programs of Drosophila testis tumor stem cell–like cells
Source: Genome Res. 2026 Jan;36(1):83–101. doi: 10.1101/gr.280809.125 (PMC12758400; doi:10.1101/gr.280809.125)
Supplement: Supplement 8 [file Supplemental_Code.zip › Upd-Germline-Genomics-main/illustrations/Fig5.ipynb]

# %% [code]
setwd("~/Upd-Germline-Genomics")
source("_targets.R")

line_cmap <- c(chic_line_track_colors$germline, chic_line_track_colors$somatic, hcl(50, 102, 57), hcl(255, 102, 57))

library(egg)
library(forcats)
library(grid)

tar_load(chic.tile.diameter_1000_chr | repli.peaks_chr)
tar_load(matches("repli.timing_.*chr$"))
tar_load(chromosome_pericetromere_label)

# %% [code]
chromosome_pericetromere_label

# %% [code]
enframe(chr.lengths/1000/1000)

# %% [code]
repli.peaks_chr[[6]]

# %% [code]
names(repli.peaks_chr)

# %% [code]
repli.peaks_chr[c(2, 4, 6)] <- repli.peaks_chr[c(2, 4, 6)] %>%
  sapply(
    \(gr) gr[!grepl("^Y", seqnames(gr))],
    simplify=F
  )

# %% [code]
tail(repli.peaks_chr[[6]])

# %% [code]
library(ggplot2)
sapply(repli.peaks_chr, \(gr) sum(width(gr))/1000/1000) %>%
  enframe()
difftime <- sapply(repli.peaks_chr, \(gr) sum(width(gr))/sum(seqlengths(chic.tile.diameter_1000_chr)))[
  c(
    NA, 1, 2, 3,
    1, NA, 4, 5,
    2, 4, NA, 6,
    3, 5, 6, NA
  )
] %>%
  replace(is.na(.), 0) %>%
  matrix(nrow = 4, byrow = TRUE)
early1 <- sapply(repli.peaks_chr, \(gr) sum(width(gr)[grepl("Earlier", names(gr))])/sum(seqlengths(chic.tile.diameter_1000_chr)))[
  c(
    NA, NA, NA, NA,
    1, NA, NA, NA,
    2, 4, NA, NA,
    3, 5, 6, NA
  )
] %>%
  replace(is.na(.), 0) %>%
  matrix(nrow = 4, byrow = TRUE)
late1 <- sapply(repli.peaks_chr, \(gr) sum(width(gr)[grepl("Later", names(gr))])/sum(seqlengths(chic.tile.diameter_1000_chr)))[
  c(
    NA, 1, 2, 3,
    NA, NA, 4, 5,
    NA, NA, NA, 1,
    NA, NA, NA, NA
  )
] %>%
  replace(is.na(.), 0) %>%
  matrix(nrow = 4, byrow = TRUE)
earlytime <- early1 + late1
dimnames(difftime) <- rep(list(c("Germline", "Somatic", "Kc167", "S2")), 2)
dimnames(earlytime) <- rep(list(c("Germline", "Somatic", "Kc167", "S2")), 2)
difftime
earlytime
difftime_plot <- ggplot(
  melt(difftime),
  aes(Var1, Var2, fill=value)
) +
  geom_tile() +
  scale_y_discrete(limits=rev) +
  coord_cartesian(expand=F) +
  scale_fill_gradient(
    NULL, limits=c(0, 0.5),
    low = "white", high = "blue",
    labels = scales::percent
  ) +
  labs(title = "Test Null Hypothesis", x=NULL, y=NULL)
earlytime_plot <- ggplot(
  melt(earlytime),
  aes(Var1, Var2, fill=value)
) +
  geom_tile() +
  scale_y_discrete(limits=rev) +
  coord_cartesian(expand=F) +
  scale_fill_gradient(
    NULL, limits=c(0, 0.5),
    low = "white", high = "blue",
    labels = scales::percent
  ) +
  labs(title = "Test Null Hypothesis (By Sign)", x="Earlier Cell Type", y="Later Cell Type")
difftime_plot

# %% [code]
sum(width(repli.peaks_chr[[1]])[grepl("Earlier", names(repli.peaks_chr[[1]]))])
sum(width(repli.peaks_chr[[1]])[grepl("Later", names(repli.peaks_chr[[1]]))])
sum(width(repli.peaks_chr[[3]])[grepl("Earlier", names(repli.peaks_chr[[1]]))])
sum(width(repli.peaks_chr[[3]])[grepl("Later", names(repli.peaks_chr[[1]]))])

# %% [code]
Y <- tibble(
  chr = names(chr.lengths),
  xmin = 2500,
  xmax = floor((chr.lengths - 2500) / 5000) * 5000,
  Germline = list(repli.timing_Germline_chr),
  Somatic = list(repli.timing_Somatic_chr),
  Kc167 = list(repli.timing_Kc167_chr),
  S2 = list(repli.timing_S2_chr),
) %>%
  group_by(chr, xmin, xmax) %>%
  reframe(
    x = seq(xmin, xmax, by = 5000),
    region = (
      as.character(chr) %>%
        paste0(
          replace(
            rep("", length(x)),
            chromosome_pericetromere_label %>%
              findOverlaps(
                GRanges(
                  chr,
                  IRanges(x, width=1),
                  seqlengths = seqlengths(repli.timing_Germline_chr)
                )
              ) %>%
              to(),
            "C"
          )
        ) %>%
      factor(
        c("2L", "2LC", "2RC", "2R", "3L", "3LC", "3RC", "3R", "4", "X", "Y", "rDNA")
      )
    ),
    across(
      !matches("^(x|region)$"),
      list(
        LOESS = ~ (
          loess(
            y.track ~ x.track,
            tibble(
              x.track = .x[[1]][seqnames(.x[[1]]) == chr] %>% mid(),
              y.track = .x[[1]][seqnames(.x[[1]]) == chr]$score,
            ),
            span = 0.025
          ) %>%
          predict(tibble(x.track = x))
        )
      )
    )
  ) %>%
  subset(select = -c(xmin, xmax))

# %% [code]
rDNA <- mapply(
  \(gr, v_orig) (
    (
      gr[
        seqnames(gr) == "rDNA" &
          between(mid(gr), 37000, 77000)
      ]$score %>%
        mean()
    ) -
      mean(v_orig)
  ) /
    sd(v_orig),
  list(
    repli.timing_Germline_chr,
    repli.timing_Somatic_chr,
    repli.timing_Kc167_chr,
    repli.timing_S2_chr
  ),
  Y[
    c("Germline_LOESS", "Somatic_LOESS", "Kc167_LOESS", "S2_LOESS")
  ]
)
Y <- rbind(
  Y,
  tibble(
    chr = "rDNA",
    x = 57000,
    region = "rDNA",
    as_tibble(
      setNames(
        as.list(rDNA),
        colnames(Y)[4:7]
      )
    )
  )
)
tail(Y)

# %% [code]
Y[Y$chr == "Y", 4:7] <- (
  Y[Y$chr == "Y", c(4, 5, 7)] %>%
    as.matrix() %>%
    `%*%`(
      matrix(
        c(
          1, 0, 0,
          0, 1, 0,
          NA, NA, NA,
          0, 0, 1
        ),
        nrow = 3,
        dimnames = list(
          NULL,
          colnames(Y)[4:7]
        )
      )
    )
)
tail(Y)

# %% [code]
write.table(
  cbind(
    Y[c("chr", "region", "x")],
    round(as.matrix(Y[4:7]), digits=3)
  ),
  "illustrations/Replication_Bayes_LOESS.tsv",
  quote = F,
  sep = "\t",
  row.names = F,
  na = ""
)


# %% [code]
with(subset(Y, region == "2L" & between(x, 9*1000*1000, 13*1000*1000)), plot(x/1000, S2_LOESS, type='l'))


# %% [code]
plot(NULL, xlim=c(1, 5200), ylim=c(-1, 1))
rect(xleft=1, ybottom=-1, xright=4229, ytop=1, col="orange")
with(subset(Y, chr == "3R" & between(x, 1, 6.5*1000*1000)), lines(x/1000, S2_LOESS))


# %% [code]
YS <- Y[
  c("Germline_LOESS", "Somatic_LOESS", "Kc167_LOESS", "S2_LOESS")
] %>%
  as.matrix() %>%
  scale() %>%
  t() %>%
  scale() %>%
  t()
YS[Y$chr == "Y", ] <- (
  YS[Y$chr == "Y", c(1, 2, 4)] %>%
    t() %>%
    scale() %>%
    t() %>%
    `%*%`(
      matrix(
        c(
          1, 0, 0,
          0, 1, 0,
          0, 0, 0,
          0, 0, 1
        ),
        nrow = 3,
        dimnames = list(
          NULL,
          colnames(Y)[4:7]
        )
      )
    )
)
tail(YS)

PCA <- prcomp(t(YS))
PCA$x %>%
  as.data.frame() %>%
  rownames_to_column("individual") %>%
  as_tibble() %>%
  print()


# %% [code]
dist(PCA$x)

# %% [code]
dist(PCA$x[, 1:2])

# %% [code]
FEATURES <- YS %>%
  apply(
    2,
    \(v) v %>% split(Y$region) %>% sapply(mean)
  )
FEATURES

# %% [code]
PCA2 <- prcomp(t(FEATURES))
PCA2$x %>%
  as.data.frame() %>%
  rownames_to_column("individual") %>%
  as_tibble() %>%
  print()


# %% [code]
dist(PCA2$x)

# %% [code]
colors <- list(Germline=chic_line_track_colors$germline, Somatic=chic_line_track_colors$somatic, Kc167=hcl(50, 102, 57), S2=hcl(255, 102, 57))
library(cowplot)
library(ggplot2)
chr2L <- ggplot(
  subset(Y, chr == "2L" & between(x, 9*1000*1000, 13*1000*1000)),
  aes(x/1000/1000, Germline_LOESS)
) +
  coord_cartesian(c(9, 13), c(-1, 1), ex=F) +
  geom_line(aes(y=Germline_LOESS), color=colors$Germline) +
  geom_line(aes(y=Somatic_LOESS), color=colors$Somatic) +
  geom_line(aes(y=Kc167_LOESS), color=colors$Kc167) +
  geom_line(aes(y=S2_LOESS), color=colors$S2) +
  theme_cowplot() +
  labs(x = "chr2L Position (Mb)", y = "Smooth Timing Estimator")
chr2L

# %% [code]
chromosome_pericetromere_label

# %% [code]
colors <- list(Germline=chic_line_track_colors$germline, Somatic=chic_line_track_colors$somatic, Kc167=hcl(50, 102, 57), S2=hcl(255, 102, 57))
library(cowplot)
library(ggplot2)
chr3RC <- ggplot(
  subset(Y, chr == "3R" & between(x, 1, 5.2*1000*1000)),
  aes(x/1000/1000, Germline_LOESS)
) +
  coord_cartesian(c(0, 5.2), c(-1, 1), ex=F) +
  annotate(
    "rect",
    xmin = 0,
    ymin = -1,
    xmax = 4.229,
    ymax = 1,
    fill = "#ffea96"
  ) +
  annotate("text", 0.25, 0.85, label = "Pericentromere", color = "white", hjust = 0, size = 8) +
  annotate("text", 5.2, 0.85, label = "Arm", color = "#999999", hjust = 1, size = 8) +
  geom_line(aes(y=Germline_LOESS), color=colors$Germline) +
  geom_line(aes(y=Somatic_LOESS), color=colors$Somatic) +
  geom_line(aes(y=Kc167_LOESS), color=colors$Kc167) +
  geom_line(aes(y=S2_LOESS), color=colors$S2) +
  theme_cowplot() +
  labs(x = "chr3R Position (Mb)", y = "Smooth Timing Estimator")
chr3RC

# %% [code]
seqlengths(chic.tile.diameter_1000_chr)[1]

# %% [code]
coords <- coord_cartesian(c(start(chromosome_pericetromere_label[1])/1000/1000-1, seqlengths(chic.tile.diameter_1000_chr)[1]/1000/1000), c(-1, 1), ex=F)
coords$limits$x
ggplot(
  subset(Y, chr == "2L" & between(x, start(chromosome_pericetromere_label[1])-1000*1000, seqlengths(chic.tile.diameter_1000_chr)[1])),
  aes(x/1000/1000, Germline_LOESS)
) +
  coords +
  annotate(
    "rect",
    xmin = start(chromosome_pericetromere_label[1])/1000/1000,
    ymin = -1,
    xmax = seqlengths(chic.tile.diameter_1000_chr)[1]/1000/1000,
    ymax = 1,
    fill = "#ffea96"
  ) +
  annotate("text", coords$limits$x[2] - 0.02 * diff(range(coords$limits$x)), 0.85, label = "Pericentromere", color = "white", hjust = 1, size = 8) +
  annotate("text", coords$limits$x[1] + 0.04 * diff(range(coords$limits$x)), 0.85, label = "Arm", color = "#999999", hjust = 0, size = 8) +
  geom_line(aes(y=Germline_LOESS), color=colors$Germline) +
  geom_line(aes(y=Somatic_LOESS), color=colors$Somatic) +
  geom_line(aes(y=Kc167_LOESS), color=colors$Kc167) +
  geom_line(aes(y=S2_LOESS), color=colors$S2) +
  theme_cowplot() +
  labs(x = "chr2L Position (Mb)", y = "Smooth Timing Estimator")
chr2LC <- last_plot()
ggplot(
  subset(Y, chr == "4"),
  aes(x/1000/1000, Germline_LOESS)
) +
  coord_cartesian(NULL, c(-1, 1), expand = FALSE) +
  geom_line(aes(y=Germline_LOESS), color=colors$Germline) +
  geom_line(aes(y=Somatic_LOESS), color=colors$Somatic) +
  geom_line(aes(y=Kc167_LOESS), color=colors$Kc167) +
  geom_line(aes(y=S2_LOESS), color=colors$S2) +
  theme_cowplot() +
  labs(x = "chr4 Position (Mb)", y = "Smooth Timing Estimator")
chr4 <- last_plot()
ggplot(
  subset(Y, chr == "X"),
  aes(x/1000/1000, Germline_LOESS)
) +
  coord_cartesian(NULL, c(-1, 1), expand = FALSE) +
  geom_line(aes(y=Germline_LOESS), color=colors$Germline) +
  geom_line(aes(y=Somatic_LOESS), color=colors$Somatic) +
  geom_line(aes(y=Kc167_LOESS), color=colors$Kc167) +
  geom_line(aes(y=S2_LOESS), color=colors$S2) +
  theme_cowplot() +
  labs(x = "chrX Position (Mb)", y = "Smooth Timing Estimator")
chrX <- last_plot()
ggplot(
  subset(Y, chr == "Y"),
  aes(x/1000/1000, Germline_LOESS)
) +
  coord_cartesian(NULL, c(-1, 1), expand = FALSE) +
  geom_line(aes(y=Germline_LOESS), color=colors$Germline) +
  geom_line(aes(y=Somatic_LOESS), color=colors$Somatic) +
  geom_line(aes(y=Kc167_LOESS), color=colors$Kc167) +
  geom_line(aes(y=S2_LOESS), color=colors$S2) +
  theme_cowplot() +
  labs(x = "chrY Position (Mb)", y = "Smooth Timing Estimator")
chrY <- last_plot()
pdf("illustrations/Line-Plot-Chromosomes-Of-Interest.pdf", w=5.5, h=4.25)
grid.draw(set_panel_size(chr2LC, w=unit(4, "in"), h=unit(3, "in")))
grid.newpage()
grid.draw(set_panel_size(chr3RC, w=unit(4, "in"), h=unit(3, "in")))
grid.newpage()
grid.draw(set_panel_size(chr4, w=unit(4, "in"), h=unit(3, "in")))
grid.newpage()
grid.draw(set_panel_size(chrX, w=unit(4, "in"), h=unit(3, "in")))
grid.newpage()
grid.draw(set_panel_size(chrY, w=unit(4, "in"), h=unit(3, "in")))
dev.off()

# %% [code]
pca_plot <- ggplot(
  tibble(
    as_tibble(PCA$x),
    color = unlist(colors)
  ),
  aes(PC1, PC2, color=color)
) +
  geom_point(size = 3) +
  scale_color_identity() +
  scale_x_continuous(breaks = c(-100, 0, 100), minor_breaks = NULL) +
  scale_y_continuous(breaks = c(-100, 0, 100), minor_breaks = NULL) +
  coord_cartesian(
    range(c(PCA$x[,"PC1"], PCA$x[,"PC2"], -PCA$x[,"PC1"], -PCA$x[,"PC2"])),
    range(c(PCA$x[,"PC1"], PCA$x[,"PC2"], -PCA$x[,"PC1"], -PCA$x[,"PC2"])),
  ) +
  theme(
    axis.text = element_text(size = 12),
    axis.title = element_text(size = 12),
  )
pca_plot

# %% [code]
PCA$rotation[,1] %>% split(Y$region) %>% sapply(mean) %>% enframe

# %% [code]
Euclidean <- dist(t(YS))
Clust <- ggplotify::as.grob(~ plot(hclust(Euclidean, "average"), xlab="Tracks", ylab="Dissimilarity Score (Euclidean)"))
plot(hclust(Euclidean, "average"), xlab="Tracks", ylab="Dissimilarity Score (Euclidean)")

# %% [code]
fl <- tibble(
  Y["region"],
  rows=cut(as.integer(Y$region), c(0, 4, 8, 12)),
  x = PCA$rotation[,1]
)
print(fl)
loading_plot <- ggplot(
  fl,
  aes(region, x)
) +
  facet_wrap(vars(rows), ncol=3, scales="free") +
  geom_violin(fill = "#abcdef") +
  geom_point(
    data = subset(fl, region == "rDNA")
  ) +
  scale_x_discrete(limits = rev) +
  scale_y_reverse(breaks = c(-0.01, 0, 0.01)) +
  labs(x = "Genomic Range", y = "PC1 Feature Loading Distribution") +
  coord_flip() +
  theme(
    aspect.ratio = 1.5,
    panel.grid.major.x = element_blank(),
    legend.position = "none",
    strip.background = element_blank(),
    strip.text = element_blank(),
  )
loading_plot

# %% [code]
FEATURES <- YS %>%
  apply(
    2,
    \(v) v %>% split(Y$region) %>% sapply(mean)
  )
colnames(FEATURES) <- colnames(FEATURES) %>% str_replace("_LOESS", "")
names(dimnames(FEATURES)) <- c("Genomic Range", "Cell Type")
print(round(FEATURES, 2))
feature_plot <- ggplot(
  melt(FEATURES),
  aes(`Cell Type`, `Genomic Range`, fill=-round(value, 2))
) +
  geom_tile() +
  scale_y_discrete(limits=rev) +
  scale_fill_distiller(
    "z-Score of Timing", type = "div", limits=c(-1.35, 1.35), labels=`-`,
    guide = guide_colorbar(barwidth = unit(1.25, "in"), barheight = unit(0.25, "in"))
  ) +
  coord_cartesian(expand=F) +
  theme(
    legend.position = "bottom",
  )
feature_plot

# %% [code]
cor(YS)

# %% [code]
cor(FEATURES)

# %% [code]
plot(hclust(dist(t(FEATURES)), "average"))

# %% [code]
library(egg)
library(grid)
library(gtable)
pdf("illustrations/Fig6Panels.pdf", width=11, height=8.5)
grid.draw(
  cbind(
    set_panel_size(difftime_plot, w=unit(2,"in"), h=unit(2,"in")),
    set_panel_size(earlytime_plot, w=unit(2,"in"), h=unit(2,"in"))
  )
)
grid.newpage()
grid.draw(
  cbind(
    set_panel_size(chr2L, w=unit(4,"in"), h=unit(3,"in")),
    set_panel_size(chr3RC, w=unit(4,"in"), h=unit(3,"in"))
  )
)
grid.newpage()
grid.draw(
  gtable(unit(6, "in"), unit(6, "in")) %>%
    gtable_add_grob(Clust, 1, 1)
)
grid.newpage()
legend <- get_legend(
    ggplot(
      enframe(unlist(colors), "Cell Type", "x"),
      aes(x, y = 0, xend = 1000, yend = 1000, color = `Cell Type`)
    ) +
      geom_segment() +
      scale_color_manual(values=unlist(colors)) +
      theme(
        legend.text = element_text(size = 12)
      )
  )
grid.draw(
  gtable(
    w = unit(c(3.5, 3.5, 2), "in"),
    h = unit(c(3, 1, 3), "in")
  ) %>%
    gtable_add_grob(
      list(
        set_panel_size(
          tibble(
            x = c("PC1", "PC2", "PC3"),
            y = PCA$sdev[1:3]^2
          ) %>%
            ggplot(aes(x, y)) +
            geom_point(size = 5, color = "#abcdef") +
            scale_y_continuous(
              "Explained Variance",
              limits = c(0, 12000),
              labels = \(v) str_glue("{round(v/1000)}K")
            ) +
            coord_cartesian(
              c(0.5, 3.5),
              expand=F,
              clip="off"
            ) +
            theme_cowplot() +
            labs(
              x = NULL
            ),
          w=unit(2.5,"in"),
          h=unit(2.5,"in")
        ),
        set_panel_size(pca_plot, w=unit(2.5,"in"), h=unit(2.5,"in")),
        legend,
        set_panel_size(
          loading_plot,
          w=unit(1.1,"in"),
          h=unit(2.5,"in")
        )
      ),
      l = c(1, 2, 3, 1),
      t = c(1, 1, 1, 3),
      r = c(1, 2, 3, 3),
      b = c(1, 1, 1, 3)
    )
)
grid.newpage()
grid.draw(
  gtable(
    w = unit(c(5.5, 3.5), "in"),
    h = unit(7.5, "in")
  ) %>%
    gtable_add_grob(
      list(
        set_panel_size(
          feature_plot,
          w=unit(2,"in"),
          h=unit(4,"in")
        ),
        set_panel_size(
          ggplot(
            melt(cor(FEATURES)),
            aes(Var1, Var2, fill=value)
          ) +
            geom_tile() +
            scale_y_discrete(limits=rev) +
            coord_cartesian(expand=F) +
            scale_fill_gradient2(
              NULL, limits=c(-1, 1),
              low = "red", high = "blue"
            ) +
            labs(title = "Correlation of z-Scores", x=NULL, y=NULL),
          w=unit(2, "in"),
          h=unit(2, "in"),
        )
      ),
      l = 1:2,
      t = 1
    )
)
dev.off()

# %% [code]
