# Supplementary material for: Cell-type- and chromosome-specific chromatin landscapes and DNA replication programs of Drosophila testis tumor stem cell–like cells
Source: Genome Res. 2026 Jan;36(1):83–101. doi: 10.1101/gr.280809.125 (PMC12758400; doi:10.1101/gr.280809.125)
Supplement: Supplement 8 [file Supplemental_Code.zip › Upd-Germline-Genomics-main/illustrations/Fig5C_rDNA.ipynb]

# %% [code]
setwd("~/Upd-Germline-Genomics")
library(extraDistr)
library(forcats)
library(future)
library(future.apply)
library(ggplot2)
library(pracma)
library(SummarizedExperiment)
library(targets)
library(zoo)

# %% [code]
source("_targets.R")

# %% [code]
tar_load(
  c(
    matches("bulk_reads_misc_repli.*chr"),
    repli.experiment_Germline_chr,
    repli.experiment_Kc167_chr,
    repli.experiment_S2_chr,
    repli.experiment_Somatic_chr,
    repli.granges_tj_E2_chr,
    repli.prior.distribution,
    repli.polar.coordinates,
    repli.posterior.unscaled_Germline_chr,
    repli.posterior.unscaled_Kc167_chr,
    repli.posterior.unscaled_S2_chr,
    repli.posterior.unscaled_Somatic_chr,
    repli.posterior.xform.centering_Germline_chr,
    repli.posterior.xform.centering_Kc167_chr,
    repli.posterior.xform.centering_S2_chr,
    repli.posterior.xform.centering_Somatic_chr,
    repli.sliding.weights
  )
)

# %% [code]
print(granges_chr <- metadata(repli.experiment_Germline_chr)$granges)

# %% [code]
library(rtracklayer)
genome <- import(FastaFile("references/dmel-r6.47.fa"))
binwidth <- 250L
(
  rDNA <- slidingWindows(GRanges("rDNA", IRanges(1, width=length(genome[[grep("rDNA", names(genome))]])), seqlengths = c(rDNA = length(genome[[grep("rDNA", names(genome))]]))), width = binwidth, step = binwidth)[[1]]
)

# %% [code]
source("_targets.R")

# %% [code]
table(cigar_ref_length(bulk_reads_misc_repli.bam_tj_E2_chr$cigar))

# %% [code]
print(colnames(repli.experiment_Somatic_chr))

# %% [code]
options(max.print = 50)
metadata(repli.experiment_Somatic_chr)

# %% [code]
repli_samples <- as_tibble(read.csv("repli/repli_samples.csv"))
repli_code <- c("0.75" = "E", "0.25" = "G", "-0.25" = "J", "-0.75" = "L")
reassay_rdna <- function(experiment) {
  assay <- sapply(
    colnames(experiment),
    \(n) {
      df <- get(str_glue("bulk_reads_misc_repli.bam_{n}_chr"))
      df <- subset(df, rname == "rDNA")
      gr <- GRanges("rDNA", IRanges(single_end_pos_to_midpoint(df)$pos, width=1))
      lookup <- findOverlaps(rDNA, gr)
      is_paired_end <- pull(subset(repli_samples, paste(genotype, paste0(repli_code[as.character(replication_value)], rep), sep="_") == n), "is_paired_end")
      if (is.na(is_paired_end)) {
        is_paired_end <- FALSE
      }
      if (is_paired_end) {
        countOverlaps(rDNA, gr)
      } else {
        sapply(as.list(lookup), \(v) sum(df$dc[v]))
      }
    }
  )
  rownames(assay) <- as.character(start(rDNA))
  experiment <- SummarizedExperiment(
    list(counts = assay),
    colData = colData(experiment),
    rowData = data.frame(seqnames = factor(rep("rDNA", length(rDNA)))),
    metadata = metadata(experiment)
  )
  metadata(experiment)$granges <- rDNA
  metadata(experiment)$offset <- head(metadata(experiment)$offset, length(rDNA))
  experiment
}
reassay_rdna(repli.experiment_Germline_chr)

# %% [code]
plot(subset(repli.posterior.unscaled_Germline_chr, as.logical(seqnames(granges_chr)[rowname] == "rDNA"))$theta, col="forestgreen", type="l", log="y")
lines(subset(repli.posterior.unscaled_Somatic_chr, as.logical(seqnames(granges_chr)[rowname] == "rDNA"))$theta, col="darkmagenta")
lines(subset(repli.posterior.unscaled_Kc167_chr, as.logical(seqnames(granges_chr)[rowname] == "rDNA"))$theta, col="orange")
lines(subset(repli.posterior.unscaled_S2_chr, as.logical(seqnames(granges_chr)[rowname] == "rDNA"))$theta, col="steelblue")

# %% [code]
head(repli.posterior.unscaled_Germline_chr)

# %% [code]
approx(
      x = mid(subset(granges_chr, seqnames == "rDNA")),
      y = repli.posterior.unscaled_Germline_chr$theta[
        match(which(seqnames(granges_chr) == "rDNA"), repli.posterior.unscaled_Germline_chr$rowname)
      ],
      xout = mid(rDNA),
      rule = 2
    )$y

# %% [code]
plot(
  mid(rDNA),
  approx(
    x = mid(subset(granges_chr, seqnames == "rDNA")),
    y = repli.posterior.unscaled_Germline_chr$theta[
      match(which(seqnames(granges_chr) == "rDNA"), repli.posterior.unscaled_Germline_chr$rowname)
    ],
    xout = mid(rDNA),
    rule = 2
  )$y,
  col = "forestgreen",
  type = "l",
  log = "y"
)

# %% [code]
head(
  posterior_Germline <- analyze_repli_experiment(
    reassay_rdna(repli.experiment_Germline_chr),
    repli.sliding.weights,
    repli.polar.coordinates,
    repli.prior.distribution,
    theta = approx(
      x = mid(subset(granges_chr, seqnames == "rDNA")),
      y = repli.posterior.unscaled_Germline_chr$theta[
        match(which(seqnames(granges_chr) == "rDNA"), repli.posterior.unscaled_Germline_chr$rowname)
      ],
      xout = mid(rDNA),
      rule = 2
    )$y,
    xform_scale = 1,
    xform_center = repli.posterior.xform.centering_Germline_chr["center"]
  )
)
plot(
  timing_Germline <-
    posterior_Germline %>%
      summarise(
        value = quantify_repli_experiment(prob, prior = repli.prior.distribution$X),
        .by = "rowname"
      ) %>%
      with(value[match(seq_along(rDNA), rowname)]) %>%
      repli_logistic_beta_to_tanh() %>%
      tibble(
        x = mid(rDNA),
        y = .
      ),
  type = "l"
)

# %% [code]
head(
  posterior_Kc167 <- analyze_repli_experiment(
    reassay_rdna(repli.experiment_Kc167_chr),
    repli.sliding.weights,
    repli.polar.coordinates,
    repli.prior.distribution,
    theta = approx(
      x = mid(subset(granges_chr, seqnames == "rDNA")),
      y = repli.posterior.unscaled_Kc167_chr$theta[
        match(which(seqnames(granges_chr) == "rDNA"), repli.posterior.unscaled_Kc167_chr$rowname)
      ],
      xout = mid(rDNA),
      rule = 2
    )$y,
    xform_scale = 1,
    xform_center = repli.posterior.xform.centering_Kc167_chr["center"]
  )
)
plot(
  timing_Kc167 <-
    posterior_Kc167 %>%
      summarise(
        value = quantify_repli_experiment(prob, prior = repli.prior.distribution$X),
        .by = "rowname"
      ) %>%
      with(value[match(seq_along(rDNA), rowname)]) %>%
      repli_logistic_beta_to_tanh() %>%
      tibble(
        x = mid(rDNA),
        y = .
      ),
  type = "l"
)

# %% [code]
head(
  posterior_S2 <- analyze_repli_experiment(
    reassay_rdna(repli.experiment_S2_chr),
    repli.sliding.weights,
    repli.polar.coordinates,
    repli.prior.distribution,
    theta = approx(
      x = mid(subset(granges_chr, seqnames == "rDNA")),
      y = repli.posterior.unscaled_S2_chr$theta[
        match(which(seqnames(granges_chr) == "rDNA"), repli.posterior.unscaled_S2_chr$rowname)
      ],
      xout = mid(rDNA),
      rule = 2
    )$y,
    xform_scale = 1,
    xform_center = repli.posterior.xform.centering_S2_chr["center"]
  )
)
plot(
  timing_S2 <-
    posterior_S2 %>%
      summarise(
        value = quantify_repli_experiment(prob, prior = repli.prior.distribution$X),
        .by = "rowname"
      ) %>%
      with(value[match(seq_along(rDNA), rowname)]) %>%
      repli_logistic_beta_to_tanh() %>%
      tibble(
        x = mid(rDNA),
        y = .
      ),
  type = "l"
)

# %% [code]
head(
  posterior_Somatic <- analyze_repli_experiment(
    reassay_rdna(repli.experiment_Somatic_chr),
    repli.sliding.weights,
    repli.polar.coordinates,
    repli.prior.distribution,
    theta = approx(
      x = mid(subset(granges_chr, seqnames == "rDNA")),
      y = repli.posterior.unscaled_Somatic_chr$theta[
        match(which(seqnames(granges_chr) == "rDNA"), repli.posterior.unscaled_Somatic_chr$rowname)
      ],
      xout = mid(rDNA),
      rule = 2
    )$y,
    xform_scale = 1,
    xform_center = repli.posterior.xform.centering_Somatic_chr["center"]
  )
)
plot(
  timing_Somatic <-
    posterior_Somatic %>%
      summarise(
        value = quantify_repli_experiment(prob, prior = repli.prior.distribution$X),
        .by = "rowname"
      ) %>%
      with(value[match(seq_along(rDNA), rowname)]) %>%
      repli_logistic_beta_to_tanh() %>%
      tibble(
        x = mid(rDNA),
        y = .
      ),
  type = "l"
)

# %% [code]
print(
  LOESS <- reframe(
    rowwise(tibble(celltype = c("Germline", "Somatic", "Kc167", "S2"), quant = list(timing_Germline, timing_Somatic, timing_Kc167, timing_S2))),
    celltype,
    quant
  ) %>%
    group_by(celltype) %>%
    mutate(
      y = predict(loess(y ~ x, span = 0.025))
    )
)

# %% [code]
rRNA <- subset(rtracklayer::import("references/dmel-all-r6.47.gtf"), type == "rRNA")
subset(rRNA, gene_symbol == "pre-rRNA:CR45847")
width(subset(rRNA, gene_symbol == "pre-rRNA:CR45847"))

# %% [code]
colors <- list(Germline=chic_line_track_colors$germline, Somatic=chic_line_track_colors$somatic, Kc167=hcl(50, 102, 57), S2=hcl(255, 102, 57))
ggplot(
  mutate(LOESS, x = x - start(subset(rRNA, gene_symbol == "pre-rRNA:CR45847"))),
  aes(x, y, color=celltype)
) +
  geom_line() +
  coord_cartesian(c(-2000, NA), c(-1, 1), ex=F) +
  scale_x_continuous(breaks = seq(-2000, 10000, by=2000)) +
  scale_color_manual("Cell Type", values = unlist(colors)) +
  annotate("segment", 0, 0, xend=width(subset(rRNA, gene_symbol == "pre-rRNA:CR45847")), yend=0, arrow = arrow()) +
  annotate("text", 0, 0.05, label = "rDNA CDS", hjust = 0) +
  labs(x = "bp (from rDNA TSS)", y = "Timing Score") +
  theme(aspect.ratio = 0.75)
ggsave("figure/Fig5C.pdf", w=6, h=4)

# %% [code]
which.min(abs(mid(rDNA) - 66807))

# %% [code]
plot(subset(posterior_Germline, rowname == 268)$prob, type="l")
