# Supplementary material for: Cell-type- and chromosome-specific chromatin landscapes and DNA replication programs of Drosophila testis tumor stem cell–like cells
Source: Genome Res. 2026 Jan;36(1):83–101. doi: 10.1101/gr.280809.125 (PMC12758400; doi:10.1101/gr.280809.125)
Supplement: Supplement 8 [file Supplemental_Code.zip › Upd-Germline-Genomics-main/illustrations/Fig5Dendrogram.ipynb]

# %% [markdown]
# Recapitulate Fig6 Repliseq Z-Score Analysis

# %% [code]
setwd("~/Upd-Germline-Genomics")

# %% [code]
library(dplyr)
library(GenomicRanges)
library(targets)
source("_targets.R")
tar_load(chic.tile.diameter_1000_chr)
tar_load(matches("repli.timing_.*chr$"))
tar_load(chromosome_pericetromere_label)

Y <- tibble(
  chr = names(chr.lengths),
  xmin = 2500,
  xmax = floor((chr.lengths - 2500) / 5000) * 5000,
  Germline = list(repli.timing_Germline_chr),
  Somatic = list(repli.timing_Somatic_chr),
  Kc167 = list(repli.timing_Kc167_chr),
  S2 = list(repli.timing_S2_chr),
) %>%
  group_by(chr, xmin, xmax) %>%
  reframe(
    x = seq(xmin, xmax, by = 5000),
    region = (
      as.character(chr) %>%
        paste0(
          replace(
            rep("", length(x)),
            chromosome_pericetromere_label %>%
              findOverlaps(
                GRanges(
                  chr,
                  IRanges(x, width=1),
                  seqlengths = seqlengths(repli.timing_Germline_chr)
                )
              ) %>%
              to(),
            "C"
          )
        ) %>%
      factor(
        c("2L", "2LC", "2RC", "2R", "3L", "3LC", "3RC", "3R", "4", "X", "Y", "rDNA")
      )
    ),
    across(
      !matches("^(x|region)$"),
      list(
        LOESS = ~ (
          loess(
            y.track ~ x.track,
            tibble(
              x.track = .x[[1]][seqnames(.x[[1]]) == chr] %>% mid(),
              y.track = .x[[1]][seqnames(.x[[1]]) == chr]$score,
            ),
            span = 0.025
          ) %>%
          predict(tibble(x.track = x))
        )
      )
    )
  ) %>%
  subset(select = -c(xmin, xmax))
YMEAN <- Y %>%
  group_by(region) %>%
  summarise(across(matches("LOESS"), mean))

YS <- Y[
  c("Germline_LOESS", "Somatic_LOESS", "Kc167_LOESS", "S2_LOESS")
] %>%
  as.matrix() %>%
  scale() %>%
  t() %>%
  scale() %>%
  t()
YS[Y$chr == "Y", ] <- (
  YS[Y$chr == "Y", c(1, 2, 4)] %>%
    t() %>%
    scale() %>%
    t() %>%
    `%*%`(
      matrix(
        c(
          1, 0, 0,
          0, 1, 0,
          0, 0, 0,
          0, 0, 1
        ),
        nrow = 3,
        dimnames = list(
          NULL,
          colnames(Y)[4:7]
        )
      )
    )
)

FEATURES <- YS %>%
  apply(
    2,
    \(v) v %>% split(Y$region) %>% sapply(mean)
  )
cor(as.matrix(Y[4:7]))

# %% [markdown]
# Chop Posterior Distribution

# %% [code]
library(targets)
source("_targets.R")

tar_load(matches("repli.posterior_(Germline|Somatic|Kc167|S2)_chr"))
tar_load(repli.prior.distribution)

# %% [code]
Angle <- seq(0, pi/2, length.out=length(repli.prior.distribution$X))
Timing <- 1 - 2 * (sin(Angle)/(sin(Angle)+cos(Angle)))
D_Timing_D_Angle <- 1/(1 + sin(2*Angle))
E <- D_Timing_D_Angle %>% replace(!between(Timing, 0.5001, 1), 0)
EM <- D_Timing_D_Angle %>% replace(!between(Timing, 0.0001, 0.5), 0)
ML <- D_Timing_D_Angle %>% replace(!between(Timing, -0.4999, 0), 0)
L <- D_Timing_D_Angle %>% replace(!between(Timing, -1, -0.5), 0)
post <- tibble(
  repli.posterior_Germline_chr["rowname"],
  Germline = repli.posterior_Germline_chr$prob,
  Somatic = repli.posterior_Somatic_chr$prob,
  Kc167 = repli.posterior_Kc167_chr$prob,
  S2 = repli.posterior_S2_chr$prob,
) %>%
  group_by(rowname) %>%
  summarise(
    across(
      everything(),
      list(
        E = \(prob) sum(prob * E) / sum(prob * D_Timing_D_Angle),
        EM = \(prob) sum(prob * EM) / sum(prob * D_Timing_D_Angle),
        ML = \(prob) sum(prob * ML) / sum(prob * D_Timing_D_Angle),
        L = \(prob) sum(prob * L) / sum(prob * D_Timing_D_Angle)
      )
    )
  )
dplyr::slice(post, round(seq(1, nrow(post), length.out=4)))

# %% [code]
colnames(post[-1])

# %% [code]
summary(rowSums(as.matrix(post[-1])))

# %% [code]
args(kmeans)

# %% [markdown]
# Hierarchical Clustering

# %% [code]
library(withr)
kmembers <- with_seed(0, kmeans(scale(as.matrix(post[-1])) %*% diag(x = c(3,1,1,3,3,1,1,3,3,1,1,3,3,1,1,3)), 2000, iter.max=100L, nstart=3L))
# cluster <- rank(-kpriority$score, ties.method="first")[kmembers$cluster]
# centers <- kmembers$centers[rank(-kpriority$score, ties.method="first")]
cluster <- kmembers$cluster
centers <- kmembers$centers
Rowv <- as.dendrogram(hclust(dist(centers), "average", members = tabulate(cluster)))
Colv <- as.dendrogram(hclust(dist(t(YS)), "average"))
plot(Rowv)
plot(Colv)

# %% [code]
kpriority <- post[-1] %>%
  tibble(cluster = kmembers$cluster, n = tabulate(kmembers$cluster)[kmembers$cluster]) %>%
  group_by(cluster) %>%
  summarise(
    score = median(
      -(
        Germline_E + Somatic_E + Kc167_E + S2_E
      ) /
        (
          Germline_E + Somatic_E + Kc167_E + S2_E +
            Germline_L + Somatic_L + Kc167_L + S2_L
        ) *
        (
          # X drawn uniformly from: {E; EM; ML; L}
          # 16 E[X^2] - 16 (E[X])^2 =
          # 16 (E^2 + EM^2 + ML^2 + L^2) -
          # 16 (E + EM + ML + L)^2 / 16
          15*Germline_E^2 + 15*Germline_EM^2 + 15*Germline_ML^2 + 15*Germline_L^2 -
            2*Germline_E*Germline_EM - 2*Germline_E*Germline_ML - 2*Germline_E*Germline_L -
            2*Germline_EM*Germline_ML - 2*Germline_EM*Germline_L -
            2*Germline_ML*Germline_L +
          15*Somatic_E^2 + 15*Somatic_EM^2 + 15*Somatic_ML^2 + 15*Somatic_L^2 -
            2*Somatic_E*Somatic_EM - 2*Somatic_E*Somatic_ML - 2*Somatic_E*Somatic_L -
            2*Somatic_EM*Somatic_ML - 2*Somatic_EM*Somatic_L -
            2*Somatic_ML*Somatic_L +
          15*Kc167_E^2 + 15*Kc167_EM^2 + 15*Kc167_ML^2 + 15*Kc167_L^2 -
            2*Kc167_E*Kc167_EM - 2*Kc167_E*Kc167_ML - 2*Kc167_E*Kc167_L -
            2*Kc167_EM*Kc167_ML - 2*Kc167_EM*Kc167_L -
            2*Kc167_ML*Kc167_L +
          15*S2_E^2 + 15*S2_EM^2 + 15*S2_ML^2 + 15*S2_L^2 -
            2*S2_E*S2_EM - 2*S2_E*S2_ML - 2*S2_E*S2_L -
            2*S2_EM*S2_ML - 2*S2_EM*S2_L -
            2*S2_ML*S2_L
        )
    )
  )
Rowv <- Rowv %>% reorder(kpriority$score)
plot(Rowv)

# %% [code]
colnames(centers) <- colnames(post)[-1]
kpriority <- centers %>%
  as.data.frame() %>%
  with(
    (
      (
        Somatic_E
      ) /
        (
          Somatic_E +
            Somatic_L
        )
    )
  )
Rowv <- Rowv %>% reorder(kpriority)
saveRDS(Rowv, "illustrations/Fig6Dendrogram.rds")
plot(Rowv)

# %% [code]
rowOrder <- sapply(order.dendrogram(Rowv), \(i) which(cluster == i)) %>% do.call(c, .)

# %% [code]
library(scales)
repli_palettes <- list(
  pal_seq_gradient("#000000", repli_level_colors$E)(seq(0, 1, length.out=256)),
  pal_seq_gradient("#000000", repli_level_colors$EM)(seq(0, 1, length.out=256)),
  pal_seq_gradient("#000000", repli_level_colors$ML)(seq(0, 1, length.out=256)),
  pal_seq_gradient("#000000", repli_level_colors$L)(seq(0, 1, length.out=256))
)
unit_scale_cuts <- c(-Inf, seq(1/256, 255/256, by=1/256), Inf)
length(unit_scale_cuts)

# %% [code]
library(colorspace)
library(OpenImageR)
Image <- tibble(post[1], post[-1][rowOrder, ])
nrow <- 1024
Image <- Image %>%
  mutate(
    level = cut(rowname, seq(0, length(rowname), length.out=nrow+1)),
    .keep = "unused"
  ) %>%
  group_by(level) %>%
  summarise_all(mean)
Image <- mapply(
  \(v, pal) pal[as.numeric(cut(v, unit_scale_cuts))],
  Image[-1],
  repli_palettes
)
Image <- list(
  Image[, c(1, 2,2,3,3, 4,4)] %>%
    hex2RGB() %>%
    `@`(value = "coords") %>%
    array(c(nrow(Image), 7, 3)),
  Image[, c(1, 2,2,3,3, 4,4)+4] %>%
    hex2RGB() %>%
    `@`(value = "coords") %>%
    array(c(nrow(Image), 7, 3)),
  Image[, c(1, 2,2,3,3, 4,4)+8] %>%
    hex2RGB() %>%
    `@`(value = "coords") %>%
    array(c(nrow(Image), 7, 3)),
  Image[, c(1, 2,2,3,3, 4,4)+12] %>%
    hex2RGB() %>%
    `@`(value = "coords") %>%
    array(c(nrow(Image), 7, 3))
)
width <- 64
Image <- Image %>%
  sapply(
    \(M) {
      M <- M * 255
      M2 <- resizeImage(M, nrow, width, method = "bilinear")
      pmin(pmax(M2 / 255, 0), 1)
    },
    simplify = FALSE
  )
Image <- Image %>%
  sapply(
    \(M) M %>%
      matrix(nrow = dim(M)[1] * dim(M)[2]) %>%
      sRGB() %>%
      hex() %>%
      matrix(nrow = nrow),
    simplify=F
  )
dim(Image[[1]])
Image <- do.call(cbind, Image)

# %% [code]
library(container)
library(dendextend)
library(ggdendro)

Classification <- Rowv
Classification <- cut(Classification, h=10)$upper %>%
  rank_branches()

# %% [code]
library(container)
library(dendextend)
library(ggdendro)

Classification <- Rowv
Classification <- cut(Classification, h=6)$upper %>%
  rank_branches()
xform <- tibble(
  clust = seq(0, 2000),
  x = cumsum(c(0, tabulate(cluster)[order.dendrogram(Rowv)]))
)
segments <- segment(dendro_data(Classification, type = "rectangle"))
segments$x <- approx(
  xform$clust,
  xform$x,
  xout = segments$x
)$y
segments$xend <- approx(
  xform$clust,
  xform$x,
  xout = segments$xend
)$y
ggd <- ggplot(segments) + 
  geom_point(aes(x, y, color = c), data.frame(x=1000, y=1, c="z"), size=0.1) +
  geom_point(aes(x, y), data = data.frame(x=1000, y=1, c="z"), color = "white", size=0.1) +
  geom_segment(aes(x = x, y = y, xend = xend, yend = yend), linewidth = 0.5 * 25.4 / 72) +
  coord_flip(c(0.5, length(rowOrder)+0.5), expand=F) +
  scale_x_continuous(breaks = NULL) +
  scale_y_reverse(breaks = 0, labels = " ") +
  scale_color_hue(guide = guide_legend(NULL, override.aes = list(stroke = NA, size = 0)), labels = "") +
  theme_minimal() +
  theme(
    legend.position = "bottom",
    panel.grid = element_blank(),
  ) +
  labs(x = NULL, y = NULL)

# %% [code]
identical(Rowv[[c(1,1,2,2)]], Rowv[[1]][[1]][[2]][[2]])

# %% [code]
library(collections)

q <- Deque()
q$push(2)
q$push(1)
bands <- numeric(0)
tab <- tabulate(cluster)
while (q$size()) {
  pth <- q$pop()
  if (is.leaf(Classification[[pth]])) {
    bands <- c(bands, sum(tab[as.numeric(labels(Rowv[[pth]]))]))
  } else {
    q$push(c(pth, 2))
    q$push(c(pth, 1))
  }
}

btotal <- cumsum(bands)
rects <- tibble(
  from = c(0, head(btotal, length(btotal) - 1)),
  to = btotal,
) %>%
  subset(to - from >= 2000) %>%
  tibble(
    label = head(LETTERS, length(from)),
    annot = c(
      "G&K L",
      "G&K L",
      "",
      "",
      "C&S L",
      "",
      "Kc167 E",
      "",
      "C L",
      "C&S L",
      "Kc L",
      "C E",
      "",
      "",
      "",
      "G E",
      "",
      "G E",
      "C E",
      "G&K E",
      "K E"
    )
  )
ggdrect <- ggplot(rects, aes(xmin = 0, ymin=from, xmax=1, ymax=to, fill=label)) +
  geom_rect() +
  geom_text(aes(x=0.5, y=(from+to)/2, label=annot), size = 3 * 25.4 / 72) +
  coord_cartesian(expand = F) +
  scale_x_continuous(breaks = NULL) +
  scale_y_continuous(breaks = NULL) +
  scale_fill_hue(
    guide = guide_legend(override.aes = list(fill="transparent"), nrow = 1)
  ) +
  labs(x = NULL, y = NULL) +
  theme_minimal() +
  theme(
    legend.position = "bottom",
    legend.text = element_blank(),
    legend.title = element_blank(),
  )

ggdrect

# %% [code]
library(ggnewscale)
library(ggplot2)
bh <- 1
bw <- 2
bb <- c(0, 1)
ggplot(
  melt(Image),
  aes(Var2, Var1)
) +
  geom_polygon(aes(fill=E), data = tibble(Var2=1:3, Var1=c(1,3,2), E=2)) +
  scale_fill_gradient("P(E)", high=repli_level_colors$E, limits=c(0,1), breaks=bb, labels=percent, guide=guide_colorbar(order=1, barheight=bh, barwidth=bw)) +
  new_scale_fill() +
  geom_polygon(aes(fill=EM), data = tibble(Var2=1:3, Var1=c(1,3,2), EM=2)) +
  scale_fill_gradient("P(EM)", high=repli_level_colors$EM, limits=c(0,1), breaks=bb, labels=percent, guide=guide_colorbar(order=2, barheight=bh, barwidth=bw)) +
  new_scale_fill() +
  geom_polygon(aes(fill=ML), data = tibble(Var2=1:3, Var1=c(1,3,2), ML=2)) +
  scale_fill_gradient("P(ML)", high=repli_level_colors$ML, limits=c(0,1), breaks=bb, labels=percent, guide=guide_colorbar(order=3, barheight=bh, barwidth=bw)) +
  new_scale_fill() +
  geom_polygon(aes(fill=L), data = tibble(Var2=1:3, Var1=c(1,3,2), L=2)) +
  scale_fill_gradient("P(L)", high=repli_level_colors$L, limits=c(0,1), breaks=bb, labels=percent, guide=guide_colorbar(order=4, barheight=bh, barwidth=bw)) +
  new_scale_fill() +
  geom_raster(aes(fill=value), data = \(data) data %>% subset(between(Var2, 1, 64))) +
  geom_raster(aes(fill=value, Var2+2), data = \(data) data %>% subset(between(Var2, 2^6+1, 0x80))) +
  geom_raster(aes(fill=value, Var2+4), data = \(data) data %>% subset(between(Var2, 0x81, 0xC0))) +
  geom_raster(aes(fill=value, Var2+6), data = \(data) data %>% subset(between(Var2, 0xC1, 0x100))) +
  scale_x_continuous(
    breaks = c(
      0x21, 0x63, 0xA5, 0xE7
    ),
    labels = c(
      "GSC", "CySC", "Kc167", "S2"
    )
  ) +
  scale_y_continuous(breaks = NULL) +
  scale_fill_identity() +
  labs(x = NULL, y = NULL) +
  coord_cartesian(expand = F) +
  theme_minimal() +
  theme(legend.position = "bottom")

# %% [code]
plot(
  cbind(ggplotGrob(ggd), ggplotGrob(ggdrect), ggplotGrob(last_plot()))
)

# %% [code]
ggsave("Heatmap.pdf", last_plot() + theme(aspect.ratio = 1), w=6, h=4)
file.size("Heatmap.pdf")/1024/1024

# %% [code]
library(ggdendro)
tree <- dendro_data(Rowv, type="rectangle")
tree

# %% [code]
Values <- tibble(
  post[1],
  Germline = repli.timing_Germline_chr$score,
  Somatic = repli.timing_Somatic_chr$score,
  Kc167 = repli.timing_Kc167_chr$score,
  S2 = repli.timing_S2_chr$score,
)
nrow <- 1024
Values <- Values %>%
  mutate(
    level = cut(rowname, seq(0, length(rowname), length.out=nrow+1)),
    .keep = "unused"
  ) %>%
  group_by(level) %>%
  summarise_all(mean)
ggplot(
  melt(as.matrix(Values[-1])),
  aes(Var1, Var2, fill=value)
) +
  geom_raster()

# %% [code]
library(colorspace)
library(OpenImageR)
Image <- tibble(post[1], post[-1][rowOrder, ])
nrow <- 1024
Image <- Image %>%
  mutate(
    level = cut(rowname, seq(0, length(rowname), length.out=nrow+1)),
    .keep = "unused"
  ) %>%
  group_by(level) %>%
  summarise_all(mean)
Image <- mapply(
  \(v, pal) pal[as.numeric(cut(v, unit_scale_cuts))],
  Image[-1],
  repli_palettes
)
Image <- list(
  Image[, c(1, 2,2,3,3, 4,4)] %>%
    hex2RGB() %>%
    `@`(value = "coords") %>%
    array(c(nrow(Image), 7, 3)),
  Image[, c(1, 2,2,3,3, 4,4)+4] %>%
    hex2RGB() %>%
    `@`(value = "coords") %>%
    array(c(nrow(Image), 7, 3)),
  Image[, c(1, 2,2,3,3, 4,4)+8] %>%
    hex2RGB() %>%
    `@`(value = "coords") %>%
    array(c(nrow(Image), 7, 3)),
  Image[, c(1, 2,2,3,3, 4,4)+12] %>%
    hex2RGB() %>%
    `@`(value = "coords") %>%
    array(c(nrow(Image), 7, 3))
)
width <- 64
Image <- Image %>%
  sapply(
    \(M) {
      M <- M * 255
      M2 <- resizeImage(M, nrow, width, method = "bilinear")
      pmin(pmax(M2 / 255, 0), 1)
    },
    simplify = FALSE
  )
Image <- Image %>%
  sapply(
    \(M) M %>%
      matrix(nrow = dim(M)[1] * dim(M)[2]) %>%
      sRGB() %>%
      hex() %>%
      matrix(nrow = nrow),
    simplify=F
  )
dim(Image[[1]])
Image <- do.call(cbind, Image)

# %% [code]
repli_bar <- array(
  rep(
    unlist(repli_level_colors, use.names=F),
    c(1, 2, 2, 2)
  ) %>%
    rep(10) %>%
    hex2RGB() %>%
    `@`(value = "coords"),
  dim = c(7, 10, 3)
)
repli_bar <- repli_bar %>%
  resizeImage(
    w = 64, h = 10, "bilinear"
  )
repli_bar <- repli_bar[, 5, ] %>%
  pmax(0) %>%
  pmin(255) %>%
  `/`(255) %>%
  sRGB() %>%
  hex()
repli_bar

# %% [code]
nrow <- 1024
level <- cut(order(rowOrder), seq(0, length(rowOrder), length.out=nrow+1))
Post_Band <- tibble(
  GSC = tibble(
    level = rep(as.numeric(level), each = length(repli.prior.distribution$X)),
    repli.posterior_Germline_chr
  ) %>%
    group_by(level) %>%
    reframe(
      index = seq_along(repli.prior.distribution$X),
      prob = matrix(prob, nrow=length(repli.prior.distribution$X)) %>%
        `/`(rep(colSums(. / D_Timing_D_Angle), each = length(repli.prior.distribution$X))) %>%
        rowMeans()
    ) %>%
      acast(level ~ index),
  CySC = tibble(
    level = rep(as.numeric(level), each = length(repli.prior.distribution$X)),
    repli.posterior_Somatic_chr
  ) %>%
    group_by(level) %>%
    reframe(
      index = seq_along(repli.prior.distribution$X),
      prob = matrix(prob, nrow=length(repli.prior.distribution$X)) %>%
        `/`(rep(colSums(. / D_Timing_D_Angle), each = length(repli.prior.distribution$X))) %>%
        rowMeans()
    ) %>%
      acast(level ~ index),
  Kc167 = tibble(
    level = rep(as.numeric(level), each = length(repli.prior.distribution$X)),
    repli.posterior_Kc167_chr
  ) %>%
    group_by(level) %>%
    reframe(
      index = seq_along(repli.prior.distribution$X),
      prob = matrix(prob, nrow=length(repli.prior.distribution$X)) %>%
        `/`(rep(colSums(. / D_Timing_D_Angle), each = length(repli.prior.distribution$X))) %>%
        rowMeans()
    ) %>%
      acast(level ~ index),
  S2 = tibble(
    level = rep(as.numeric(level), each = length(repli.prior.distribution$X)),
    repli.posterior_S2_chr
  ) %>%
    group_by(level) %>%
    reframe(
      index = seq_along(repli.prior.distribution$X),
      prob = matrix(prob, nrow=length(repli.prior.distribution$X)) %>%
        `/`(rep(colSums(. / D_Timing_D_Angle), each = length(repli.prior.distribution$X))) %>%
        rowMeans()
    ) %>%
      acast(level ~ index),
)


# %% [code]
Post_Band$GSC[800,, drop=T]

# %% [code]
plot(Post_Band$Kc167[800,, drop=T], type='l')

# %% [code]
Image <- apply(
  Post_Band$GSC,
  1,
  \(v) approx(rev(Timing), rev(v), xout=seq(-63/64, 63/64, by=1/32))$y %>%
    `/`(max(.))
) %>%
  t()
dim(Image)

# %% [code]
Image <- Post_Band %>%
  sapply(
    \(img) mixcolor(
      apply(
        img,
        1,
      \(v) approx(rev(Timing), rev(v), xout=seq(63/64, -63/64, by=-1/32))$y %>%
          `/`(max(.))
      ) %>%
        t(),
      hex2RGB("#000000"),
      matrix(
        rep(repli_bar, nrow),
        nrow=nrow,
        byrow=TRUE
      ) %>%
        hex2RGB()
    ) %>%
      hex() %>%
      matrix(nrow=nrow),
    simplify=FALSE
  )

# %% [code]
library(ggnewscale)
library(ggplot2)

gg <- ggplot(
  data.frame(),
  aes(Var2, Var1)
) +
  geom_polygon(aes(fill=E), data = tibble(Var2=1:3, Var1=c(1,3,2), E=2)) +
  scale_fill_gradient("P(E)", high=repli_level_colors$E, limits=c(0,1), breaks=bb, labels=percent, guide=guide_colorbar(order=1, barheight=bh, barwidth=bw)) +
  new_scale_fill() +
  geom_polygon(aes(fill=EM), data = tibble(Var2=1:3, Var1=c(1,3,2), EM=2)) +
  scale_fill_gradient("P(EM)", high=repli_level_colors$EM, limits=c(0,1), breaks=bb, labels=percent, guide=guide_colorbar(order=2, barheight=bh, barwidth=bw)) +
  new_scale_fill() +
  geom_polygon(aes(fill=ML), data = tibble(Var2=1:3, Var1=c(1,3,2), ML=2)) +
  scale_fill_gradient("P(ML)", high=repli_level_colors$ML, limits=c(0,1), breaks=bb, labels=percent, guide=guide_colorbar(order=3, barheight=bh, barwidth=bw)) +
  new_scale_fill() +
  geom_polygon(aes(fill=L), data = tibble(Var2=1:3, Var1=c(1,3,2), L=2)) +
  scale_fill_gradient("P(L)", high=repli_level_colors$L, limits=c(0,1), breaks=bb, labels=percent, guide=guide_colorbar(order=4, barheight=bh, barwidth=bw)) +
  new_scale_fill() +
  geom_polygon(data = tibble(Var2=1:3, Var1=c(1,3,2), L=2), fill = "white") +

  geom_raster(aes(fill = value), melt(Image$GSC)) +
  geom_raster(aes(Var2 + 0x42, fill = value), data = melt(Image$CySC)) +
  geom_raster(aes(Var2 + 0x84, fill = value), data = melt(Image$Kc167)) +
  geom_raster(aes(Var2 + 0xC6, fill = value), data = melt(Image$S2)) +
  scale_fill_identity() +
  scale_x_continuous(
    breaks = c(
      0x21, 0x63, 0xA5, 0xE7
    ),
    labels = c(
      "GSC", "CySC", "Kc167", "S2"
    )
  ) +
  scale_y_continuous(breaks = NULL) +
  scale_fill_identity() +
  labs(x = NULL, y = NULL) +
  coord_cartesian(expand = F) +
  theme_minimal() +
  theme(legend.position = "bottom")
gg

# %% [code]
attributes(Colv[[1]])

# %% [code]
ColPlot <- Colv
i <- 1
ColPlot[[i]] <- ColPlot[[i]] %>% `attr<-`("height", value = 175)
i <- c(2, 1)
ColPlot[[i]] <- ColPlot[[i]] %>% `attr<-`("height", value = 175)
i <- c(2, 2, 1)
ColPlot[[i]] <- ColPlot[[i]] %>% `attr<-`("height", value = 175)
i <- c(2, 2, 2)
ColPlot[[i]] <- ColPlot[[i]] %>% `attr<-`("height", value = 175)
Y_Margin <- segment(dendro_data(ColPlot, type = "rectangle")) %>%
  ggplot(aes(x, y, xend = xend, yend = yend)) +
  geom_segment() +
  coord_cartesian(c(0.5, 4.5), NULL, ex=F) +
  theme_void()
Y_Margin + theme_minimal()

# %% [code]
library(egg)
library(grid)
library(gtable)
pdf("illustrations/Fig6Dendrogram.pdf", w=7.5, h=5)
grob <- cbind(
  set_panel_size(
    ggd + theme(plot.margin = margin(30, , 5.5, 5.5)),
    w = unit(0.5, "in"), h = unit(3, "in")
  ),
  set_panel_size(
    ggdrect + theme(plot.margin = margin(, , 5.5, )),
    w = unit(1, "in")
  ),
  set_panel_size(gg + theme(plot.margin = margin(5.5, , 5.5, 2)), w = unit(3, "in"))
) %>%
  gtable_add_grob(
    ggplotGrob(Y_Margin),
    t = 1,
    l = 23
  )
grid.draw(grob)
dev.off()
file.size("illustrations/Fig6Dendrogram.pdf")
