# Supplementary material for: Cell-type- and chromosome-specific chromatin landscapes and DNA replication programs of Drosophila testis tumor stem cell–like cells
Source: Genome Res. 2026 Jan;36(1):83–101. doi: 10.1101/gr.280809.125 (PMC12758400; doi:10.1101/gr.280809.125)
Supplement: Supplement 8 [file Supplemental_Code.zip › Upd-Germline-Genomics-main/illustrations/H3-GFP.ipynb]

# %% [code]
setwd("~/Upd-Germline-Genomics")

# %% [code]
source("_targets.R")

# %% [code]
library(cowplot)
library(ggplot2)
library(ggrastr)
library(scales)

# %% [code]
tar_load(
  c(
    Upd_sc,
    Upd_decontX,
    shuffle_feature_plot
  )
)

# %% [code]
Upd_sc[["DECONTX"]] <- Upd_decontX
DefaultAssay(Upd_sc) <- "DECONTX"

# %% [code]
as.matrix(Upd_decontX@layers$counts[1:5, 1:5])

# %% [code]
as.matrix(Upd_decontX@layers$data[1:5, 1:5])

# %% [code]
FetchData(Upd_sc, c("batch", "H3-GFP")) %>%
  group_by(batch) %>%
  summarise(
    across(
      everything(),
      list(
        mean=mean,
        sd=sd,
        max=max
      )
    )
  )

# %% [code]
Upd_sc_feature_plot(
  subset(Upd_sc, batch == "nos.1"),
  "H3-GFP",
  grep("nos.1", shuffle_feature_plot, value=T),
  assay="DECONTX"
)

# %% [code]
library(egg)
library(grid)

# %% [code]
w <- unit(1.5, "in")
h <- unit(0.75 * 1.5, "in")
max_expr <- max(unlist(FetchData(Upd_sc, "H3-GFP")))
report <- cbind(
  rbind(
    set_panel_size(
      Upd_sc_feature_plot(
        subset(Upd_sc, batch == "nos.1"),
        "H3-GFP",
        grep("^nos.1", shuffle_feature_plot, value=T),
        assay="DECONTX"
      ) +
        geom_blank(
          data = tibble(umap_1=0, umap_2=0, LogNormalize=max_expr)
        ) +
        labs(title = "Nanos-driven", tag = NULL, x = NULL) +
        theme(legend.position = "none"),
      w = w,
      h = h
    ),
    set_panel_size(
      Upd_sc_feature_plot(
        subset(Upd_sc, batch == "nos.2"),
        "H3-GFP",
        grep("^nos.2", shuffle_feature_plot, value=T),
        assay="DECONTX"
      ) +
        geom_blank(
          data = tibble(umap_1=0, umap_2=0, LogNormalize=max_expr)
        ) +
        labs(title = NULL, tag = NULL) +
        theme(legend.position = "none"),
      w = w,
      h = h
    )
  ),
  rbind(
    set_panel_size(
      Upd_sc_feature_plot(
        subset(Upd_sc, batch == "tj.1"),
        "H3-GFP",
        grep("^tj.1", shuffle_feature_plot, value=T),
        assay="DECONTX"
      ) +
        geom_blank(
          data = tibble(umap_1=0, umap_2=0, LogNormalize=max_expr)
        ) +
        labs(title = "TrafficJam-driven", tag = NULL, x = NULL),
      w = w,
      h = h
    ),
    set_panel_size(
      Upd_sc_feature_plot(
        subset(Upd_sc, batch == "tj.2"),
        "H3-GFP",
        grep("^tj.2", shuffle_feature_plot, value=T),
        assay="DECONTX"
      ) +
        geom_blank(
          data = tibble(umap_1=0, umap_2=0, LogNormalize=max_expr)
        ) +
        labs(title = NULL, tag = NULL) +
        guides(
          color = guide_colorbar(
            "",
            barwidth = 0,
          )
        ) +
        theme(
          legend.text = element_text(color = "transparent"),
        ),
      w = w,
      h = h
    )
  )
)
grid.draw(report)

# %% [code]
ggsave("figure/Integrated-scRNAseq/Gene-H3-GFP.pdf", report, w=6, h=6)
