# Supplementary material for: Cell-type- and chromosome-specific chromatin landscapes and DNA replication programs of Drosophila testis tumor stem cell–like cells
Source: Genome Res. 2026 Jan;36(1):83–101. doi: 10.1101/gr.280809.125 (PMC12758400; doi:10.1101/gr.280809.125)
Supplement: Supplement 8 [file Supplemental_Code.zip › Upd-Germline-Genomics-main/illustrations/Histone-Code-Scatter.ipynb]

# %% [markdown]
## logCPM & Histone Code Analysis of Variance

# %% [code]
library(dplyr)
library(egg)
library(ggplot2)
library(GenomicRanges)
library(magrittr)
library(reshape2)
library(scales)
library(targets)
library(tibble)

# %% [code]
pdfFonts(sans = pdfFonts()$Helvetica)
postscriptFonts(sans = postscriptFonts()$Helvetica)
theme_set(
  theme_bw() +
    theme(
      axis.text = element_text(color = "#000000", size = rel(1.2)),
      axis.title = element_text(size = rel(1.2)),
      legend.position = "none",
      panel.background = element_rect(fill="transparent"),
      # We want the facet text to appear as a title of the graphic. Not as a
      # detail akin to the axis break labels!
      strip.text = element_text(size = ggplot2::rel(1.2))
    )
)

# %% [code]
setwd("~/Upd-Germline-Genomics")

# %% [code]
# tar_load(matches("chic.experiment.quantify.smooth_bw40.*chr$"))
tar_load(chic.gene.enrichment.l2fc)
# tar_load(chic.gene.tss.diameter_40_chr)
tar_load(quartile.factor_Germline)
tar_load(quartile.factor_Somatic)
tar_load(Upd_cpm)

# %% [code]
print(tibble(chic.gene.enrichment.l2fc, as_tibble(Upd_cpm)), n=5, width=1000)

# %% [code]
library(spatstat.univar)
log2 <- \(x) log(x) / log(2)
tracks <- sapply(
  c(
    "chic.experiment.quantify.smooth_bw40_H3K4_Germline_CN_chr",
    "chic.experiment.quantify.smooth_bw40_H3K27_Germline_CN_chr",
    "chic.experiment.quantify.smooth_bw40_H3K9_Germline_CN_chr",
    "chic.experiment.quantify.smooth_bw40_H3K4_Somatic_CN_chr",
    "chic.experiment.quantify.smooth_bw40_H3K27_Somatic_CN_chr",
    "chic.experiment.quantify.smooth_bw40_H3K9_Somatic_CN_chr"
  ),
  \(n) {
    track <- get(n)
    data <- elementMetadata(track)
    score <- (data[, 2] / data[, 1]) %>%
      # replace(data[, 1] < 0.1, NA) %>%
      log2()
  }
) %>%
  as_tibble()
weights <- sapply(
  c(
    "chic.experiment.quantify.smooth_bw40_H3K4_Germline_CN_chr",
    "chic.experiment.quantify.smooth_bw40_H3K27_Germline_CN_chr",
    "chic.experiment.quantify.smooth_bw40_H3K9_Germline_CN_chr",
    "chic.experiment.quantify.smooth_bw40_H3K4_Somatic_CN_chr",
    "chic.experiment.quantify.smooth_bw40_H3K27_Somatic_CN_chr",
    "chic.experiment.quantify.smooth_bw40_H3K9_Somatic_CN_chr"
  ),
  \(n) {
    track <- get(n)
    elementMetadata(track)[, 1]
  }
) %>%
  as_tibble()
colnames(tracks) <- c(
  "H3K4_Germline",
  "H3K27_Germline",
  "H3K9_Germline",
  "H3K4_Somatic",
  "H3K27_Somatic",
  "H3K9_Somatic"
)
print(dim(tracks))
assay.meta.data <- as_tibble(read.csv("scRNA-seq-Assay-Metadata.csv"))
enrichment_new <- tibble(
  symbol = assay.meta.data$X,
  mapply(
    \(tr, w) tibble(chic.gene.tss.diameter_40_chr, L2FC = tr[loc]) %>%
      group_by(symbol) %>%
      summarise(
        # L2FC = max(c(-Inf, L2FC), na.rm=T)
        L2FC = ewcdf(
          tr %>% subset(is.finite(tr)),
          weights = w %>% subset(is.finite(tr))
        )(
          0.975
        )
      ) %>%
      arrange(match(symbol, assay.meta.data$X)) %>%
      pull(L2FC) %>%
      replace(!is.finite(.), NA),
    tracks,
    weights
  ) %>%
    as_tibble()
)
print(enrichment_new)

# %% [code]
marks <- data.frame(
  celltype = c("Germline", "Somatic") %>% factor(., .) %>% rep(each = 3 * nrow(Upd_cpm)),
  mark = c("H3K4me3", "H3K27me3", "H3K9me3") %>% factor(., .) %>% rep(each = nrow(Upd_cpm)),
  melt(chic.gene.enrichment.l2fc[7:12], variable.name = "group", value.name = "L2FC"),
  logCPM = c(
    rep(log(Upd_cpm[, "germline"]) / log(10), 3) %>%
      replace(!is.finite(.), NA),
    rep(log(Upd_cpm[, "somatic"]) / log(10), 3) %>%
      replace(!is.finite(.), NA)
  ),
  color = c(
    rep(quartile.factor_Germline, 3),
    rep(quartile.factor_Somatic, 3)
  ) %>%
    structure(levels = c("off", "low", "medium", "high"), class = "factor")
) %>%
  tibble() %>%
  print()

# %% [code]
logCPM_constant <- marks$logCPM[marks$mark == "H3K4me3"] %>%
  split(marks$celltype[marks$mark == "H3K4me3"])
weighted_membership_coef <- tibble(
  subset(marks, mark == "H3K4me3", select = c(celltype, color, logCPM))
) %>%
  group_by(celltype, color) %>%
  summarise(mu = mean(logCPM, na.rm=T), sd = sd(logCPM, na.rm=T))
weighted_membership <- weighted_membership_coef %>%
  group_by(celltype) %>%
  reframe(
    mapply(
      \(mu, sd) dnorm(logCPM_constant[[celltype[1]]], mu, sd), mu, sd
    ) %>%
      matrix(nrow = nrow(.), ncol = ncol(.), dimnames = list(NULL, color)) %>%
      as_tibble()
  )
weighted_membership_range <- tibble(
  subset(marks, mark == "H3K4me3", select = c(celltype, color, logCPM))
) %>%
  group_by(celltype, color) %>%
  summarise(lower = min(logCPM, na.rm=T), upper = max(logCPM, na.rm=T))
weighted_membership <- weighted_membership_range %>%
  group_by(celltype) %>%
  reframe(
    mapply(
      \(lower, upper) ifelse(
        between(logCPM_constant[[celltype[1]]], lower, upper),
        (1 - abs((logCPM_constant[[celltype[1]]] - lower) / (upper - lower) * 2 - 1)^3)^3,
        0
      ),
      lower, upper
    ) %>%
      matrix(nrow = nrow(.), ncol = ncol(.), dimnames = list(NULL, color)) %>%
      as_tibble()
  )
pearson <- tibble(
  marks,
  weighted_membership %>%
    dplyr::slice(
      c(
        rep(seq_along(logCPM_constant$Germline), 3),
        rep(length(logCPM_constant$Germline) + seq_along(logCPM_constant$Somatic), 3)
      )
    ) %>%
    subset(select=-celltype)
) %>%
  mutate(
    logCPM = logCPM %>% replace(!is.finite(logCPM) | !is.finite(L2FC), NA),
    L2FC = L2FC %>% replace(!is.finite(logCPM) | !is.finite(L2FC), NA),
  ) %>%
  group_by(celltype, mark) %>%
  summarise(
    mu_logCPM_off = weighted.mean(logCPM, off, na.rm=T),
    mu_logCPM_low = weighted.mean(logCPM, low, na.rm=T),
    mu_logCPM_medium = weighted.mean(logCPM, medium, na.rm=T),
    mu_logCPM_high = weighted.mean(logCPM, high, na.rm=T),
    mu_L2FC_off = weighted.mean(L2FC, off, na.rm=T),
    mu_L2FC_low = weighted.mean(L2FC, low, na.rm=T),
    mu_L2FC_medium = weighted.mean(L2FC, medium, na.rm=T),
    mu_L2FC_high = weighted.mean(L2FC, high, na.rm=T),
    off = weighted.mean((logCPM - mu_logCPM_off) * (L2FC - mu_L2FC_off), off, na.rm=T) /
      sqrt(weighted.mean((logCPM - mu_logCPM_off)^2, off, na.rm=T)) /
      sqrt(weighted.mean((L2FC - mu_L2FC_off)^2, off, na.rm=T)),
    low = weighted.mean((logCPM - mu_logCPM_low) * (L2FC - mu_L2FC_low), low, na.rm=T) /
      sqrt(weighted.mean((logCPM - mu_logCPM_low)^2, low, na.rm=T)) /
      sqrt(weighted.mean((L2FC - mu_L2FC_low)^2, low, na.rm=T)),
    medium = weighted.mean((logCPM - mu_logCPM_medium) * (L2FC - mu_L2FC_medium), medium, na.rm=T) /
      sqrt(weighted.mean((logCPM - mu_logCPM_medium)^2, medium, na.rm=T)) /
      sqrt(weighted.mean((L2FC - mu_L2FC_medium)^2, medium, na.rm=T)),
    high = weighted.mean((logCPM - mu_logCPM_high) * (L2FC - mu_L2FC_high), high, na.rm=T) /
      sqrt(weighted.mean((logCPM - mu_logCPM_high)^2, high, na.rm=T)) /
      sqrt(weighted.mean((L2FC - mu_L2FC_high)^2, high, na.rm=T)),
  ) %>%
  subset(select = -c(mu_logCPM_off, mu_logCPM_low, mu_logCPM_medium, mu_logCPM_high, mu_L2FC_off, mu_L2FC_low, mu_L2FC_medium, mu_L2FC_high))
colnames(pearson)[3:6] <- c("OffRegion", "LowRegion", "MediumRegion", "HighRegion")
write.table(
  mutate(pearson, OffRegion = round(OffRegion, 3), LowRegion = round(LowRegion, 3), MediumRegion = round(MediumRegion, 3), HighRegion = round(HighRegion, 3)),
  "figure/Both-Cell-Types/CHIC-TSS-AllMarks-Scatter-Pearson-R.csv",
  sep = ",", quote = F, row.names = F
)
pearson

# %% [code]
xlim <- c(-3, 3)
ylim <- c(-3, 5)
# marktrend <- marks %>%
#   group_by(group, color) %>%
marktrend <- tibble(
  marks,
  weighted_membership %>%
    dplyr::slice(
      c(
        rep(seq_along(logCPM_constant$Germline), 3),
        rep(length(logCPM_constant$Germline) + seq_along(logCPM_constant$Somatic), 3)
      )
    ) %>%
    subset(select=-celltype)
) %>%
  group_by(group) %>%
  reframe(
    color = c("off", "low", "medium", "high"),
    intercept = c(
      coef(lm(logCPM ~ L2FC, weights = off))[1],
      coef(lm(logCPM ~ L2FC, weights = low))[1],
      coef(lm(logCPM ~ L2FC, weights = medium))[1],
      coef(lm(logCPM ~ L2FC, weights = high))[1]
    ),
    slope = c(
      coef(lm(logCPM ~ L2FC, weights = off))[2],
      coef(lm(logCPM ~ L2FC, weights = low))[2],
      coef(lm(logCPM ~ L2FC, weights = medium))[2],
      coef(lm(logCPM ~ L2FC, weights = high))[2]
    ),
    y = oob_squish(min(logCPM, na.rm=T), ylim),
    yend = oob_squish(max(logCPM, na.rm=T), ylim) %>%
      replace(. > 4, max(ylim)),
    x = (y - intercept) / slope,
    xend = (yend - intercept) / slope,
    x = x %>% oob_squish(xlim),
    xend = xend %>% oob_squish(xlim),
    y = x * slope + intercept,
    yend = xend * slope + intercept,
  ) %>%
  print(n = 24)

# %% [code]
xlim <- c(-3, 3)
ylim <- c(-3, 5)
markribbon <- marks %>%
  group_by(group, color) %>%
  reframe(
    x = seq(xlim[1], xlim[2], by = 0.05),
    y = predict(lm(logCPM ~ L2FC), list(L2FC = x), se.fit = T)$fit,
    ymin = predict(lm(logCPM ~ L2FC), list(L2FC = x), se.fit = T) %$%
      (fit - qnorm(0.975) * se.fit),
    ymax = predict(lm(logCPM ~ L2FC), list(L2FC = x), se.fit = T) %$%
      (fit + qnorm(0.975) * se.fit),
  ) %>%
  print(n = 24)

# %% [code]
x <- 1:5
y <- 1-2*x + rnorm(n=5)
summary(predict(loess(y ~ x), newdata=1:12))

# %% [code]
xlim <- c(-3, 3)
ylim <- c(-3, 5)
markloess <- marks %>%
  group_by(group) %>%
  reframe(
    y = seq(min(ylim), max(ylim), by=0.01) %>%
      round(2) %>%
      subset(between(., logCPM %>% subset(. > -6) %>% quantile(0.025), logCPM %>% subset(. > -6) %>% quantile(0.975))),
    predict(
      loess(L2FC ~ logCPM),
      newdata=y # ,
      # se = TRUE
    ) %>%
      data.frame(fit = ., se.fit = NA) %>%
      reframe(L2FC = fit, L2FC.se = se.fit),
    logCPM = y
  ) %>%
  print()

# %% [code]
abundance_colors = viridisLite::viridis(5)[-1]
marks %>%
  ggplot() +
  geom_point(
    aes(L2FC, logCPM, color=color),
    size = 0.25, stroke=NA
  ) +
  # geom_segment(
  #   aes(x, y, xend = xend, yend = yend),
  #   data = marktrend,
  #   color = "black"
  # ) +
  # geom_ribbon(
  #   aes(x, ymin = ymin, ymax = ymax, fill = color),
  #   data = markribbon,
  #   alpha = 0.25
  # ) +
  # geom_line(
  #   aes(x, y, group = interaction(group, color)),
  #   data = markribbon,
  #   linewidth = 0.5 * 25.4 / 72
  # ) +
  geom_path(
    aes(L2FC, logCPM, group=group),
    data = markloess,
    color = "#991010",
    linewidth = 25.4 / 72 * 2
  ) +
  facet_wrap(vars(group), nrow=2, ncol=3, drop = F) +
  scale_x_continuous(breaks = c(-2, 0, 2), limits = xlim, oob = squish, expand = FALSE) +
  scale_y_continuous(breaks = seq(-3, 5, by = 2)) +
  scale_color_manual(values = abundance_colors) +
  scale_fill_manual(values = muted(abundance_colors, c = 80, l = 30)) +
  coord_cartesian(NULL, c(-3, 5), expand = FALSE) +
  labs(x = "L2FC (500 bp Monosomes at TSS)", y = bquote(log[10]*"(CPM)")) +
  theme(aspect.ratio = 1.5)

# %% [code]
marks %>%
  subset(mark == "H3K4me3") %>%
  group_by(celltype) %>% summarise(length(which(color == "high" & logCPM <= quantile(logCPM, 0.975, na.rm=T))) / length(which(color == "high")))

# %% [code]
library(ggrastr)
cairo_pdf("figure/Both-Cell-Types/CHIC-TSS-AllMarks-Scatter.pdf", w=5, h=5.5)
print(rasterise(last_plot(), layers="Point", dpi=300))
dev.off()

# %% [code]
stats <- marks %>%
  group_by(group) %>%
  summarise(
    WithinOff = cor(L2FC[color == "off"], logCPM[color == "off"], use = "complete"),
    WithinLow =  cor(L2FC[color == "low"], logCPM[color == "low"], use = "complete"),
    WithinMedium =  cor(L2FC[color == "medium"], logCPM[color == "medium"], use = "complete"),
    WithinHigh =  cor(L2FC[color == "high"], logCPM[color == "high"], use = "complete"),
    SumOfSquaresBetween =  cor(
        (
          L2FC %>%
            split(color) %>%
            sapply(purrr::partial(mean, na.rm=T))
        )[color],
        (
          logCPM %>%
            split(color) %>%
            sapply(purrr::partial(mean, na.rm=T))
        )[color],
        use = "complete"
      )
  ) %>%
  print()

# %% [code]
write.table(
  stats %>% mutate(group = as.character(group)),
  "figure/Both-Cell-Types/CHIC-TSS-AllMarks-Scatter-Pearson-R.csv",
  sep = ",", quote = F, row.names = F
)

# %% [code]
stats <- marks %>%
  group_by(group, color) %>%
  summarise(value = markloess[markloess$group == group[1] & markloess$logCPM == round(median(logCPM, na.rm=T), 2), ]$L2FC %>% round(3)) %>%
  dcast(group ~ color) %>%
  print()

# %% [code]
write.table(
  stats %>% mutate(group = as.character(group)),
  "figure/Both-Cell-Types/CHIC-TSS-AllMarks-Scatter-L2FC-Fit.csv",
  sep = ",", quote = F, row.names = F
)

# %% [markdown]
## Histone Code Classification with Both-Cell-Types Single-Cell Classification

# %% [code]
tar_load(chic.gene.enrichment)

# %% [markdown]
Germline Classification

# %% [code]
with(
  tibble(chic.gene.enrichment, as_tibble(Upd_cpm)),
  table(
    K4 = H3K4_Germline < 0.001,
    K27 = H3K27_Germline < 0.001,
    activity = germline >= 5
  )
)

# %% [markdown]
Somatic Classification

# %% [code]
with(
  tibble(chic.gene.enrichment, as_tibble(Upd_cpm)),
  table(
    K4 = H3K4_Somatic < 0.001,
    K27 = H3K27_Somatic < 0.001,
    activity = somatic >= 5
  )
)

# %% [code]
with(
  tibble(chic.gene.enrichment, as_tibble(Upd_cpm)),
  table(
    interaction(H3K4_Somatic < 0.001, H3K27_Somatic < 0.001)[somatic >= 5]
  )
)

# %% [code]
data <- with(
  tibble(chic.gene.enrichment, germline = quartile.factor_Germline, somatic = quartile.factor_Somatic),
  rbind(
    tibble(
      celltype = "Germline",
      histone = interaction(H3K4_Germline < 0.001, H3K27_Germline < 0.001),
      tx = interaction(quartile.factor_Germline != "Q1", quartile.factor_Somatic != "Q1"),
    ),
    tibble(
      celltype = "Somatic",
      histone = interaction(H3K4_Somatic < 0.001, H3K27_Somatic < 0.001),
      tx = interaction(quartile.factor_Germline != "Q1", quartile.factor_Somatic != "Q1"),
    )
  )
) %>%
  subset(tx != "FALSE.FALSE") %>%
  mutate(
    histone = histone %>%
      structure(
        levels = c("~", "H3K4me3", "H3K27me3", "bivalent"),
        class = "factor"
      ),
    tx = tx %>%
      structure(
        levels = c("off", "GermlineExclusive", "SomaticExclusive", "NonExclusive"),
        class = "factor"
      ),
  ) %>%
  print()
quant_color <- c(
  germline = "#5DC663",
  somatic = "#D845E8" , nonexclusive = "#c4e3e7"
)
n <- group_by(data, celltype, histone) %>% tally() %>% pull(n) %>% max()
data %>%
  subset(!is.na(histone)) %>%
  mutate(celltype = celltype %>% factor() %>% recode(Germline="GSC", Somatic="CySC")) %>%
  ggplot(aes(celltype, fill=tx)) +
  facet_grid(~histone, switch="x") +
  geom_bar(pos = position_stack(rev=T)) +
  scale_fill_manual(values = setNames(quant_color, NULL)) +
  coord_cartesian(c(0.4, 2.6), c(0, n * 1.05), expand=F) +
  labs(x = "Cell-Specific Bulk Genomics Class", y = "Both Cell Types Single-Cell Class", fill = "Quant. Group") +
  theme(
    aspect.ratio = 4,
    legend.position = "right",
    panel.border = element_rect(color = NA),
    panel.spacing = unit(-.01,"cm"),
    strip.background = element_rect(fill = NA, color = NA),
    strip.placement = "outside"
  )

# %% [code]
cairo_pdf("figure/Both-Cell-Types/CHIC-Exclusive-Gene-Expression-Bar-Plot.pdf", w=7.75, height=5)
cowplot::plot_grid(
  set_panel_size(last_plot(), w=unit(1.25,"in"), h=unit(3.75,"in"))
)
dev.off()

# %% [code]
data %>%
  subset(!is.na(histone)) %>%
  mutate(celltype = celltype %>% factor() %>% recode(Germline="GSC", Somatic="CySC")) %>%
  ggplot(aes(celltype, fill=tx)) +
  facet_grid(~histone, switch="x") +
  geom_bar(position = position_fill(rev=T)) +
  scale_y_continuous(labels = percent) +
  scale_fill_manual(values = setNames(quant_color, NULL)) +
  coord_cartesian(c(0.4, 2.6), c(0, 1), expand=F) +
  labs(x = "Cell-Specific Bulk Genomics Class", y = "Both Cell Types Single-Cell Class", fill = "Quant. Group") +
  theme(
    aspect.ratio = 4 * 2/3,
    legend.position = "right",
    panel.border = element_rect(color = NA),
    panel.spacing = unit(-.01,"cm"),
    strip.background = element_rect(fill = NA, color = NA),
    strip.placement = "outside"
  )

# %% [code]
cairo_pdf("figure/Both-Cell-Types/CHIC-Exclusive-Gene-Expression-Bar-Plot-Percent.pdf", w=7.75, height=5)
cowplot::plot_grid(
  set_panel_size(last_plot(), w=unit(1.25,"in"), h=unit(3.75,"in"))
)
dev.off()

# %% [code]
summary <- data %>%
  group_by(histone, celltype, tx) %>%
  tally() %>%
  print()
colnames(summary) <- c("BulkGenomicsClass", "CellType", "TranscriptomeClass", "Count")
write.table(
  summary,
  "figure/Both-Cell-Types/CHIC-Exclusive-Gene-Expression-Contingency.csv",
  sep = ",", quote = F, row.names = F
)

# %% [code]
