# Supplementary material for: Cell-type- and chromosome-specific chromatin landscapes and DNA replication programs of Drosophila testis tumor stem cell–like cells
Source: Genome Res. 2026 Jan;36(1):83–101. doi: 10.1101/gr.280809.125 (PMC12758400; doi:10.1101/gr.280809.125)
Supplement: Supplement 8 [file Supplemental_Code.zip › Upd-Germline-Genomics-main/illustrations/HistoneCodeRelativeEnrichment.ipynb]

# %% [code]
setwd("~/Upd-Germline-Genomics")

source("_targets.R")

# %% [code]
library(GenomicRanges)

# %% [code]
tar_load(chic.tile.diameter_500_chr)
tar_load(chromosome_pericetromere_label)

subset(chic.tile.diameter_500_chr, seqnames == "rDNA")[372:767] %>%
  reduce() %>%
  ranges()

analyze_loci <- c(
  seqnames(chic.tile.diameter_500_chr) %in% names(chr.lengths)
) %>%
  replace(
    which(seqnames(chic.tile.diameter_500_chr) == "rDNA")[372:767],
    TRUE
  )
seqnames <- seqnames(chic.tile.diameter_500_chr)[analyze_loci] %>%
  droplevels()
seqnames
gr <- chic.tile.diameter_500_chr[analyze_loci]
gr$region <- seqnames %>%
  as.character() %>%
  paste0(
    rep("", length(.)) %>%
      replace(
        to(findOverlaps(chromosome_pericetromere_label, gr)),
        "C"
      )
  )
table(gr$region)
gr$region <- gr$region %>%
  factor(c("2L", "2LC", "2RC", "2R", "3L", "3LC", "3RC", "3R", "4", "X", "Y", "rDNA"))

# %% [code]
subset(chic.tile.diameter_500_chr, seqnames == "rDNA")[372:767] %>%
  as.data.frame() %>%
  as_tibble() %>%
  dplyr::slice(c(1, nrow(.)))

# %% [code]
subset(chic.tile.diameter_500_chr, seqnames == "rDNA")[-c(1:371)] %>%
  as.data.frame() %>%
  as_tibble() %>%
  dplyr::slice(c(1, nrow(.)))

# %% [code]
library(egg)
library(grid)
library(gtable)

tar_load(enriched.chromosomes.data_H3K4_Germline)
tar_load(enriched.chromosomes.data_H3K4_Somatic)
tar_load(enriched.chromosomes.data_H3K9_Germline)
tar_load(enriched.chromosomes.data_H3K9_Somatic)

gg <- ggplot(
  enriched.chromosomes.data_H3K4_Germline,
  aes(label, L2FC, fill=label)
) +
  geom_violin(data = \(data) data %>% subset(label %in% c("2LC", "3RC", "X"))) +
  geom_boxplot(data = \(data) data %>% subset(label %in% c("2LC", "3RC", "X")), outlier.shape = NA, fill = "transparent") +
  scale_fill_manual(values = arm.colors) +
  coord_cartesian(NULL, c(-1.2, 1.2)) +
  labs(x = NULL) +
  theme(
    aspect.ratio = 2,
    legend.position = "none",
  )

grob <- cbind(
  rbind(
    set_panel_size(
      gg + labs(title = "Germline", y = "H3K4me3"),
      w = unit(1, "in"),
      h = unit(2, "in")
    ),
    set_panel_size(
      gg %>%
        replace(names(.) == "data", list(enriched.chromosomes.data_H3K9_Germline)) %>%
        `+`(labs(y = "H3K9me3")),
      w = unit(1, "in"),
      h = unit(2, "in")
    )
  ),
  rbind(
    set_panel_size(
      gg %>%
        replace(names(.) == "data", list(enriched.chromosomes.data_H3K4_Somatic)) %>%
        `+`(labs(title = "Somatic", y = NULL)),
      w = unit(1, "in"),
      h = unit(2, "in")
    ),
    set_panel_size(
      gg %>%
        replace(names(.) == "data", list(enriched.chromosomes.data_H3K9_Somatic)) %>%
        `+`(labs(y = NULL)),
      w = unit(1, "in"),
      h = unit(2, "in")
    )
  )
) %>%
  gtable_add_grob(
    polylineGrob(x = c(0, 0)),
    l = 10,
    t = 1,
    b = 24
  )
grob$widths[9:10] <- unit(12, "pt")
plot(grob)

# %% [code]
tar_load(chic.experiment.quantify_H3K4_Germline_peakcalling.broad_chr)
tar_load(chic.experiment.quantify_H3K4_Somatic_peakcalling.broad_chr)
chic.experiment.quantify_H3K4_Germline_peakcalling.broad_chr <-
  chic.experiment.quantify_H3K4_Germline_peakcalling.broad_chr[analyze_loci]
seqlevels(chic.experiment.quantify_H3K4_Germline_peakcalling.broad_chr) <-
  levels(seqnames)
seqnames(chic.experiment.quantify_H3K4_Germline_peakcalling.broad_chr) <-
  seqnames
chic.experiment.quantify_H3K4_Somatic_peakcalling.broad_chr <-
  chic.experiment.quantify_H3K4_Somatic_peakcalling.broad_chr[analyze_loci]
seqlevels(chic.experiment.quantify_H3K4_Somatic_peakcalling.broad_chr) <-
  levels(seqnames)
seqnames(chic.experiment.quantify_H3K4_Somatic_peakcalling.broad_chr) <-
  seqnames

tar_load(chic.experiment.quantify_H3K27_Germline_peakcalling.broad_chr)
tar_load(chic.experiment.quantify_H3K27_Somatic_peakcalling.broad_chr)
chic.experiment.quantify_H3K27_Germline_peakcalling.broad_chr <-
  chic.experiment.quantify_H3K27_Germline_peakcalling.broad_chr[analyze_loci]
seqlevels(chic.experiment.quantify_H3K27_Germline_peakcalling.broad_chr) <-
  levels(seqnames)
seqnames(chic.experiment.quantify_H3K27_Germline_peakcalling.broad_chr) <-
  seqnames
chic.experiment.quantify_H3K27_Somatic_peakcalling.broad_chr <-
  chic.experiment.quantify_H3K27_Somatic_peakcalling.broad_chr[analyze_loci]
seqlevels(chic.experiment.quantify_H3K27_Somatic_peakcalling.broad_chr) <-
  levels(seqnames)
seqnames(chic.experiment.quantify_H3K27_Somatic_peakcalling.broad_chr) <-
  seqnames

tar_load(chic.experiment.quantify_H3K9_Germline_peakcalling.broad_chr)
tar_load(chic.experiment.quantify_H3K9_Somatic_peakcalling.broad_chr)
chic.experiment.quantify_H3K9_Germline_peakcalling.broad_chr <-
  chic.experiment.quantify_H3K9_Germline_peakcalling.broad_chr[analyze_loci]
seqlevels(chic.experiment.quantify_H3K9_Germline_peakcalling.broad_chr) <-
  levels(seqnames)
seqnames(chic.experiment.quantify_H3K9_Germline_peakcalling.broad_chr) <-
  seqnames
chic.experiment.quantify_H3K9_Somatic_peakcalling.broad_chr <-
  chic.experiment.quantify_H3K9_Somatic_peakcalling.broad_chr[analyze_loci]
seqlevels(chic.experiment.quantify_H3K9_Somatic_peakcalling.broad_chr) <-
  levels(seqnames)
seqnames(chic.experiment.quantify_H3K9_Somatic_peakcalling.broad_chr) <-
  seqnames

# %% [code]
chic.experiment.quantify_H3K4_Germline_peakcalling.broad_chr %>%
  subset(seqnames(.) == "rDNA")

# %% [code]
chic.experiment.quantify_H3K4_Germline_peakcalling.broad_chr <-
  chic.experiment.quantify_H3K4_Germline_peakcalling.broad_chr %>%
    subset(seqnames(.) != "rDNA")
chic.experiment.quantify_H3K4_Somatic_peakcalling.broad_chr <-
  chic.experiment.quantify_H3K4_Somatic_peakcalling.broad_chr %>%
    subset(seqnames(.) != "rDNA")

chic.experiment.quantify_H3K27_Germline_peakcalling.broad_chr <-
  chic.experiment.quantify_H3K27_Germline_peakcalling.broad_chr %>%
    subset(seqnames(.) != "rDNA")
chic.experiment.quantify_H3K27_Somatic_peakcalling.broad_chr <-
  chic.experiment.quantify_H3K27_Somatic_peakcalling.broad_chr %>%
    subset(seqnames(.) != "rDNA")

chic.experiment.quantify_H3K9_Germline_peakcalling.broad_chr <-
  chic.experiment.quantify_H3K9_Germline_peakcalling.broad_chr %>%
    subset(seqnames(.) != "rDNA")
chic.experiment.quantify_H3K9_Somatic_peakcalling.broad_chr <-
  chic.experiment.quantify_H3K9_Somatic_peakcalling.broad_chr %>%
    subset(seqnames(.) != "rDNA")

gr <- gr %>% subset(seqnames(.) != "rDNA")

# %% [code]
write(deparse(arm.colors), stdout())
arm.colors <- c(
  "2L" = "#22B700", "2LC" = "#006500", "2RC" = "#006E50", "2R" = "#00C19B",  "3L" = "#EC823A", "3LC" = "#8B3B00", "3RC" = "#605500", "3R" = "#B1A100",  "4" = "#DE70F9", X = "#FF64B2", Y = "#3FA1FF",
  rDNA = "#79d2ff"
)
write(deparse(arm.colors), stdout())

# %% [code]
data <- with(
  elementMetadata(gr),
  list(
    H3K4 = tibble(
      region,
      GSC = chic.experiment.quantify_H3K4_Germline_peakcalling.broad_chr$L2FC,
      CySC = chic.experiment.quantify_H3K4_Somatic_peakcalling.broad_chr$L2FC,
    ),
    H3K27 = tibble(
      region,
      GSC = chic.experiment.quantify_H3K27_Germline_peakcalling.broad_chr$L2FC,
      CySC = chic.experiment.quantify_H3K27_Somatic_peakcalling.broad_chr$L2FC,
    ),
    H3K9 = tibble(
      region,
      GSC = chic.experiment.quantify_H3K9_Germline_peakcalling.broad_chr$L2FC,
      CySC = chic.experiment.quantify_H3K9_Somatic_peakcalling.broad_chr$L2FC,
    )
  )
)

# %% [code]
library(ggplot2)
ggplot(subset(data$H3K27), aes(GSC, CySC, fill=after_stat(density))) +
  geom_bin2d(data = \(data) data %>% subset(between(abs(GSC), 1e-6, 9.9) & between(abs(CySC), 1e-6, 9.9)), binwidth = 0.2) +
  facet_wrap(vars(region)) +
  scale_fill_viridis_c("% of Chromatin", limits=c(0, 0.05), oob=scales::squish, labels=scales::percent) +
  annotate(
    "segment",
    c(-Inf, 0),
    c(0, -Inf),
    xend = c(Inf, 0),
    yend = c(0, Inf),
    color = "#990000",
    linewidth = 0.5 * 25.4 / 72,
  ) +
  scale_x_continuous(limits = c(-1.401, 1.401), expand=c(0, 0)) +
  scale_y_continuous(limits = c(-1.401, 1.401), expand=c(0, 0)) +
  coord_cartesian(c(-1.4,1.4), c(-1.4,1.4), clip="off") +
  labs(title = "H3K27me3 L2FC heatmap") +
  theme(
    aspect.ratio = 1,
    panel.background = element_rect(fill = "#575757"),
    panel.grid = element_line(color = "black", linewidth = 0.5 * 25.4 / 72),
    panel.grid.minor = element_line(color = "black", linewidth = 0.5 * 25.4 / 72),
  )

# %% [code]
with(
  data$H3K4,
  mean(
    (between(abs(GSC), 1.4, 9.9) | between(abs(CySC), 1.4, 9.9)) &
      between(abs(GSC), 1e-6, 9.9) &
      between(abs(CySC), 1e-6, 9.9)
  )
)

# %% [code]
library(ggplot2)
data_H3K4 <- subset(
  data$H3K4,
  region %in% c("2L", "2LC") &
    between(abs(GSC), 1e-6, 9.9) &
    between(abs(CySC), 1e-6, 9.9)
)
plot_limits <- 1.401
annotate_polygon <- 1.38
correction_factor <- with(
  data_H3K4,
  1 / mean(between(GSC, -plot_limits, plot_limits) & between(CySC, -plot_limits, plot_limits))
)
print(correction_factor)
gg <- ggplot(data_H3K4, aes(GSC, CySC, fill = after_stat(density))) +
  geom_bin2d(binwidth = 0.2) +
  facet_wrap(vars(region), scales = "free") +
  scale_fill_viridis_c(
    "% of Chromatin",
    breaks = c(0.01, 0.02, 0.03) / correction_factor,
    labels = \(v) scales::percent(round(v * correction_factor, 2))
  ) +
  annotate(
    "polygon",
    c(-annotate_polygon, -0.2, -0.2, -annotate_polygon),
    c(annotate_polygon, annotate_polygon, 0.2, 0.2),
    fill = "transparent",
    color = "#c41212",
    linewidth = 2 * 25.4 / 72,
  ) +
  annotate(
    "polygon",
    c(annotate_polygon, 0.2, 0.2, annotate_polygon),
    c(-annotate_polygon, -annotate_polygon, -0.2, -0.2),
    fill = "transparent",
    color = "#c41212",
    linewidth = 2 * 25.4 / 72,
  ) +
  scale_x_continuous(
    limits = c(-plot_limits, plot_limits), expand=c(0, 0),
    minor_breaks = seq(-1.4, 1.4, by=0.2)
  ) +
  scale_y_continuous(
    limits = c(-plot_limits, plot_limits), expand=c(0, 0),
    minor_breaks = seq(-1.4, 1.4, by=0.2)
  ) +
  coord_cartesian(c(-1.4,1.4), c(-1.4,1.4), clip="off") +
  labs(x = NULL) +
  theme(
    aspect.ratio = 1,
    panel.background = element_rect(fill = "#575757"),
    panel.grid = element_line(color = "black", linewidth = 0.5 * 25.4 / 72),
    panel.grid.minor = element_line(color = "black", linewidth = 0.5 * 25.4 / 72),
    panel.border = element_blank(),
  )
grob <- set_panel_size(gg, w = unit(1.5, "in"), h = unit(1.5, "in"))
gg

# %% [markdown]
# Recapitulate the Featured Heatmap using K27 and K9 Data

# %% [code]
library(ggplot2)
data_H3K27 <- subset(
  data$H3K27,
  region %in% c("2L", "2LC") &
    between(abs(GSC), 1e-6, 9.9) &
    between(abs(CySC), 1e-6, 9.9)
)
plot_limits <- 1.401
annotate_polygon <- 1.38
correction_factor <- with(
  data_H3K27,
  1 / mean(between(GSC, -plot_limits, plot_limits) & between(CySC, -plot_limits, plot_limits))
)
print(correction_factor)
gg_H3K27 <- ggplot(data_H3K27, aes(GSC, CySC, fill = after_stat(density))) +
  geom_bin2d(binwidth = 0.2) +
  facet_wrap(vars(region), scales = "free") +
  scale_fill_viridis_c(
    "% of Chromatin",
    breaks = c(0.01, 0.02, 0.03) / correction_factor,
    labels = \(v) scales::percent(round(v * correction_factor, 2))
  ) +
  annotate(
    "polygon",
    c(-annotate_polygon, -0.2, -0.2, -annotate_polygon),
    c(annotate_polygon, annotate_polygon, 0.2, 0.2),
    fill = "transparent",
    color = "#c41212",
    linewidth = 2 * 25.4 / 72,
  ) +
  annotate(
    "polygon",
    c(annotate_polygon, 0.2, 0.2, annotate_polygon),
    c(-annotate_polygon, -annotate_polygon, -0.2, -0.2),
    fill = "transparent",
    color = "#c41212",
    linewidth = 2 * 25.4 / 72,
  ) +
  scale_x_continuous(
    limits = c(-plot_limits, plot_limits), expand=c(0, 0),
    minor_breaks = seq(-1.4, 1.4, by=0.2)
  ) +
  scale_y_continuous(
    limits = c(-plot_limits, plot_limits), expand=c(0, 0),
    minor_breaks = seq(-1.4, 1.4, by=0.2)
  ) +
  coord_cartesian(c(-1.4,1.4), c(-1.4,1.4), clip="off") +
  labs(x = NULL) +
  theme(
    aspect.ratio = 1,
    panel.background = element_rect(fill = "#575757"),
    panel.grid = element_line(color = "black", linewidth = 0.5 * 25.4 / 72),
    panel.grid.minor = element_line(color = "black", linewidth = 0.5 * 25.4 / 72),
    panel.border = element_blank(),
  )
grobK27 <- set_panel_size(gg_H3K27, w = unit(1.5, "in"), h = unit(1.5, "in"))
gg_H3K27

# %% [code]
library(ggplot2)
data_H3K9 <- subset(
  data$H3K9,
  region %in% c("2L", "2LC") &
    between(abs(GSC), 1e-6, 9.9) &
    between(abs(CySC), 1e-6, 9.9)
)
plot_limits <- 1.401
annotate_polygon <- 1.38
correction_factor <- with(
  data_H3K9,
  1 / mean(between(GSC, -plot_limits, plot_limits) & between(CySC, -plot_limits, plot_limits))
)
print(correction_factor)
gg_H3K9 <- ggplot(data_H3K9, aes(GSC, CySC, fill = after_stat(density))) +
  geom_bin2d(binwidth = 0.2) +
  facet_wrap(vars(region), scales = "free") +
  scale_fill_viridis_c(
    "% of Chromatin",
    breaks = \(v) scales::pretty_breaks(5)(v * correction_factor) / correction_factor,
    labels = \(v) scales::percent(round(v * correction_factor, 2))
  ) +
  annotate(
    "polygon",
    c(-annotate_polygon, -0.2, -0.2, -annotate_polygon),
    c(annotate_polygon, annotate_polygon, 0.2, 0.2),
    fill = "transparent",
    color = "#c41212",
    linewidth = 2 * 25.4 / 72,
  ) +
  annotate(
    "polygon",
    c(annotate_polygon, 0.2, 0.2, annotate_polygon),
    c(-annotate_polygon, -annotate_polygon, -0.2, -0.2),
    fill = "transparent",
    color = "#c41212",
    linewidth = 2 * 25.4 / 72,
  ) +
  scale_x_continuous(
    limits = c(-plot_limits, plot_limits), expand=c(0, 0),
    minor_breaks = seq(-1.4, 1.4, by=0.2)
  ) +
  scale_y_continuous(
    limits = c(-plot_limits, plot_limits), expand=c(0, 0),
    minor_breaks = seq(-1.4, 1.4, by=0.2)
  ) +
  coord_cartesian(c(-1.4,1.4), c(-1.4,1.4), clip="off") +
  labs(x = NULL) +
  theme(
    aspect.ratio = 1,
    panel.background = element_rect(fill = "#575757"),
    panel.grid = element_line(color = "black", linewidth = 0.5 * 25.4 / 72),
    panel.grid.minor = element_line(color = "black", linewidth = 0.5 * 25.4 / 72),
    panel.border = element_blank(),
  )
grobK9 <- set_panel_size(gg_H3K9, w = unit(1.5, "in"), h = unit(1.5, "in"))
gg_H3K9

# %% [code]
args(element_text)

# %% [code]
library(Cairo)
library(egg)
library(grid)
CairoPDF("illustrations/Histone-L2FC-Heatmap.pdf", w=8.5, h=17)
format_nozero <- \(v) v %>% str_replace("0", "") %>% replace(. == "", "0")
ggfull <- gg +
  facet_wrap(vars(mark), scales = "free") +
  theme(
    strip.text = element_text(size = unit(10, "pt"), margin = margin(2, 2, 2, 2)),,
    plot.margin = margin(2, 2, 2, 2),
  )
ggfull$data <- bind_rows(
  setNames(data, c("H3K4me3", "H3K27me3", "H3K9me3")),
  .id = "mark"
) %>%
  mutate(mark = mark %>% factor(c("H3K4me3", "H3K27me3", "H3K9me3"))) %>%
  subset(
    between(abs(GSC), 1e-6, 9.9) &
      between(abs(CySC), 1e-6, 9.9)
  )
plot_region_gg <- function(n, m, title = F, legend = F) {
  gg <- ggfull
  gg$data <- gg$data %>% subset(region == n & mark == m)
  correction_factor <- with(
    gg$data,
    1 / mean(between(GSC, -plot_limits, plot_limits) & between(CySC, -plot_limits, plot_limits))
  )
  gg <- gg +
    scale_fill_viridis_c(
      "Density (Mode Normalized)",
      breaks = \(limits) seq(min(limits), max(limits), length.out = 3),
      labels = if (legend != "hide") c("0%", "50%", "100%") else rep("", 3),
    ) +
    scale_x_continuous(
      limits = c(-plot_limits, plot_limits), expand=c(0, 0),
      minor_breaks = seq(-1.4, 1.4, by=0.2),
      labels = format_nozero,
    ) +
    (
      if (!isFALSE(legend)) scale_y_continuous(
        limits = c(-plot_limits, plot_limits), expand=c(0, 0),
        minor_breaks = seq(-1.4, 1.4, by=0.2),
        labels = format_nozero,
        sec.axis = sec_axis(identity, "CySC L2FC", breaks=NULL),
      )
      else scale_y_continuous(
        limits = c(-plot_limits, plot_limits), expand=c(0, 0),
        minor_breaks = seq(-1.4, 1.4, by=0.2),
        labels = format_nozero,
      )
    ) +
    labs(
      y = n
    ) +
    (
      if (legend == "hide") guides(
        fill = guide_colorbar(
          "",
          barheight = 0,
          barwidth = 0
        )
      )
      else guides()
    ) +
    theme(
      axis.title.y.left = if (title)
        element_text(angle = 0, vjust = 0.5, face = "bold")
      else element_blank(),
      legend.position = if (!isFALSE(legend))
        "right"
      else "none",
    )
}
panel_size <- unit(1, "in")
grid.draw(
  rbind(
    cbind(
      plot_region_gg("2L", "H3K4me3", title=T) %>% set_panel_size(w = panel_size, h = panel_size),
      plot_region_gg("2L", "H3K27me3") %>% set_panel_size(w = panel_size, h = panel_size),
      plot_region_gg("2L", "H3K9me3", legend="hide") %>% set_panel_size(w = panel_size, h = panel_size)
    ),
    cbind(
      plot_region_gg("2LC", "H3K4me3", title=T) %>% set_panel_size(w = panel_size, h = panel_size),
      plot_region_gg("2LC", "H3K27me3") %>% set_panel_size(w = panel_size, h = panel_size),
      plot_region_gg("2LC", "H3K9me3", legend="hide") %>% set_panel_size(w = panel_size, h = panel_size)
    ),
    cbind(
      plot_region_gg("2RC", "H3K4me3", title=T) %>% set_panel_size(w = panel_size, h = panel_size),
      plot_region_gg("2RC", "H3K27me3") %>% set_panel_size(w = panel_size, h = panel_size),
      plot_region_gg("2RC", "H3K9me3", legend="hide") %>% set_panel_size(w = panel_size, h = panel_size)
    ),
    cbind(
      plot_region_gg("2R", "H3K4me3", title=T) %>% set_panel_size(w = panel_size, h = panel_size),
      plot_region_gg("2R", "H3K27me3") %>% set_panel_size(w = panel_size, h = panel_size),
      plot_region_gg("2R", "H3K9me3", legend="hide") %>% set_panel_size(w = panel_size, h = panel_size)
    ),
    cbind(
      plot_region_gg("3L", "H3K4me3", title=T) %>% set_panel_size(w = panel_size, h = panel_size),
      plot_region_gg("3L", "H3K27me3") %>% set_panel_size(w = panel_size, h = panel_size),
      plot_region_gg("3L", "H3K9me3", legend="hide") %>% set_panel_size(w = panel_size, h = panel_size)
    ),
    cbind(
      plot_region_gg("3LC", "H3K4me3", title=T) %>% set_panel_size(w = panel_size, h = panel_size),
      plot_region_gg("3LC", "H3K27me3") %>% set_panel_size(w = panel_size, h = panel_size),
      plot_region_gg("3LC", "H3K9me3", legend=T) %>% set_panel_size(w = panel_size, h = panel_size)
    ),
    cbind(
      plot_region_gg("3RC", "H3K4me3", title=T) %>% set_panel_size(w = panel_size, h = panel_size),
      plot_region_gg("3RC", "H3K27me3") %>% set_panel_size(w = panel_size, h = panel_size),
      plot_region_gg("3RC", "H3K9me3", legend="hide") %>% set_panel_size(w = panel_size, h = panel_size)
    ),
    cbind(
      plot_region_gg("3R", "H3K4me3", title=T) %>% set_panel_size(w = panel_size, h = panel_size),
      plot_region_gg("3R", "H3K27me3") %>% set_panel_size(w = panel_size, h = panel_size),
      plot_region_gg("3R", "H3K9me3", legend="hide") %>% set_panel_size(w = panel_size, h = panel_size)
    ),
    cbind(
      plot_region_gg("4", "H3K4me3", title=T) %>% set_panel_size(w = panel_size, h = panel_size),
      plot_region_gg("4", "H3K27me3") %>% set_panel_size(w = panel_size, h = panel_size),
      plot_region_gg("4", "H3K9me3", legend="hide") %>% set_panel_size(w = panel_size, h = panel_size)
    ),
    cbind(
      plot_region_gg("X", "H3K4me3", title=T) %>% set_panel_size(w = panel_size, h = panel_size),
      plot_region_gg("X", "H3K27me3") %>% set_panel_size(w = panel_size, h = panel_size),
      plot_region_gg("X", "H3K9me3", legend="hide") %>% set_panel_size(w = panel_size, h = panel_size)
    ),
    cbind(
      plot_region_gg("Y", "H3K4me3", title=T) %>% set_panel_size(w = panel_size, h = panel_size),
      plot_region_gg("Y", "H3K27me3") %>%
        `+`(labs(x = "GSC L2FC")) %>%
        set_panel_size(w = panel_size, h = panel_size),
      plot_region_gg("Y", "H3K9me3", legend="hide") %>% set_panel_size(w = panel_size, h = panel_size)
    )
  )
)
dev.off()

# %% [code]
library(egg)
library(grid)
library(gtable)
grob <- set_panel_size(gg, w=unit(1.5, "in"), h=unit(1.5, "in"))
grob$heights[c(1, 13)] <- unit(24, "pt")
grob <- grob %>%
  gtable_add_grob(
    list(
      textGrob("CySC Enriched", 0, unit(22, "pt"), gp = gpar(fontfamily = "Helvetica"), hjust = 0, vjust = 1),
      textGrob("GSC Enriched", 1, unit(22, "pt"), gp = gpar(fontfamily = "Helvetica"), hjust = 1, vjust = 1)
    ),
    t = c(1, 13),
    l = 4,
    r = 7
  )
plot(grob)

# %% [code]
data_H3K4 <- subset(
  data$H3K4,
  region %in% c("4", "X") &
    between(abs(GSC), 1e-6, 9.9) &
    between(abs(CySC), 1e-6, 9.9)
)
plot_limits <- 1.401
annotate_polygon <- 1.38
correction_factor <- with(
  data_H3K4,
  1 / mean(between(GSC, -plot_limits, plot_limits) & between(CySC, -plot_limits, plot_limits))
)
print(correction_factor)
gg4 <- ggplot(data_H3K4, aes(GSC, CySC, fill = after_stat(density))) +
  geom_bin2d(binwidth = 0.2) +
  facet_wrap(vars(region), scales = "free") +
  scale_fill_viridis_c(
    "% of Chromatin",
    breaks = c(0.02, 0.04) / correction_factor,
    labels = \(v) scales::percent(round(v * correction_factor, 2))
  ) +
  annotate(
    "polygon",
    c(-annotate_polygon, -0.2, -0.2, -annotate_polygon),
    c(annotate_polygon, annotate_polygon, 0.2, 0.2),
    fill = "transparent",
    color = "#c41212",
    linewidth = 2 * 25.4 / 72,
  ) +
  annotate(
    "polygon",
    c(annotate_polygon, 0.2, 0.2, annotate_polygon),
    c(-annotate_polygon, -annotate_polygon, -0.2, -0.2),
    fill = "transparent",
    color = "#c41212",
    linewidth = 2 * 25.4 / 72,
  ) +
  scale_x_continuous(
    limits = c(-plot_limits, plot_limits), expand=c(0, 0),
    minor_breaks = seq(-1.4, 1.4, by=0.2)
  ) +
  scale_y_continuous(
    limits = c(-plot_limits, plot_limits), expand=c(0, 0),
    minor_breaks = seq(-1.4, 1.4, by=0.2)
  ) +
  coord_cartesian(c(-1.4,1.4), c(-1.4,1.4), clip="off") +
  labs(x = NULL) +
  theme(
    aspect.ratio = 1,
    panel.background = element_rect(fill = "#575757"),
    panel.grid = element_line(color = "black", linewidth = 0.5 * 25.4 / 72),
    panel.grid.minor = element_line(color = "black", linewidth = 0.5 * 25.4 / 72),
    panel.border = element_blank(),
  )
grob4 <- set_panel_size(gg4, w = unit(1.5, "in"), h = unit(1.5, "in"))
gg4

# %% [code]
contingency_data <- data$H3K4 %>%
  group_by(region) %>%
  reframe(
    tribble(
      ~celltype, ~value,
      "GSC", mean(GSC >= 0.2 & CySC <= -0.2),
      "CySC", mean(GSC <= -0.2 & CySC >= 0.2),
    )
  )
print(contingency_data)

# %% [code]
contingency_data_K27 <- data$H3K27 %>%
  group_by(region) %>%
  reframe(
    tribble(
      ~celltype, ~value,
      "GSC", mean(GSC >= 0.2 & CySC <= -0.2),
      "CySC", mean(GSC <= -0.2 & CySC >= 0.2),
    )
  )

# %% [code]
contingency_data_K9 <- data$H3K9 %>%
  group_by(region) %>%
  reframe(
    tribble(
      ~celltype, ~value,
      "GSC", mean(GSC >= 0.2 & CySC <= -0.2),
      "CySC", mean(GSC <= -0.2 & CySC >= 0.2),
    )
  )

# %% [code]
print(
  chromatin_L2FC_K4 <-
    contingency_data %>% group_by(region) %>% summarise(L2FC = log(value[1] / value[2]) / log(2))
)

# %% [code]
print(
  chromatin_L2FC_K27 <-
    contingency_data_K27 %>% group_by(region) %>% summarise(L2FC = log(value[1] / value[2]) / log(2))
)

# %% [code]
print(
  chromatin_L2FC_K9 <-
    contingency_data_K9 %>% group_by(region) %>% summarise(L2FC = log(value[1] / value[2]) / log(2))
)

# %% [code]
log(1.5) / log(2)

# %% [code]
gg_contingency_H3K4 <- ggplot(
  contingency_data %>% subset(region != "rDNA"),
  aes(region, celltype, fill=value)
) +
  geom_tile() +
  # scale_fill_viridis_c(option = "magma", direction = -1, begin = 0.4, limits = c(0, NA))
  scale_fill_viridis_c("% of Chromatin", limits = c(0, NA), labels = scales::percent) +
  scale_x_discrete(position = "top") +
  scale_y_discrete(labels = \(v) paste0(v, " Enriched")) +
  coord_cartesian(expand = F) +
  labs(x = NULL, y = NULL) +
  theme(
    aspect.ratio = 2/11,
    axis.text = element_text(size = unit(12, "pt")),
    legend.title = element_text(size = unit(12, "pt")),
    legend.text = element_text(size = unit(10, "pt")),
  )
gg_contingency_H3K4 

# %% [markdown]
# Recapitulate Fig6 Repliseq Z-Score Analysis

# %% [code]
tar_load(chic.tile.diameter_1000_chr)
tar_load(matches("repli.timing_.*chr$"))
tar_load(chromosome_pericetromere_label)

Y <- tibble(
  chr = names(chr.lengths),
  xmin = 2500,
  xmax = floor((chr.lengths - 2500) / 5000) * 5000,
  Germline = list(repli.timing_Germline_chr),
  Somatic = list(repli.timing_Somatic_chr),
  Kc167 = list(repli.timing_Kc167_chr),
  S2 = list(repli.timing_S2_chr),
) %>%
  group_by(chr, xmin, xmax) %>%
  reframe(
    x = seq(xmin, xmax, by = 5000),
    region = (
      as.character(chr) %>%
        paste0(
          replace(
            rep("", length(x)),
            chromosome_pericetromere_label %>%
              findOverlaps(
                GRanges(
                  chr,
                  IRanges(x, width=1),
                  seqlengths = seqlengths(repli.timing_Germline_chr)
                )
              ) %>%
              to(),
            "C"
          )
        ) %>%
      factor(
        c("2L", "2LC", "2RC", "2R", "3L", "3LC", "3RC", "3R", "4", "X", "Y", "rDNA")
      )
    ),
    across(
      !matches("^(x|region)$"),
      list(
        LOESS = ~ (
          loess(
            y.track ~ x.track,
            tibble(
              x.track = .x[[1]][seqnames(.x[[1]]) == chr] %>% mid(),
              y.track = .x[[1]][seqnames(.x[[1]]) == chr]$score,
            ),
            span = 0.025
          ) %>%
          predict(tibble(x.track = x))
        )
      )
    )
  ) %>%
  subset(select = -c(xmin, xmax))
YMEAN <- Y %>%
  group_by(region) %>%
  summarise(across(matches("LOESS"), mean))

YS <- Y[
  c("Germline_LOESS", "Somatic_LOESS", "Kc167_LOESS", "S2_LOESS")
] %>%
  as.matrix() %>%
  scale() %>%
  t() %>%
  scale() %>%
  t()
YS[Y$chr == "Y", ] <- (
  YS[Y$chr == "Y", c(1, 2, 4)] %>%
    t() %>%
    scale() %>%
    t() %>%
    `%*%`(
      matrix(
        c(
          1, 0, 0,
          0, 1, 0,
          0, 0, 0,
          0, 0, 1
        ),
        nrow = 3,
        dimnames = list(
          NULL,
          colnames(Y)[4:7]
        )
      )
    )
)

FEATURES <- YS %>%
  apply(
    2,
    \(v) v %>% split(Y$region) %>% sapply(mean)
  )
FEATURES

# %% [code]
YMEAN

# %% [markdown]
# Analyze Repliseq & Chromatin Mark Classification

# %% [code]
gg_association_H3K4 <- ggplot(
  tibble(chromatin_L2FC_K4, plot_as_zscore = TRUE),
  aes(Germline_LOESS, Somatic_LOESS, color=Classification)
) +
  annotate(
    "segment",
    c(-Inf, 0),
    c(0, -Inf),
    xend = c(Inf, 0),
    yend = c(0, Inf),
    linewidth = 0.5 * 25.4 / 72,
  ) +
  geom_point(
    data = \(data) tibble(
      data,
      Classification = structure(
        as.numeric(cut(L2FC, c(-Inf, -log(1.5) / log(2), log(1.5) / log(2), Inf))),
        levels = c("CySC Enriched", "N/A", "GSC Enriched"),
        class = "factor"
      ) %>%
        relevel("GSC Enriched"),
      as_tibble(
        if (plot_as_zscore[1]) FEATURES[1:11, 1:2] else YMEAN[1:11, 2:3]
      )
    )
  ) +
  geom_label(
    aes(
      Germline_LOESS + 0.075,
      Somatic_LOESS - 0.075,
      label = region, color = NULL
    ),
    data = \(data) tibble(
      data,
      as_tibble(
        if (plot_as_zscore[1]) FEATURES[1:11, 1:2] else YMEAN[1:11, 2:3]
      )
    ) %>%
      subset(abs(L2FC) >= log(1.5) / log(2)),
    size = 6 * 25.4 / 72,
    color = "black"
  ) +
  scale_color_manual(
    values = c(
      "GSC Enriched" = chic_line_track_colors$germline,
      "CySC Enriched" = chic_line_track_colors$somatic,
      "N/A" = "#cccccc"
    )
  ) +
  labs(
    x = "GSC Z-Score (4 Cell Types)",
    y = "CySC Z-Score (4 Cell Types)"
  ) +
  coord_cartesian(c(1, -1), c(-1, 1), ex=F) +
  guides(color = guide_legend("Cell-Specific H3K4me3")) +
  theme(
    aspect.ratio = 1,
    panel.border = element_rect(color = "transparent"),
  )
print(gg_association_H3K4)

# %% [code]
gg_contingency_H3K27 <- ggplot(
  contingency_data_K27 %>% subset(region != "rDNA"),
  aes(region, celltype, fill=value)
) +
  geom_tile() +
  # scale_fill_viridis_c(option = "magma", direction = -1, begin = 0.4, limits = c(0, NA))
  scale_fill_viridis_c("% of Chromatin", limits = c(0, NA), labels = scales::percent) +
  scale_x_discrete(position = "top") +
  scale_y_discrete(labels = \(v) paste0(v, " Enriched")) +
  coord_cartesian(expand = F) +
  labs(x = NULL, y = NULL) +
  theme(
    aspect.ratio = 2/11,
    axis.text = element_text(size = unit(12, "pt")),
    legend.title = element_text(size = unit(12, "pt")),
    legend.text = element_text(size = unit(10, "pt")),
  )
gg_contingency_H3K27

# %% [code]
gg_association_H3K27 <- gg_association_H3K4 + guides(color = guide_legend("Cell-Specific H3K27me3"))
gg_association_H3K27$data <- tibble(chromatin_L2FC_K27, plot_as_zscore = TRUE)
print(gg_association_H3K27)

# %% [code]
gg_contingency_H3K9 <- ggplot(
  contingency_data_K9 %>% subset(region != "rDNA"),
  aes(region, celltype, fill=value)
) +
  geom_tile() +
  # scale_fill_viridis_c(option = "magma", direction = -1, begin = 0.4, limits = c(0, NA))
  scale_fill_viridis_c("% of Chromatin", limits = c(0, NA), labels = scales::percent) +
  scale_x_discrete(position = "top") +
  scale_y_discrete(labels = \(v) paste0(v, " Enriched")) +
  coord_cartesian(expand = F) +
  labs(x = NULL, y = NULL) +
  theme(
    aspect.ratio = 2/11,
    axis.text = element_text(size = unit(12, "pt")),
    legend.title = element_text(size = unit(12, "pt")),
    legend.text = element_text(size = unit(10, "pt")),
  )
gg_contingency_H3K9

# %% [code]
gg_association_H3K9 <- gg_association_H3K4 + guides(color = guide_legend("Cell-Specific H3K9me3"))
gg_association_H3K9$data <- tibble(chromatin_L2FC_K9, plot_as_zscore = TRUE)
print(gg_association_H3K9)

# %% [markdown]
# Paneled Gene Profile - Gene Body Heatmap

# %% [code]
tar_load(sc_active_data_Somatic_Paneled)
tail(unique(sc_active_data_Somatic_Paneled$pos))

# %% [code]
dim(sc_active_data_Somatic_Paneled)

# %% [code]
tar_load(chic.experiment.tss.heatmaps_Somatic_Paneled)
tar_load(facet_genes_Somatic_Paneled)
print(names(chic.experiment.tss.heatmaps_Somatic_Paneled))
head(facet_genes_Somatic_Paneled)

# %% [code]
sort(sample(colnames(chic.experiment.tss.heatmaps_Somatic_Paneled$H3K27me3), 100))
summary(chic.experiment.tss.heatmaps_Somatic_Paneled$H3K27me3[, "50%"])

# %% [code]
profiles <- cbind(
  facet_genes_Somatic_Paneled[3],
  as.data.frame(chic.experiment.tss.heatmaps_Somatic_Paneled$H3K27me3[facet_genes_Somatic_Paneled$gene, ]),
  Classification = ifelse(chic.experiment.tss.heatmaps_Somatic_Paneled$H3K27me3[facet_genes_Somatic_Paneled$gene, "50%"] >= 2, "K27Rich", "Others")
) %>%
  subset(activity == "active", select = -activity) %>%
  group_by(Classification) %>%
  summarise_all(mean)
profiles[, 1:10] %>% head()
profile_plot <- melt(as.matrix(column_to_rownames(profiles, "Classification")))
colnames(profile_plot) <- c("Classification", "pos", "value")
profile_plot <- tibble(
  profile_plot %>% subset(select = -pos),
  pos = subset(
    sc_active_data_Somatic_Paneled,
    mark == "H3K4me3"
  )$pos,
  x = subset(
    sc_active_data_Somatic_Paneled,
    mark == "H3K4me3"
  )$x
)

# %% [code]
head(facet_genes_Somatic_Paneled)

# %% [code]
Z <- chic.experiment.tss.heatmaps_Somatic_Paneled$H3K27me3 %>%
    `attr<-`(
      "x",
      value = subset(
        sc_active_data_Somatic_Paneled,
        mark == "H3K4me3" & activity == "active"
      )$x
    )
attr(Z, "x")

# %% [code]
library(matrixStats)
K27_Classification <- tibble(
  facet_genes_Somatic_Paneled,
  Classification = ifelse(
    rowQuantiles(
      chic.experiment.tss.heatmaps_Somatic_Paneled$H3K27me3[gene, paste0(1:99, "%")],
      probs = 0.25
    ) >=
      1.1,
    "K27Rich", "Others"
  ),
) %>%
  subset(activity == "active")
profiles <- chic_heatmap_facet_genes(
  chic.experiment.tss.heatmaps_Somatic_Paneled$H3K27me3,
  tibble(
    genes = K27_Classification$Classification,
    gene = K27_Classification$gene
  )
)

# %% [code]
subset(profiles, pos == "50%")

# %% [code]
library(forcats)
profiles <- profiles %>%
  mutate(
    genes = genes %>%
      factor() %>%
      fct_relabel(
        \(n) n %>%
          sapply(
            \(n) paste0(
              n,
              " (n = ",
              profiles$n[profiles$genes == n & profiles$pos == "TSS"],
              ")"
            )
          )
      )
  )

# %% [code]
ggk27genes <- chic_plot_paneled_profiles_facet_grid(
  profiles, "", c("red", "blue"), linewidth = rep(1, 2) * 25.4 / 72, faceter=theme(), chic_average_profile_limits = c(0.25, 6)
) %>%
  print()

# %% [code]
assay.data.sc <- as_tibble(read.csv("scRNA-seq-Assay-Metadata.csv"))

# %% [code]
genes <- list(
  K27Rich = with(
    subset(assay.data.sc, X %in% K27_Classification$gene[grepl("K27Rich", K27_Classification$Classification)] & (end - start) >= 1000),
    GRanges(
      chr,
      IRanges(start + 500, end - 500)
    )
  ),
  Others = with(
    subset(assay.data.sc, X %in% K27_Classification$gene[grepl("Others", K27_Classification$Classification)] & (end - start) >= 1000),
    GRanges(
      chr,
      IRanges(start + 500, end - 500)
    )
  )
)

# %% [code]
dim(data$H3K27)
length(gr)

# %% [code]
K27_Classification_Data <- sapply(
  genes,
  \(genes) dplyr::slice(
    data$H3K27,
    to(
      findOverlaps(
        genes,
        gr
      )
    )
  ),
  simplify=FALSE
)
sapply(K27_Classification_Data, dim, simplify=F)

# %% [code]
gggeneschromatin <- ggplot(bind_rows(K27_Classification_Data, .id = "CDS"), aes(GSC, CySC, fill = after_stat(density))) +
  geom_bin2d(binwidth = 0.2) +
  facet_wrap(vars(CDS), scales = "free") +
  scale_fill_viridis_c(
    "% of Chromatin",
    breaks = c(0.02, 0.04, 0.06, 0.08) / correction_factor,
    labels = \(v) scales::percent(round(v * correction_factor, 2))
  ) +
  annotate(
    "polygon",
    c(-annotate_polygon, -0.2, -0.2, -annotate_polygon),
    c(annotate_polygon, annotate_polygon, 0.2, 0.2),
    fill = "transparent",
    color = "#c41212",
    linewidth = 2 * 25.4 / 72,
  ) +
  annotate(
    "polygon",
    c(annotate_polygon, 0.2, 0.2, annotate_polygon),
    c(-annotate_polygon, -annotate_polygon, -0.2, -0.2),
    fill = "transparent",
    color = "#c41212",
    linewidth = 2 * 25.4 / 72,
  ) +
  scale_x_continuous(
    limits = c(-plot_limits, plot_limits), expand=c(0, 0),
    minor_breaks = seq(-1.4, 1.4, by=0.2)
  ) +
  scale_y_continuous(
    limits = c(-plot_limits, plot_limits), expand=c(0, 0),
    minor_breaks = seq(-1.4, 1.4, by=0.2)
  ) +
  coord_cartesian(c(-1.4,1.4), c(-1.4,1.4), clip="off") +
  labs(x = NULL) +
  theme(
    aspect.ratio = 1,
    panel.background = element_rect(fill = "#575757"),
    panel.grid = element_line(color = "black", linewidth = 0.5 * 25.4 / 72),
    panel.grid.minor = element_line(color = "black", linewidth = 0.5 * 25.4 / 72),
    panel.border = element_blank(),
  )
gggeneschromatin 

# %% [markdown]
# Export GG Objects

# %% [code]
pdf("illustrations/Histone-Cell-Type-Percentage.pdf", 11, 8.5)
gtable(
  unit(11, "in"),
  unit(c(2.5, 2.5, 2.5), "in")
) %>%
  gtable_add_grob(
    list(
      grob,
      set_panel_size(gg_contingency_H3K4, w = unit(4, "in"), h = unit(4*2/11, "in")),
      cbind(
        set_panel_size(
          gg_association_H3K4,
          w = unit(2, "in"),
          h = unit(2, "in")
        ),
        set_panel_size(
          {
            gg <- gg_association_H3K4
            gg$data <- mutate(gg$data, plot_as_zscore = FALSE)
            gg + labs(x = "GSC Timing Value", y = "CySC Timing Value")
          },
          w = unit(2, "in"),
          h = unit(2, "in")
        )
      )
    ),
    t = 1:3,
    l = 1
  ) %>%
  grid.draw()
grid.draw(
  textGrob(
    "H3K4me3 Enrichment",
    unit(5.5, "pt"),
    unit(8.5 * 72 - 5.5, "pt"),
    hjust = 0,
    vjust = 1,
    gp = gpar(fontfamily = "Helvetica", fontsize = 24)
  )
)
grid.newpage()

gtable(
  unit(11, "in"),
  unit(c(2.5, 2.5, 2.5), "in")
) %>%
  gtable_add_grob(
    list(
      grobK27,
      set_panel_size(gg_contingency_H3K27, w = unit(4, "in"), h = unit(4*2/11, "in")),
      cbind(
        set_panel_size(
          gg_association_H3K27,
          w = unit(2, "in"),
          h = unit(2, "in")
        ),
        set_panel_size(
          {
            gg <- gg_association_H3K27
            gg$data <- mutate(gg$data, plot_as_zscore = FALSE)
            gg + labs(x = "GSC Timing Value", y = "CySC Timing Value")
          },
          w = unit(2, "in"),
          h = unit(2, "in")
        )
      )
    ),
    t = 1:3,
    l = 1
  ) %>%
  grid.draw()
grid.draw(
  textGrob(
    "H3K27me3 Enrichment",
    unit(5.5, "pt"),
    unit(8.5 * 72 - 5.5, "pt"),
    hjust = 0,
    vjust = 1,
    gp = gpar(fontfamily = "Helvetica", fontsize = 24)
  )
)
grid.newpage()
gtable(
  unit(11, "in"),
  unit(c(2.5, 2.5, 2.5), "in")
) %>%
  gtable_add_grob(
    list(
      grobK9,
      set_panel_size(gg_contingency_H3K9, w = unit(4, "in"), h = unit(4*2/11, "in")),
      cbind(
        set_panel_size(
          gg_association_H3K9,
          w = unit(2, "in"),
          h = unit(2, "in")
        ),
        set_panel_size(
          {
            gg <- gg_association_H3K9
            gg$data <- mutate(gg$data, plot_as_zscore = FALSE)
            gg + labs(x = "GSC Timing Value", y = "CySC Timing Value")
          },
          w = unit(2, "in"),
          h = unit(2, "in")
        )
      )
    ),
    t = 1:3,
    l = 1
  ) %>%
  grid.draw()
grid.draw(
  textGrob(
    "H3K9me3 Enrichment",
    unit(5.5, "pt"),
    unit(8.5 * 72 - 5.5, "pt"),
    hjust = 0,
    vjust = 1,
    gp = gpar(fontfamily = "Helvetica", fontsize = 24)
  )
)
grid.newpage()

grid.draw(grob4)
grid.draw(
  textGrob(
    "H3K4me3 Enrichment",
    unit(5.5, "pt"),
    unit(8.5 * 72 - 5.5, "pt"),
    hjust = 0,
    vjust = 1,
    gp = gpar(fontfamily = "Helvetica", fontsize = 24)
  )
)

grid.newpage()
grid.draw(
  gtable(unit(c(4, 6), "in"), unit(8, "in")) %>%
    gtable_add_grob(
      list(
        set_panel_size(
          ggk27genes + theme(plot.margin = margin(5.5, 35, 5.5, 5.5)),
          w = unit(2, "in"),
          h = unit(2, "in")
        ),
        set_panel_size(
          gggeneschromatin,
          w = unit(2, "in"),
          h = unit(2, "in")
        )
      ),
      t = 1,
      l = 1:2
    )
)
grid.draw(
  textGrob(
    "CySC H3K27me3 Gene Body Enrichment",
    unit(5.5, "pt"),
    unit(8.5 * 72 - 5.5, "pt"),
    hjust = 0,
    vjust = 1,
    gp = gpar(fontfamily = "Helvetica", fontsize = 24)
  )
)
dev.off()

# %% [code]
