# Supplementary material for: Cell-type- and chromosome-specific chromatin landscapes and DNA replication programs of Drosophila testis tumor stem cell–like cells
Source: Genome Res. 2026 Jan;36(1):83–101. doi: 10.1101/gr.280809.125 (PMC12758400; doi:10.1101/gr.280809.125)
Supplement: Supplement 8 [file Supplemental_Code.zip › Upd-Germline-Genomics-main/illustrations/HistoneCodeReplicationCode.ipynb]

# %% [code]
setwd("~/Upd-Germline-Genomics")

source("_targets.R")

# %% [code]
library(forcats)
library(GenomicRanges)
library(ggnewscale)
library(ggplot2)
library(ggrastr)
library(limma)
library(nnls)
library(pracma)
library(scales)
library(splines2)

# %% [code]
tar_load(
  c(
    matches("^chic.experiment.quantify_H3K(4|27|9)_(Germline|Somatic)_peakcalling.broad_chr"),
    chic.tile.diameter_1000_chr,
    chic.tile.diameter_500_score_chr,
    repli.chic.projection.profile_Germline_chr,
    repli.chic.projection.profile_Somatic_chr,
    repli.timing_Germline_chr,
    repli.timing_Somatic_chr
  )
)

# %% [markdown]
### Fitting the Conic Section Segment

The H3K4me3-H3K27me3 response curve, parametrized by a suitable slice of
replication timing, may be a curve. However, it should not "turn around" too
much. Aligned to the axes, this is a test that each of f(t) and g(t) are either
nonincreasing or nondecreasing. Furthermore, the fit is a parabola segment or
line segment. The other types of conic sections don't support the idea of
"average slope of the fit" as straightforwardly, and are not fitted.

The parabola a(x - x0)^2 + bxy + c(y - y0)^2 + f = 0 has 6 degrees of freedom.
Fitting a conic section segment (parabola) is separable into fitting:
H3K4 = f(t), H3K27 = g(t).
f(t) and g(t) are in a vector space spanned by the intercept 1, and two
parabolic segments which have two different shapes. We chose two nondecreasing
shapes. There are two possible fits (nondecreasing: X, nonincreasing: -X) and
with intercept added, the coefficients should be nonnegative. The fit with a
greater sum of squares has smaller sum of squares error (a multiple of MSE), so
it is the MMSE optimal fit.

# %% [code]
trend_input <- tibble(
  bind_rows(
    list(
      Germline = as.data.frame(repli.chic.projection.profile_Germline_chr),
      Somatic = as.data.frame(repli.chic.projection.profile_Somatic_chr)
    ),
    .id = "celltype"
  ),
  label = cut(repli, c(-Inf, -0.5, 0, 0.5, Inf)) %>%
    `levels<-`(value = c("L", "ML", "EM", "E")) %>%
    fct_relevel(c("E", "EM", "ML", "L")),
) %>%
  subset(sample_size_bp >= 500, select=c(celltype, label, repli, H3K4, H3K27))

# %% [code]
trend <- tibble(
  bind_rows(
    list(
      Germline = as.data.frame(repli.chic.projection.profile_Germline_chr),
      Somatic = as.data.frame(repli.chic.projection.profile_Somatic_chr)
    ),
    .id = "celltype"
  ),
  label = cut(repli, c(-Inf, -0.5, 0, 0.5, Inf)) %>%
    `levels<-`(value = c("L", "ML", "EM", "E")) %>%
    fct_relevel(c("E", "EM", "ML", "L")),
) %>%
  subset(sample_size_bp >= 500, select=c(celltype, label, repli, H3K4, H3K27)) %>%
  group_by(celltype, label) %>%
  reframe(
    repli.new = list(
      E=seq(0.9, 0.5, by=-0.05),
      EM=seq(0.5, 0, by=-0.05),
      ML=seq(0, -0.5, by=-0.05),
      L=seq(-0.5, -1, by=-0.05)
    )[[as.character(label)[1]]],
    across(
      c(H3K4, H3K27),
      \(v) {
        v <- log(v) / log(2)
        x <- repli
        X <- cbind(
          Rising = ((x - min(x)) / (max(x) - min(x)))^2,
          Falling = 1 - ((max(x) - x) / (max(x) - min(x)))^2
        )
        Y <- v
        Yhat1 <- cbind(1, X)[!is.na(Y), ] %*% coef(nnls(cbind(1, X)[!is.na(Y), ], Y[!is.na(Y)]))
        Yhat2 <- cbind(1, -X)[!is.na(Y), ] %*% coef(nnls(cbind(1, -X)[!is.na(Y), ], Y[!is.na(Y)]))
        Yhat <- if (var(Yhat1) > var(Yhat2)) Yhat1 else Yhat2
        # rep(NA, length(Y)) %>% replace(!is.na(Y), Yhat)
        approx(repli, Yhat, xout = repli.new)$y
      }
    )
  ) %>%
  subset(!is.na(H3K4) & !is.na(H3K27)) %>%
  print()

# %% [markdown]
### Extending the Conic Section Segment

# %% [code]
arclength <- function(dx, d2x, dy, d2y, t0, t1) {
  # f(t) = 1/2 d2x t^2 + dx t + C
  # f'(t) = d2x t + dx
  # g(t) = 1/2 d2y t^2 + dy t + C
  # g'(t) = d2y t + dy
  # int sqrt(f'^2(t) + g'^2(t)) dt =
  #   int sqrt((d2x t + dx)^2 + (d2y t + dy)^2) dt =
  #   int sqrt((d2x^2 + d2y^2) t^2 + 2 (d2x dx + d2y dy) t + (dx^2 + dy^2)) dt
  A <- d2x^2 + d2y^2
  B <- 2 * (d2x * dx + d2y * dy)
  C <- dx^2 + dy^2
  integral(\(t) sqrt(A * t^2 + B * t + C), t0, t1)
}
arclength(1, 2, -1, -2, 0, 1)

# %% [code]
with(
  subset(trend, celltype == "Germline" & label == "E"),
  {
    print(diff(diff(H3K4)))
    print(diff(sqrt(diff(H3K4)^2 + diff(H3K27)^2)))
    dx <- head(diff(H3K4), 1)
    d2x <- head(diff(diff(H3K4)), 1)
    dy <- head(diff(H3K27), 1)
    d2y <- head(diff(diff(H3K27)), 1)
    print(arclength(dx, d2x, dy, d2y, 0, length(H3K4) - 1))
  }
)

# %% [code]
trend_illu <- trend %>%
  group_by(celltype, label) %>%
  summarise(
    {
      dx <- head(diff(H3K4), 1)
      d2x <- head(diff(diff(H3K4)), 1)
      dy <- head(diff(H3K27), 1)
      d2y <- head(diff(diff(H3K27)), 1)
      arclength <- arclength(dx, d2x, dy, d2y, 0, length(H3K4) - 1)
      tibble(
        dxstart = -dx,
        dxstop = tail(diff(H3K4), 1),
        d2x,
        dystart = -dy,
        dystop = tail(diff(H3K27), 1),
        d2y,
        tstart = optimize(
          \(t) (arclength(-dx, d2x, -dy, d2y, 1, t) - (arclength * 0.25))^2,
          c(1, 10)
        )$minimum,
        tstop = optimize(
          \(t) (arclength(tail(diff(H3K4), 1), d2x, tail(diff(H3K27), 1), d2y, 1, t) - (arclength * 0.25))^2,
          c(1, 10)
        )$minimum,
        arclength = arclength * 1.5,
      )
    },
    as_tibble(
      list(
        H3K4 = c(
          rev(
            1/2 * d2x * seq(1, tstart, length.out=10)^2 +
              dxstart * seq(1, tstart, length.out=10) +
              H3K4[2]
          ),
          H3K4,
          (
            1/2 * d2x * seq(1, tstop, length.out=10) +
              dxstop * seq(1, tstop, length.out=10) +
              H3K4[length(H3K4) - 1]
          )
        ),
        H3K27 = c(
          rev(
            1/2 * d2y * seq(1, tstart, length.out=10)^2 +
              dystart * seq(1, tstart, length.out=10) +
              H3K27[2]
          ),
          H3K27,
          (
            1/2 * d2y * seq(1, tstop, length.out=10) +
              dystop * seq(1, tstop, length.out=10) +
              H3K27[length(H3K27) - 1]
          )
        )
      )
    )
  )

# %% [code]
with(
  subset(trend_illu, celltype == "Germline" & label == "E"),
  plot(H3K27)
)

# %% [code]
with(
  as.data.frame(repli.chic.projection.profile_Germline_chr),
  plot(sample_size_bp[between(repli, -1, -0.5)])
)

# %% [code]
log2 <- \(v) log(v) / log(2)
trend_fit <- tibble(
  bind_rows(
    list(
      Germline = as.data.frame(repli.chic.projection.profile_Germline_chr),
      Somatic = as.data.frame(repli.chic.projection.profile_Somatic_chr)
    ),
    .id = "celltype"
  ),
  label = cut(repli, c(-Inf, -0.5, 0, 0.5, Inf)) %>%
    `levels<-`(value = c("L", "ML", "EM", "E")) %>%
    fct_relevel(c("E", "EM", "ML", "L")),
) %>%
  subset(sample_size_bp >= 500, select=c(celltype, label, repli, H3K4, H3K27, sample_size_bp)) %>%
  group_by(celltype, label) %>%
  summarise(
    lm = lm(
      log2(H3K27) ~ log2(H3K4),
      weights = sample_size_bp
    ) %>%
      list(),
    n = sum(sample_size_bp / max(sample_size_bp)),
    Var_H3K4  = weighted.mean(log2(H3K4 )^2 - weighted.mean(log2(H3K4 ), sample_size_bp)^2, sample_size_bp),
    Var_H3K27 = weighted.mean(log2(H3K27)^2 - weighted.mean(log2(H3K27), sample_size_bp)^2, sample_size_bp),
    Var_Uniform = weighted.mean(seq(0, 1, length.out=length(H3K4))^2 - weighted.mean(seq(0, 1, length.out=length(H3K4)), sample_size_bp)^2, sample_size_bp) / 1.5^2,
    Arc_Length = trend_illu[
      head(
        which(trend_illu$celltype == celltype[1] & trend_illu$label == label[1]),
        1
      ),
    ]$arclength,
    R = coef(lm[[1]])[2] / (sqrt(Var_H3K27) / sqrt(Var_H3K4)),
    R2 = R^2,
    .groups = "drop"
  ) %>%
  print()
print(
  squeezeVar(
    trend_fit$Var_Uniform,
    df = trend_fit$n-1
  )
)

# %% [code]
with(
  trend_fit[-4, ],
  plot(
    (Var_H3K4 + Var_H3K27) / Var_Uniform,
    Arc_Length
  )
)

# %% [code]
lm(Arc_Length^2 ~ 0 + I(Var_H3K4 + Var_H3K27) + I(Var_Uniform - Mean_Var_Uniform), data=tibble(trend_fit, Mean_Var_Uniform = mean(Var_Uniform)), subset=c(1:3, 5:8))

# %% [code]
summary(trend)

# %% [code]
library(ggnewscale)
library(ggplot2)
library(openssl)
ggplot(
  trend,
  aes(H3K4, H3K27)
) +
  geom_point(
    aes(color = celltype),
    data = bind_rows(
      list(
        Germline = as.data.frame(log(repli.chic.projection.profile_Germline_chr[, c("H3K4", "H3K27")]) / log(2)),
        Somatic = as.data.frame(log(repli.chic.projection.profile_Somatic_chr[, c("H3K4", "H3K27")]) / log(2))
      ),
      .id = "celltype"
    ) %>%
      arrange(md5(as.character(str_glue("{celltype}:{H3K4}:{H3K27}")))),
    stroke = NA,
    size = 0.5
  ) +
  scale_color_manual(values = setNames(chic_line_track_colors, NULL)) +
  new_scale_color() +
  geom_path(aes(color = interaction(celltype, label)), arrow = arrow()) +
  coord_cartesian(c(-0.25,0.45), c(-0.25,0.45), exp=F) +
  theme(aspect.ratio = 1)

# %% [code]
chic_line_track_colors

# %% [code]
globaltrend <- trend %>%
  group_by(celltype) %>%
  subset(repli.new >= -0.7) %>%
  reframe(
    across(
      c(H3K4, H3K27),
      \(v) {
        X <- bSpline(repli.new[!is.na(H3K4)], knots = c(-0.25, 0, 0.25, 0.75), deg=2)
        Y <- v[!is.na(H3K4)]
        X %*% coef(lsfit(X, Y, int=F))
      }
    )
  ) %>%
  print()
globalrepli <- ggplot(globaltrend, aes(H3K4, H3K27, color=celltype)) +
  rasterise(
    geom_point(
      data = bind_rows(
        list(
          Germline = as.data.frame(log(repli.chic.projection.profile_Germline_chr[repli.chic.projection.profile_Germline_chr[, "repli"] >= -0.7, c("H3K4", "H3K27")]) / log(2)),
          Somatic = as.data.frame(log(repli.chic.projection.profile_Somatic_chr[repli.chic.projection.profile_Somatic_chr[, "repli"] >= -0.7, c("H3K4", "H3K27")]) / log(2))
        ),
        .id = "celltype"
      ) %>%
        arrange(md5(as.character(str_glue("{celltype}:{H3K4}:{H3K27}")))),
      stroke = NA,
      size = 0.125
    ),
    dpi=100
  ) +
  scale_color_manual(values = muted(unlist(chic_line_track_colors, use.names=F), c=30, l=70)) +
  new_scale_color() +
  geom_path(
    aes(color=celltype), arrow = arrow(length = unit(8, "pt")),
    linewidth = 25.4 / 72
  ) +
  scale_color_manual(values = muted(unlist(chic_line_track_colors, use.names=F), c=80, l=50)) +
  coord_cartesian(c(-0.25,0.45), c(-0.25,0.45), exp=F) +
  labs(x = "H3K4me3 L2FC", y = "H3K27me3 L2FC") +
  theme(aspect.ratio = 1, legend.position = "none", panel.grid.minor = element_blank())
globalrepli

# %% [markdown]
## Conditional-on-Timing Total Variance & Arc Length

# %% [code]
overlaps <- cross_join(
  tibble(celltype = c("Germline", "Somatic")),
  tibble(label = c("E", "EM", "ML", "L") %>% factor(., .))
) %>%
  group_by(celltype) %>%
  mutate(
    i = split(
      as.list(
        findOverlaps(chic.tile.diameter_1000_chr, chic.tile.diameter_500_score_chr)
      ),
      cut(
        get(str_glue("repli.timing_{celltype[1]}_chr"))$score,
        c(-Inf, -0.5, 0, 0.5, Inf)
      ) %>%
        factor(c("(0.5, Inf]", "(0,0.5]", "(-0.5,0]", "(-Inf,-0.5]"))
    ) %>%
      sapply(\(lst) unique(do.call(c, lst)))
  ) %>%
  print()

# %% [code]
# 500 bp window, 100 bp step: Grab the windows that are centered e.g. 1-500, 501-1000.
overlaps <- overlaps %>%
  mutate(i = i %>% sapply(\(v) subset(v, v %% 5 == 3 & v <= sum(seqnames(chic.tile.diameter_500_score_chr) %in% names(chr.lengths))))) %>%
  print()

# %% [code]
overlaps_uniform <- cross_join(
  tibble(celltype = c("Germline", "Somatic")),
  tibble(label = c("E", "EM", "ML", "L") %>% factor(., .))
) %>%
  group_by(celltype) %>%
  mutate(
    i = order(
      get(str_glue("repli.timing_{celltype[1]}_chr"))$score %>%
        head(sum(seqnames(chic.tile.diameter_1000_chr) %in% names(chr.lengths)))
    ) %>%
      split(
        cut(seq_along(.), seq(0, length(.), length.out = 5))
      ) %>%
      sapply(\(diameter_1000_inds) chic.tile.diameter_1000_chr[diameter_1000_inds] %>%
        findOverlaps(chic.tile.diameter_500_score_chr) %>%
        to() %>%
        subset(. %% 5 == 3) %>%
        unique()
      )
  ) %>%
  print()

# %% [code]
chromatin <- overlaps %>%
  group_by(celltype, label) %>%
  reframe(
    tibble(
      H3 = get(str_glue("chic.experiment.quantify_H3K27_{celltype[1]}_peakcalling.broad_chr"))$score.molH3[i[[1]]],
      H3K4 = get(str_glue("chic.experiment.quantify_H3K4_{celltype[1]}_peakcalling.broad_chr"))$L2FC[i[[1]]],
      H3K27 = get(str_glue("chic.experiment.quantify_H3K27_{celltype[1]}_peakcalling.broad_chr"))$L2FC[i[[1]]],
    )
  ) %>%
  subset(between(abs(H3K4), 1e-6, 9.9) & between(abs(H3K27), 1e-6, 9.9)) %>%
  print()

# %% [code]
Var_Total <- chromatin %>%
  group_by(celltype, label) %>%
  summarise(Var = var(H3K4) + var(H3K27), df = 2 * (length(H3K4) - 1)) %>%
  print()

# %% [code]
Var_Total_Scalar <- with(Var_Total, squeezeVar(Var, df))$var.prior
breaks <- c(
  sqrt(13.691 * 5e-3 * Var_Total_Scalar),
  sqrt(13.691 * 0.02 * Var_Total_Scalar)
) %>%
  print()
expl_var_legend <- ggplot(
  tribble(
    ~x, ~y, ~xend, ~yend,
    0, -0.2, 0, -0.2 + breaks[1],
    0, -0.2 + breaks[1], 0, -0.2 + breaks[2],
   #  0, -0.2 + breaks[2], 0, 0.4
  ),
  aes(x, y, xend=xend, yend=yend)
) +
  geom_segment(
    data = \(data) head(data, 2),
    arrow = arrow(length = unit(8, "pt")),
  ) +
  # geom_segment(
  #   data = \(data) tail(data, 1),
  # ) +
  annotate("text", 0.13, -0.2, hjust = 0, label = 0, size = 10 * 25.4 / 72) +
  annotate("text", 0.13, -0.2 + breaks[1], hjust = 0, label = "5e-3", size = 10 * 25.4 / 72) +
  annotate("text", 0.13, -0.2 + breaks[2], hjust = 0, label = 0.02, size = 10 * 25.4 / 72) +
  # annotate("segment", -0.1, 0.2, xend = 0.1, yend = 0.2) +
  coord_cartesian(c(-0.1, 0.8), c(-0.25, 0.45) - 0.05, exp=F) +
  labs(title = bquote("Timing Chromatin R"^2)) +
  theme_void() +
  theme(
    aspect.ratio = 4,
    plot.title = element_text(size = unit(10, "pt"))
  )
expl_var_legend

# %% [code]
library(ggplot2)
library(scales)
plot_limits <- 7.4
annotate_polygon <- 1.38
p <- ggplot(
  chromatin,
  aes(H3K4, H3K27, fill = after_stat(density))
) +
  facet_wrap(vars(label), scales = "free", nrow = 1) +
  geom_bin2d(binwidth = 0.2) +
  # geom_smooth(aes(fill=NULL), method = "lm") +
  geom_path(
    aes(fill = NULL),
    data = \(chromatin) trend_illu %>%
      subset(celltype == chromatin$celltype[1]),
    color = "#c0253a",
    arrow = arrow(length = unit(8, "pt")),
    linewidth = 1 * 25.4 / 72,
  ) +
  scale_fill_viridis_c(
    "% of Chromatin",
    limits = c(0, 0.035),
    labels = percent
  ) +
  scale_x_continuous(
    limits = c(-plot_limits, plot_limits), expand=c(0, 0),
    minor_breaks = seq(-1.4, 1.4, by=0.2),
    labels = as.numeric
  ) +
  scale_y_continuous(
    limits = c(-plot_limits, plot_limits), expand=c(0, 0),
    minor_breaks = seq(-1.4, 1.4, by=0.2),
    labels = as.numeric
  ) +
  coord_cartesian(c(-1.4,1.4), c(-1.4,1.4)) +
  labs(x = "H3K4me3 L2FC", y = "H3K27me3 L2FC") +
  theme(
    aspect.ratio = 1,
    axis.text = element_text(size = 10),
    axis.title = element_text(size = 10),
    legend.title = element_text(size = 10),
    legend.text = element_text(size = 10),
    panel.background = element_rect(fill = "#575757"),
    panel.grid = element_line(color = "black", linewidth = 0.5 * 25.4 / 72),
    panel.grid.minor = element_line(color = "black", linewidth = 0.5 * 25.4 / 72),
    panel.border = element_blank(),
    plot.title = element_text(size = 10),
    strip.background = element_blank(),
    strip.text = element_text(size = 10, margin = margin(2, 2, 2, 2)),
  )
p

# %% [code]
print(subset(chromatin, label == "E"))

# %% [code]
print(subset(chromatin, label == "EM"))

# %% [code]
correlations <- chromatin %>%
  group_by(celltype, label) %>%
  reframe(
    across(
      everything(),
      list(
        z = \(v) scale(v)[, 1],
        var = var
      )
    )
  ) %>%
  print() %>%
  group_by(label) %>%
  summarise(
    R_Germline = cor(H3K4_z[celltype == "Germline"], H3K27_z[celltype == "Germline"]),
    R_Somatic = cor(H3K4_z[celltype == "Somatic"], H3K27_z[celltype == "Somatic"]),
    Var_Germline_H3K4 = H3K4_var[match("Germline", celltype)],
    Var_Germline_H3K27 = H3K27_var[match("Germline", celltype)],
    Var_Somatic_H3K4 = H3K4_var[match("Somatic", celltype)],
    Var_Somatic_H3K27 = H3K27_var[match("Somatic", celltype)],
    model = lm(
        H3K27_z ~ H3K4_z * celltype
    ) %>%
      list()
  ) %>%
  print(width = 180)

# %% [code]
summary(correlations$model[[1]])

# %% [code]
print(trend_fit)

# %% [code]
subset(trend, celltype == "Somatic" & label == "E") %>% reframe(across(c(H3K4, H3K27), diff)) %>%
  print() %>%
  reframe(across(c(H3K4, H3K27), \(v) c(quantile(v, c(0, 0.25)), mean(v), quantile(v, c(0.5, 0.75, 1))))) %>%
  with(H3K27 / H3K4)

# %% [code]
trend %>% group_by(celltype, label) %>% summarise(mean(diff(H3K27) / diff(H3K4), na.rm=T), mean(diff(H3K27), na.rm=T) / mean(diff(H3K4), na.rm=T))

# %% [code]
1/1.214

# %% [code]
library(cowplot)
corrplot <- ggplot(trend_fit, aes(label, R2)) +
  geom_line(aes(group = 1),data = \(data) data %>% subset(celltype == "Germline"), color = chic_line_track_colors$germline) +
  geom_point(data = \(data) data %>% subset(celltype == "Germline"), color = chic_line_track_colors$germline) +
  geom_line(aes(group = 1),data = \(data) data %>% subset(celltype == "Somatic"), color = chic_line_track_colors$somatic) +
  geom_point(data = \(data) data %>% subset(celltype == "Somatic"), color = chic_line_track_colors$somatic) +
  scale_y_continuous(breaks = c(0, 0.25, 0.5, 0.75), labels = as.numeric) +
  coord_cartesian(c(0.9, 4.1), c(0, 0.85), ex=F) +
  labs(title=bquote("H3K4me3-H3K27me3 R"^2*" Conditional on Timing"), x = NULL, y = NULL) +
  theme_cowplot() +
  theme(
    axis.text = element_text(size = 10),
    plot.title = element_text(size = 10)
  )
corrplot

# %% [code]
p %>%
  `$<-`("data", value = .$data %>% subset(celltype == "Germline" & label == "E")) %>%
  `$<-`("layers", value = head(.$layers, 1)) %>%
  `+`(
    annotate(
      "rect",
      xmin = -0.251,
      xmax = 0.451,
      ymin = -0.251,
      ymax = 0.451,
      color = "#990000",
      fill = "transparent",
      linewidth = 1 * 25.4 / 72
    )
  )

# %% [code]
p$layers[[2]]

# %% [code]
write(deparse(as.list(p$layers[[2]])), stdout())

# %% [code]
match("aes_params", names(p$layers[[2]]))

# %% [code]
p %>%
  `$<-`(
    "layers",
    value = list(
      .$layers[[1]],
      geom_path(
        aes(fill = NULL),
        data = \(chromatin) trend_illu %>%
          subset(celltype == chromatin$celltype[1]),
        color = "#32c025",
        arrow = arrow(length = unit(8, "pt")),
        linewidth = 1 * 25.4 / 72,
      )
    )
  )

# %% [code]
chic_line_track_colors

# %% [code]
library(egg)
library(grid)
library(gtable)
trend_input_log2 <- mutate(
  trend_input,
  H3K4 = log2(H3K4),
  H3K27 = log2(H3K27)
)
pointcloud_layer <- rasterise(
  geom_point(
    aes(fill = NULL, color = color),
    \(chromatin) tibble(
      subset(trend_input_log2, celltype == chromatin$celltype[1]),
      color = muted(unlist(chic_line_track_colors), c=20, l=70)[
        tolower(chromatin$celltype[[1]])
      ],
    ),
    stroke = NA,
    size = 0.5
  ),
  dpi = 300
)
Germline_Report <- set_panel_size(
  p %>%
    `$<-`("data", value = .$data %>% subset(celltype == "Germline")) %>%
    `$<-`(
      "layers",
      value = list(
        .$layers[[1]],
        pointcloud_layer,
        geom_path(
          aes(fill = NULL),
          data = \(chromatin) trend_illu %>%
            subset(celltype == chromatin$celltype[1]),
          color = "#385739",
          arrow = arrow(length = unit(8, "pt")),
          linewidth = 1 * 25.4 / 72,
        )
      )
    ) %>%
    `+`(
      list(
        coord_cartesian(c(-0.25,0.45), c(-0.25,0.45), exp=F),
        scale_color_identity(),
        labs(y = NULL)
      )
    ),
  w = unit(1, "in"),
  h = unit(1, "in")
)
Germline_Report <- Germline_Report %>%
  cbind(
    set_panel_size(
      p %>%
        `$<-`("data", value = .$data %>% subset(celltype == "Germline" & label == "E")) %>%
        `$<-`("layers", value = head(.$layers, 1)) %>%
        `+`(
          list(
            annotate(
              "rect",
              xmin = -0.251,
              xmax = 0.451,
              ymin = -0.251,
              ymax = 0.451,
              color = "#990000",
              fill = "transparent",
              linewidth = 1 * 25.4 / 72
            ),
            labs(title = "Germline"),
            theme(legend.position = "none")
          )
        ),
      w = unit(1, "in"),
      h = unit(1, "in")
    ),
    .
  )

Somatic_Report <- set_panel_size(
  p %>%
    `$<-`("data", value = .$data %>% subset(celltype == "Somatic")) %>%
    `$<-`(
      "layers",
      value = list(
        .$layers[[1]],
        pointcloud_layer,
        geom_path(
          aes(fill = NULL),
          data = \(chromatin) trend_illu %>%
            subset(celltype == chromatin$celltype[1]),
          color = "#D845E8",
          arrow = arrow(length = unit(8, "pt")),
          linewidth = 1 * 25.4 / 72,
        )
      )
    ) %>%
    `+`(
      list(
        coord_cartesian(c(-0.25,0.45), c(-0.25,0.45), exp=F),
        scale_color_identity(),
        labs(y = NULL),
        guides(
          fill = guide_colorbar(
            barheight = 0
          )
        ),
        theme(
          legend.text = element_blank(),
          legend.title = element_text(color = "transparent")
        )
      )
    ),
  w = unit(1, "in"),
  h = unit(1, "in")
)
Somatic_Report <- Somatic_Report %>%
  cbind(
    set_panel_size(
      p %>%
        `$<-`("data", value = .$data %>% subset(celltype == "Somatic" & label == "E")) %>%
        `$<-`("layers", value = head(.$layers, 1)) %>%
        `+`(
          list(
            annotate(
              "rect",
              xmin = -0.251,
              xmax = 0.451,
              ymin = -0.251,
              ymax = 0.451,
              color = "#990000",
              fill = "transparent",
              linewidth = 1 * 25.4 / 72
            ),
            labs(title = "Somatic"),
            theme(legend.position = "none")
          )
        ),
      w = unit(1, "in"),
      h = unit(1, "in")
    ),
    .
  )
Somatic_Report <- Somatic_Report %>%
  gtable_add_grob(
    ggplotGrob(expl_var_legend)$grobs[
      match("panel", ggplotGrob(expl_var_legend)$layout$name)
    ],
    t = .$layout$t[match("panel-1-1", .$layout$name)],
    l = .$layout$l[match("guide-box", .$layout$name)]
  ) %>%
  gtable_add_grob(
    ggplotGrob(expl_var_legend)$grobs[
      match("title", ggplotGrob(expl_var_legend)$layout$name)
    ],
    t = .$layout$t[match("strip-t-1-1", .$layout$name)],
    l = .$layout$l[match("guide-box", .$layout$name)]
  )
Germline_Report$widths[Germline_Report$layout$l[match("guide-box", Germline_Report$layout$name)]] <- unit(3.5, "cm")
Somatic_Report$widths[Somatic_Report$layout$l[match("guide-box", Somatic_Report$layout$name)]] <- unit(3.5, "cm")
report <- gtable(
  unit(1, "null"),
  unit(c(2, 2, 2.5), "in")
) %>%
  gtable_add_grob(
    list(
      Germline_Report,
      Somatic_Report,
      cbind(
        set_panel_size(
          globalrepli,
          w = unit(1.5, "in"),
          h = unit(1.5, "in")
        ),
        set_panel_size(
          corrplot,
          w = unit(4, "in"),
          h = unit(1.5, "in")
        )
      )
    ),
    t = 1:3,
    l = 1
  )
grid.draw(report)

# %% [code]
p$data %>%
  subset(celltype == "Germline") %>%
  ggplot(aes(H3K4, H3K27)) +
  rasterise(
    geom_point(
      data = 
        \(chromatin) subset(trend_input, celltype == chromatin$celltype[1])
    )
  )

# %% [code]
library(Cairo)
CairoPDF("illustrations/Histone-Corr-Timing-Group-L2FC-Bar-Data.pdf", w = 11, h = 8.5)
grid.draw(report)
dev.off()
