# Supplementary material for: Cell-type- and chromosome-specific chromatin landscapes and DNA replication programs of Drosophila testis tumor stem cell–like cells
Source: Genome Res. 2026 Jan;36(1):83–101. doi: 10.1101/gr.280809.125 (PMC12758400; doi:10.1101/gr.280809.125)
Supplement: Supplement 8 [file Supplemental_Code.zip › Upd-Germline-Genomics-main/illustrations/Single-Cell-Pct-Mito.ipynb]

# %% [code]
library(callr)
library(dplyr)
library(forcats)
library(ggplot2)
library(MatrixGenerics)
library(Seurat)
library(tibble)

# %% [code]
pdfFonts(sans = pdfFonts()$Helvetica)
postscriptFonts(sans = postscriptFonts()$Helvetica)

ggplot2::theme_set(
  ggplot2::theme_bw() +
    ggplot2::theme(
      axis.text = element_text(color = "#000000"),
      legend.position = "none",
      panel.background = element_rect(fill="transparent"),
      # We want the facet text to appear as a title of the graphic. Not as a
      # detail akin to the axis break labels!
      strip.text = element_text(size = rel(1.2))
    )
)

# %% [code]
metadata <- as_tibble(read.csv("../scRNA-seq-Metadata.csv"))
gtf <- as_tibble(read.csv("../scRNA-seq-Assay-Metadata.csv"))
with(metadata, table(batch, ident))

# %% [code]
dim(gtf)

# %% [code]
percentage_expression <- function(seurat, features, group.by = "ident") {
    DefaultAssay(seurat) <- "RNA"
    data <- FetchData(seurat, c(group.by, features), layer = "counts")
    data <- data[, -1] %>% split(pull(data, 1))
    sapply(data, \(df) colMeans(apply(df, 2, \(v) v != 0)))
}

# %% [code]
filenames <- c(
  nos.1="Nos-Upd_H3-GFP_Rep1",
  nos.2="Nos-Upd_H3-GFP_Rep2",
  tj.1="Tj-Upd_H3-GFP_Rep1",
  tj.2="Tj-Upd_H3-GFP_Rep2"
)
process_seurat <- function(name, filename_pattern) {
    library(dplyr)
    library(forcats)
    library(MatrixGenerics)
    library(Seurat)
    library(tibble)
    percentage_expression <- function(seurat, features, group.by = "ident") {
        DefaultAssay(seurat) <- "RNA"
        data <- FetchData(seurat, c(group.by, features), layer = "counts")
        data <- data[, -1] %>% split(pull(data, 1))
        sapply(data, \(df) colMeans(apply(df, 2, \(v) v != 0)))
    }
    gtf <- as_tibble(read.csv("../scRNA-seq-Assay-Metadata.csv"))
    filename <- paste0("../scRNA-seq/", filename_pattern, "/outs/filtered_feature_bc_matrix")
    # 1: Read and process ALL cells called by 10X Cell Ranger.
    counts <- filename %>% Read10X()
    rownames(counts) <- gtf$X
    seurat <- counts %>% CreateSeuratObject()
    seurat <- seurat %>% RenameCells(add.cell.id = name)
    seurat$batch <- setNames(name, NULL)
    seurat$pct.mito <- seurat %>%
        PercentageFeatureSet(features = subset(rownames(seurat), gtf$chr == "mitochondrion_genome"))
    seurat <- seurat %>%
        SCTransform(
            vst.flavor = "v2",
            do.correct.umi = FALSE,
            verbose = FALSE,
            vars.to.regress = "pct.mito"
        )
    seurat <- seurat %>% RunPCA(verb = F) %>% FindNeighbors(dims = 1:8) %>% FindClusters(res = 1.5)
    # 2: Remove doublet clusters. If there is >50% expression of both a "GSC-only" and "CySC-only"
    # marker, then it is certain to be a doublet cluster. These clusters also tend to have excessively
    # high average nCount_RNA, so retaining those cells for now helped to pull in other doublet-like
    # cells.
    expr <- percentage_expression(seurat, c("vas", "lncRNA:roX2"))
    doublet_clusters <- names(which(colAlls(expr > 0.5)))
    seurat <- seurat %>% subset(idents = setdiff(levels(Idents(seurat)), doublet_clusters))
    # 3: Use an nUMI and nFeature filtering step that still retains most of the cells, but filters out
    # some of the cells that are dissimilar in their sequencing depth. This helps to cut down on the
    # number of resulting clusters which probably only differ in a technical aspect of num UMIs that
    # were called for the cell.
    # From our filter_integrate_data step.
    seurat <- seurat %>% subset(
        cells = Cells(seurat) %>%
            subset(
                between(seurat$nCount_RNA, 2200, 7500) &
                    between(seurat$nFeature_RNA, 500, 2500)
            )
    )
    # 4: Perform a PCA and clustering of cells passing QC.
    seurat <- seurat %>% RunPCA(verb = F) %>% FindNeighbors(dims = 1:7, nn.method = "rann") %>% FindClusters(res = 0.5)
    Idents(seurat) <- Idents(seurat) %>% fct_relabel(\(n) paste0(name, "_", n))
    DefaultAssay(seurat) <- "RNA"
    DietSeurat(seurat, assays = "RNA")
}
# Loading and filtering Seurat objects is a bit of a leaky process. The subprocess (callr)
# significantly improves our memory usage.
seurat <- apply(
    enframe(filenames),
    1,
    \(v) r(
        function(process_seurat, v) {
            process_seurat(v["name"], v["value"])
        },
        args = list(process_seurat, v)
    ),
    simplify=FALSE
)
seurat <- merge(seurat[[1]], seurat[-1])

# %% [code]
seurat$selected_germline <- (
    metadata$ident[match(Cells(seurat), metadata$X)] == "germline"
) %>%
    replace(is.na(.), FALSE)
seurat$selected_somatic <- (
    metadata$ident[match(Cells(seurat), metadata$X)] == "somatic"
) %>%
    replace(is.na(.), FALSE)
table(seurat$selected_germline)

# %% [code]
# 5: Propagate "germline" and "somatic" labels from our "good" 5-cluster model (which has
# pct.mito < 10) to the new clusters of each 10X batch.
pct.data <- percentage_expression(seurat, c("vas", "tj", "selected_germline", "selected_somatic"))
infer.ident <- setNames(
    ifelse(
        pct.data["selected_germline",, drop=T] >= 0.4 &
            pct.data["selected_somatic",, drop=T] < 0.01,
        "germline",
        ifelse(
            pct.data["selected_germline",, drop=T] < 0.01 &
                pct.data["selected_somatic",, drop=T] >= 0.4,
            "somatic",
            NA
        )
    ),
    levels(Idents(seurat))
)
# Print percent: Using our label propagation to new clusters, how many of the metadata "germline" and "somatic" (5 clusters model) did we recall?
c(
    mean(
        subset(
            Idents(seurat) %in% subset(names(infer.ident), infer.ident == "germline"),
            seurat$selected_germline
        ),
        na.rm=T
    ),
    mean(
        subset(
            Idents(seurat) %in% subset(names(infer.ident), infer.ident == "somatic"),
            seurat$selected_somatic
        ),
        na.rm=T
    )
)
Idents(seurat) <- Idents(seurat) %>%
    list() %>%
    append(
        subset(infer.ident, !is.na(infer.ident))
    ) %>%
    do.call(recode, .)
table(Idents(seurat))

# %% [code]
Idents(seurat, cells = Cells(seurat) %>% subset(seurat$selected_germline)) <- "germline"
Idents(seurat, cells = Cells(seurat) %>% subset(seurat$selected_somatic)) <- "somatic"
Idents(seurat) <- Idents(seurat) %>% relevel("germline")
table(Idents(seurat))

# %% [code]
gg <- VlnPlot(
    seurat, 'pct.mito', idents=c('germline', 'somatic'),
    cols = c(hcl(123, 113, 80), "#FF5AEE")
)
gg[[1]]$layers[[2]]$aes_params$stroke <- NA
gg + coord_cartesian(c(0.5, 2.5), c(0, 25), expand=F)

# %% [code]
args(density)

# %% [code]
data <- FetchData(
    seurat, c("ident", "pct.mito")
) %>%
    subset(ident %in% c("germline", "somatic")) %>%
    group_by(ident) %>%
    reframe(
        x = seq(0, 100, by = 0.1) / 100,
        y = density(pct.mito, n = 100 / 0.1 + 1, from = 0, to = 100)$y %>%
            `*`(0.45 / max(.))
    )
density_quantile <- function(dens, q) {
    ecdf_values <- cumsum(dens) / sum(dens)
    unique(data$x)[findInterval(q, ecdf_values)]
}
ggplot(
    data,
    aes(y, x)
) +
    geom_polygon(
        aes(fill=ident),
        data %>%
            subset(x <= 0.1) %>%
            group_by(ident) %>%
            reframe(
                y = y %>% c(., -rev(.)) + as.numeric(ident[1]),
                x = x %>% c(., rev(.))
            )
    ) +
    geom_polygon(
        aes(fill=ident),
        data %>%
            subset(x >= 0.1) %>%
            group_by(ident) %>%
            reframe(
                y = y %>% c(., -rev(.)) + as.numeric(ident[1]),
                x = x %>% c(., rev(.)),
                ident = paste0(ident[1], ".muted"),
            )
    ) +
    geom_polygon(
        aes(group=ident),
        data %>%
            group_by(ident) %>%
            reframe(
                y = y %>% c(., -rev(.)) + as.numeric(ident[1]),
                x = x %>% c(., rev(.))
            ),
        fill = "transparent",
        color = "black",
        linewidth = 1 * 25.4 / 72
    ) +
    ggrastr::rasterise(
        geom_point(
            aes(),
            FetchData(seurat, c("ident", "pct.mito")) %>%
                subset(ident %in% c("germline", "somatic")) %>%
                tibble(
                    y = as.numeric(ident) - 0.4 + 0.8 * runif(n=length(ident)),
                    x = pct.mito / 100
                ),
            stroke = NA,
            size = 0.1
        ),
        dpi = 200
    ) +
    scale_x_continuous(
        breaks = c(1, 2),
        labels = c("germline", "somatic")
    ) +
    scale_y_continuous(labels = scales::percent) +
    scale_fill_manual(
        values = c(hcl(123, 113, 80), "#FF5AEE") %>% c(scales::muted(., l=90))
    ) +
    annotate(
        "rect",
        xmin = c(0.6, 1.6),
        xmax = c(1.4, 2.4),
        ymin = split(data$y, data$ident) %>% sapply(purrr::partial(density_quantile, q=0.25)) %>% head(2) %>% unlist,
        ymax = split(data$y, data$ident) %>% sapply(purrr::partial(density_quantile, q=0.75)) %>% head(2) %>% unlist,
        fill = "transparent",
        color = "black"
    ) +
    annotate(
        "segment",
        x = c(0.6, 1.6),
        xend = c(1.4, 2.4),
        y = split(data$y, data$ident) %>% sapply(purrr::partial(density_quantile, q=0.5)) %>% head(2) %>% unlist,
        yend = split(data$y, data$ident) %>% sapply(purrr::partial(density_quantile, q=0.5)) %>% head(2) %>% unlist,
        color = "black",
        linewidth = 1.5
    ) +
    coord_cartesian(
        c(0.5, 2.5),
        c(0, 0.25),
        expand = FALSE
    ) +
    labs(x=NULL, y="% UMIs Mitochondrion Genome") +
    theme(aspect.ratio = 3/2)

# %% [code]
split(data$y, data$ident) %>% sapply(purrr::partial(density_quantile, q=0.25)) %>% head(2) %>% unlist
split(data$y, data$ident) %>% sapply(purrr::partial(density_quantile, q=0.75)) %>% head(2) %>% unlist
quantile(seurat$pct.mito[Idents(seurat) == "germline"], c(0.25, 0.75))
quantile(seurat$pct.mito[Idents(seurat) == "somatic"], c(0.25, 0.75))

# %% [code]
cairo_pdf("../figure/Integrated-scRNAseq/Pct-Mito.pdf", w=3, h=4.2)
print(last_plot())
dev.off()

# %% [code]
FetchData(seurat, c("batch", "ident", "pct.mito")) %>%
    subset(as.numeric(ident) <= 2) %>%
    group_by(batch, ident) %>%
    summarise(median = median(pct.mito), .groups="drop")
