# Supplementary material for: Cell-type- and chromosome-specific chromatin landscapes and DNA replication programs of Drosophila testis tumor stem cell–like cells
Source: Genome Res. 2026 Jan;36(1):83–101. doi: 10.1101/gr.280809.125 (PMC12758400; doi:10.1101/gr.280809.125)
Supplement: Supplement 8 [file Supplemental_Code.zip › Upd-Germline-Genomics-main/illustrations/snRNA_seq_Dot_Plot.ipynb]

# %% [code]
library(celda)
library(dplyr)
library(forcats)
library(glmGamPoi)
library(limma)
library(SingleCellExperiment)
library(stringr)

# %% [code]
setwd("~/Upd-Germline-Genomics")

# %% [code]
library(Matrix) # for t(ann$X)
library(MatrixGenerics)
library(reticulate)
library(Seurat)

use_virtualenv("r-reticulate")
anndata <- import("anndata")

ann <- anndata$read_h5ad("testis.h5ad")
wt.counts <- t(ann$X)
dimnames(wt.counts) <- list(rownames(ann$var), rownames(ann$obs))

# %% [code]
print(levels(ann$obs$annotation))
annotation <- ann$obs$annotation

# %% [code]
batch <- factor(
  str_extract(colnames(wt.counts), "Fuller.*(sample[123])", group=1) %>%
    replace(
      is.na(.),
      str_extract(colnames(wt.counts)[is.na(.)], "FCA_P")
    ),
  c("sample1", "sample2", "sample3", "FCA_P")
)
summary(batch)
(sce <- SingleCellExperiment(list(counts = wt.counts), colData = data.frame(batch=batch)))
sce <- decontX(sce, batch = sce$batch)

# %% [code]
wt <- as.Seurat(sce, counts = "decontXcounts", data = NULL)

# %% [code]
Idents(wt) <- annotation
saveRDS(wt, "testis1d.rds")

# %% [code]
print(tibble::enframe(levels(annotation)), n=100)

# %% [code]
write(deparse(levels(annotation)[c(34,18,35,24:31,9:10,17)]), stdout())

# %% [code]
table(annotation, batch)

# %% [code]
library(MatrixGenerics)
(summarized <- pseudobulk(sce, vars(batch, annotation), aggregation_functions = list(counts = rowSums2, decontXcounts = rowSums2)))

# %% [code]
(summarized_gross_total <- pseudobulk(sce, vars(annotation), aggregation_functions = list(counts = rowSums2, decontXcounts = rowSums2)))
colnames(summarized_gross_total)

# %% [code]
library(limma)
head(
  (
    lm <- lmFit(
      log(assay(summarized, "decontXcounts"))[, summarized$batch != "FCA_P"],
      subset(
        model.matrix(~ 0 + annotation + batch, colData(summarized)),
        summarized$batch != "FCA_P",
        select = -batchFCA_P
      )
    )
  )$coefficients
)

# %% [code]
logCPM <- subset(lm$coefficients, select = -c(batchsample2, batchsample3))
logCPM <- logCPM + 2*log(1000) - rep(colLogSumExps(logCPM, na.rm=T), each = nrow(logCPM))
logCPM <- logCPM / log(10)
logCPM[c("nos", "vas", "bam", "can", "tj", "eya"), ]

# %% [code]
logCPM <- assay(summarized_gross_total)
logCPM <- logCPM * rep(1000^2 / colSums2(logCPM, na.rm=T), each = nrow(logCPM))
logCPM <- log10(logCPM)
logCPM[c("nos", "vas", "bam", "can", "tj", "eya"), ]

# %% [code]
percentExpression <- do.call(
  cbind,
  sapply(
    levels(annotation),
    \(n) rowMeans2(assay(sce, "decontXcounts")[, annotation == n] != 0),
    simplify = FALSE
  )
)
percentExpression[1:10, 1:10]

# %% [code]
targets::tar_load(c(Upd_cpm, Upd_decontX))

# %% [code]
upd_tumor <- CreateSeuratObject(
  Upd_decontX,
  "DECONTX",
  meta.data = read.csv("scRNA-seq-Metadata.csv", row.names=1)
)

# %% [code]
head(
  percent_upd_tumor <- sapply(
    c("germline", "somatic"),
    \(n) rowMeans2(
      GetAssayData(upd_tumor, layer = "counts")[, upd_tumor$ident == n] != 0
    )
  )
)

# %% [code]
load("illustrations/snRNA_seq_Dot_Plot_Data.rda")

# %% [code]
annotations_take <- c(
  sg = "spermatogonium",
  st = "spermatogonium-spermatocyte transition",
  s1 = "spermatocyte 1",
  s3 = "spermatocyte 3",
  es = "early elongation stage spermatid",
  cs = "cyst stem cell",
  c1 = "early cyst cell 1",
  c2 = "early cyst cell 2"
)
targets::tar_load(Upd_cpm)
print(
  data <- bind_rows(
    sapply(
      genelist <- c("nos", "vas", "esg", "stg", "dany", "can", "comr", "zfh1", "tj", "eya"),
      \(gene) rbind(
        tibble(
          name = names(annotations_take),
          fullname = c(annotations_take),
          gene,
          logCPM = logCPM[gene[1], paste0("annotation", fullname)],
          percent = percentExpression[gene[1], fullname],
        ),
        tibble(
          name = c("G*", "C*"),
          fullname = c("GSC-like", "CySC-like"),
          gene,
          logCPM = log10(Upd_cpm[gene[1], 1:2]),
          percent = percent_upd_tumor[gene[1], 1:2],
        )
      ),
      simplify = FALSE
    )
  ) %>%
    mutate(
      name = name %>% factor(c("G*", "C*", names(annotations_take))) %>% fct_relevel("C*", after = 6L),
    ),
  n = 50
)

# %% [code]
library(cowplot)
library(ggnewscale)
library(ggplot2)
ggplot(
  data %>% group_by(gene) %>% mutate(Z = c(scale(logCPM)), gene = factor(gene, genelist)),
  aes(name, gene, fill=Z, size=percent, color=ifelse(as.numeric(percent == 0), "zero", "nonzero"))
) +
  geom_point(shape=21) +
  scale_fill_viridis_c("Z-score of logCPM", na.value = "#999999") +
  scale_size_continuous("Percent Expression", limits = c(0, 1), labels = scales::percent, guide = guide_legend(override.aes = list(shape = 19))) +
  scale_color_manual(values = c(nonzero = "black", zero = "#999999"), guide = guide_none()) +
  # new_scale_fill() +
  # geom_point(aes(fill = Class), data.frame(name="es", gene="eya", percent=0.5))
  scale_y_discrete("Gene", limits = rev) +
  scale_x_discrete("Cell Type") +
  # annotate("segment", 1.5, -Inf, xend=1.5, yend=Inf, linetype="dashed", linewidth = 0.5 * 25.4 / 72) +
  annotate("segment", 6.5, -Inf, xend=6.5, yend=Inf, linetype="dashed", linewidth = 0.5 * 25.4 / 72) +
  annotate("segment", -Inf, 3.5, xend=Inf, yend=3.5, linetype="dashed", linewidth = 0.5 * 25.4 / 72) +
  theme_cowplot() +
  theme(aspect.ratio = 1)

# %% [code]
library(Cairo)
library(grid)
CairoPDF("figure/snRNA_seq_Dot_Plot.pdf", w=6, h=4.5)
grid.draw(last_plot())
dev.off()

# %% [code]
ls()

# %% [code]
args(save)

# %% [code]
save(logCPM, percentExpression, Upd_cpm, percent_upd_tumor, file = "illustrations/snRNA_seq_Dot_Plot_Data.rda")
