# Supplementary material for: Cell-type- and chromosome-specific chromatin landscapes and DNA replication programs of Drosophila testis tumor stem cell–like cells
Source: Genome Res. 2026 Jan;36(1):83–101. doi: 10.1101/gr.280809.125 (PMC12758400; doi:10.1101/gr.280809.125)
Supplement: Supplement 8 [file Supplemental_Code.zip › Upd-Germline-Genomics-main/illustrations/Repli_Idx_Stats/Repli_Idx_Stats.ipynb]

# %% [code]
library(dplyr)
library(forcats)
library(ggplot2)
library(reshape2)

# %% [code]
read_idx_mapped_reads_per_kb <- \(filename) {
  results <- processx::run(
    "samtools", c("idxstats", filename)
  )
  tbl <- read.table(textConnection(results$stdout))
  tbl %>%
    mutate(
      group = V1 %>%
        fct_relabel(\(n) n %>% replace(!grepl("^(2L|2R|3L|3R|4|X|Y)$", n), "scaffolds")) %>%
        fct_relevel("scaffolds", after = 7L)
    ) %>%
    group_by(group) %>%
    summarise(reads_per_kb = sum(V3) / sum(V2) * 1000) %>%
    pull(reads_per_kb, group)
}

# %% [code]
nos_stats <- cbind(
  E = rowMeans(
    cbind(
      read_idx_mapped_reads_per_kb("bam/nos_E2.bam"),
      read_idx_mapped_reads_per_kb("bam/nos_E4.bam")
    )
  ),
  EM = rowMeans(
    cbind(
      read_idx_mapped_reads_per_kb("bam/nos_G2.bam"),
      read_idx_mapped_reads_per_kb("bam/nos_G4.bam")
    )
  ),
  ML = rowMeans(
    cbind(
      read_idx_mapped_reads_per_kb("bam/nos_J2.bam"),
      read_idx_mapped_reads_per_kb("bam/nos_J4.bam")
    )
  ),
  L = rowMeans(
    cbind(
      read_idx_mapped_reads_per_kb("bam/nos_L2.bam"),
      read_idx_mapped_reads_per_kb("bam/nos_L4.bam")
    )
  )
)
nos_stats

# %% [code]
tj_stats <- cbind(
  E = rowMeans(
    cbind(
      read_idx_mapped_reads_per_kb("bam/tj_E1.bam"),
      read_idx_mapped_reads_per_kb("bam/tj_E2.bam")
    )
  ),
  EM = read_idx_mapped_reads_per_kb("bam/tj_G2.bam"),
  ML = read_idx_mapped_reads_per_kb("bam/tj_J2.bam"),
  L = rowMeans(
    cbind(
      read_idx_mapped_reads_per_kb("bam/tj_L1.bam"),
      read_idx_mapped_reads_per_kb("bam/tj_L2.bam")
    )
  )
)
tj_stats

# %% [code]
melt(nos_stats, varnames = c("chr", "timing")) %>%
  mutate(chr = chr %>% fct_rev()) %>%
  ggplot(aes(timing, value, fill=chr)) +
          geom_bar(position="fill", stat="identity") +
          scale_y_reverse(labels = scales::percent) +
          scale_fill_manual(
            values = c(hcl(seq(0, 330, length.out=8)[-8] + 100, 100, 65), "#cccccc") %>%
              rev(),
            breaks = rev
          ) +
          coord_cartesian(expand=F) +
          theme(
            aspect.ratio = 1,
            panel.grid.major.y = element_blank(),
            panel.grid.minor.y = element_blank()
          )

# %% [code]
melt(tj_stats, varnames = c("chr", "timing")) %>%
  mutate(chr = chr %>% fct_rev()) %>%
  ggplot(aes(timing, value, fill=chr)) +
          geom_bar(position="fill", stat="identity") +
          scale_y_reverse(labels = scales::percent) +
          scale_fill_manual(
            values = c(hcl(seq(0, 330, length.out=8)[-8] + 100, 100, 65), "#cccccc") %>%
              rev(),
            breaks = rev
          ) +
          coord_cartesian(expand=F) +
          theme(
            aspect.ratio = 1,
            panel.grid.major.y = element_blank(),
            panel.grid.minor.y = element_blank()
          )

# %% [code]
