# Supplementary material for: Cell-type- and chromosome-specific chromatin landscapes and DNA replication programs of Drosophila testis tumor stem cell–like cells
Source: Genome Res. 2026 Jan;36(1):83–101. doi: 10.1101/gr.280809.125 (PMC12758400; doi:10.1101/gr.280809.125)
Supplement: Supplement 8 [file Supplemental_Code.zip › Upd-Germline-Genomics-main/illustrations/Repli_Idx_Stats/run.sh]

#!/bin/bash

mkdir -p illustrations/Repli_Idx_Stats/bam
for f in nos_E2 nos_E4 nos_G2 nos_G4 nos_J2 nos_J4 nos_L2 nos_L4 tj_E1 tj_E2 \
    tj_G2 tj_J2 tj_L1 tj_L2; do
for f in nos_L2 nos_L4; do 
  samtools view -bq 20 -o illustrations/Repli_Idx_Stats/bam/$f.bam \
      repli/chr/$f.bam
  samtools index -@ 8 illustrations/Repli_Idx_Stats/bam/$f.bam
done
