# Supplementary material for: Cell-type- and chromosome-specific chromatin landscapes and DNA replication programs of Drosophila testis tumor stem cell–like cells
Source: Genome Res. 2026 Jan;36(1):83–101. doi: 10.1101/gr.280809.125 (PMC12758400; doi:10.1101/gr.280809.125)
Supplement: Supplement 8 [file Supplemental_Code.zip › Upd-Germline-Genomics-main/R/cowplot.R]

# GGplot utilities related to the cowplot package ----
replace_legend <- function(myggplot, mygetlegend) {
  myggplot <- myggplot %>% as_gtable
  myggplot$grobs[[match("guide-box", plot_component_names(myggplot))]] <- mygetlegend
  myggplot
}
