# Supplementary material for: Cell-type- and chromosome-specific chromatin landscapes and DNA replication programs of Drosophila testis tumor stem cell–like cells
Source: Genome Res. 2026 Jan;36(1):83–101. doi: 10.1101/gr.280809.125 (PMC12758400; doi:10.1101/gr.280809.125)
Supplement: Supplement 8 [file Supplemental_Code.zip › Upd-Germline-Genomics-main/R/patterns.R]

# Data frame to help with Targets build targets ----
# Bowtie refs: Pattern of 2 bowtie2 references with or without masking sequences of interest.
# The pipeline is to be run with each bowtie2 reference
bowtie.refs <- tribble(
  ~name, ~bowtie, ~refs,
  "chr",
  rlang::sym("bowtie_chr"),
  rlang::syms("fasta_flybase"),
  "masked",
  rlang::sym("bowtie_masked"),
  rlang::syms(c("fasta_masked", "fasta_histone_unit", "fasta_transposon_sequence_set"))
)
