# Supplementary material for: Cell-type- and chromosome-specific chromatin landscapes and DNA replication programs of Drosophila testis tumor stem cell–like cells
Source: Genome Res. 2026 Jan;36(1):83–101. doi: 10.1101/gr.280809.125 (PMC12758400; doi:10.1101/gr.280809.125)
Supplement: Supplement 8 [file Supplemental_Code.zip › Upd-Germline-Genomics-main/R/targets-color-scheme.R]

assignInNamespace(
  "cli_blue_bullet",
  function (msg, print = TRUE) 
  {
      symbol <- targets:::cli_symbol_bullet_blue
      msg <- cli::col_blue(paste(symbol, msg))
      targets:::if_any(print, message(msg), msg)
  },
  ns = "targets"
)

if (F)
assignInNamespace(
  "cli_green_check",
function (msg, print = TRUE) 
{
    symbol <- targets:::cli_symbol_tick_green
    msg <- cli::col_blue(paste(symbol, msg))
    targets:::if_any(print, message(msg), msg)
},
ns = "targets"
)
