# Supplementary material for: Cell-type- and chromosome-specific chromatin landscapes and DNA replication programs of Drosophila testis tumor stem cell–like cells
Source: Genome Res. 2026 Jan;36(1):83–101. doi: 10.1101/gr.280809.125 (PMC12758400; doi:10.1101/gr.280809.125)
Supplement: Supplement 8 [file Supplemental_Code.zip › Upd-Germline-Genomics-main/R/targets-quantification.R]

targets.quantification <- list(
  tar_target(
    transcript.ids,
    read_transcript_ids(assay.data.sc, flybase.gtf)
  ),
  tar_file(
    transcript.isoforms.txt,
    tibble(
      filename = "scRNA-seq/quantify_transcript_ids.txt",
      write.table = write.table(
        transcript.ids %>% subset(select=tx),
        filename,
        row.names = F,
        col.names = F,
        quote = F
      )
    ) %>%
      pull(filename)
  ),
  tar_file(
    gene.ids.flybase.txt,
    tibble(
      filename = "scRNA-seq/quantify_gene_ids.txt",
      write.table = write.table(
        transcript.ids %>% subset(select=flybase) %>% subset(!duplicated(.)),
        filename,
        row.names = F,
        col.names = F,
        quote = F
      )
    ) %>%
      pull(filename)
  ),
  tar_file(
    cell_ranger_bam_feature_matrix_coords,
    "scripts/cell_ranger_bam_feature_matrix_coords.pl"
  ),
  tar_map(
    sce.data,
    names = batch,
    tar_target(
      count.exons,
      tibble(
        coords_file = cell_ranger_bam_feature_exonic_umi(
          bam_path, cell.barcodes.txt, cell_ranger_bam_feature_matrix_coords,
          transcript.isoforms.txt, "TX", tempfile()
        ),
        my_dimnames = list(
          list(
            read.table(transcript.isoforms.txt, header=F) %>% pull(1),
            read.table(cell.barcodes.txt, header=F) %>% pull(1)
          )
        ),
        mm_file = coords_to_matrix_market(
          coords_file,
          my_dimnames[[1]],
          nrow(read.table(coords_file, header=F)),
          tempfile(fileext = ".mtx")
        ),
        mymatrix = list(readMM(mm_file))
      ) %>%
        with(
          {
            dimnames(mymatrix[[1]]) <- my_dimnames[[1]]
            mymatrix[[1]]
          }
        )
    ),
    tar_target(
      count.exons.genes,
      tibble(
        coords_file = cell_ranger_bam_feature_exonic_umi(
          bam_path, cell.barcodes.txt, cell_ranger_bam_feature_matrix_coords,
          gene.ids.flybase.txt, "GX", tempfile()
        ),
        my_dimnames = list(
          list(
            read.table(gene.ids.flybase.txt, header=F) %>% pull(1),
            read.table(cell.barcodes.txt, header=F) %>% pull(1)
          )
        ),
        mm_file = coords_to_matrix_market(
          coords_file,
          my_dimnames[[1]],
          nrow(read.table(coords_file, header=F)),
          tempfile(fileext = ".mtx")
        ),
        mymatrix = list(readMM(mm_file))
      ) %>%
        with(
          {
            dimnames(mymatrix[[1]]) <- my_dimnames[[1]]
            mymatrix[[1]]
          }
        )
    ),
    tar_target(
      count.exons.decont.result,
      count.exons %>%
        `colnames<-`(paste0(batch, "_", colnames(.))) %>%
        decontX,
      packages = tar_option_get("packages") %>% c("decontX")
    ),
    tar_target(
      count.exons.genes.decont.result,
      count.exons.genes %>%
        `colnames<-`(paste0(batch, "_", colnames(.))) %>%
        decontX,
      packages = tar_option_get("packages") %>% c("decontX")
    ),
    tar_file(
      cell.barcodes.txt,
      tibble(
        filename = paste0("scRNA-seq/cells_picked_", batch, ".txt"),
        write.table = write.table(
          data.frame(
            # must not depend on Metadata.csv internally when building the
            # single-cell assays targets.
            cell = FetchData(Upd_sc, "batch") %>%
              rename(batch = "batch.") %>%
              subset(batch. == batch) %>%
              rownames %>%
              str_replace(paste0(batch, "_"), "")
          ),
          filename,
          row.names = F,
          col.names = F,
          quote = F
        )
      ) %>%
        pull(filename)
    )
  ),
  tar_target(
    Upd_decontX,
    Upd_sc %>% seurat_decontx_using_batches,
    packages = tar_option_get("packages") %>% c("decontX")
  ),
  tar_target(
    Upd_exons,
    seurat_assay_isoforms(
      Upd_sc,
      assay.data.sc,
      Upd_cpm_transcript_to_use,
      list(nos.1=count.exons_nos.1, nos.2=count.exons_nos.2, tj.1=count.exons_tj.1, tj.2=count.exons_tj.2)
    )
  ),
  tar_target(
    Upd_exons_decontX,
    Upd_sc %>%
      `[[<-`("EXONICRNA", value = Upd_exons) %>%
      seurat_decontx_using_batches(assay = "EXONICRNA"),
    packages = tar_option_get("packages") %>% c("decontX")
  ),
  tar_target(
    Upd_sc_pseudobulk_transcripts,
    cbind_pseudobulk_decontaminated(
      list(nos.1=count.exons_nos.1, nos.2=count.exons_nos.2, tj.1=count.exons_tj.1, tj.2=count.exons_tj.2),
      list(nos.1=count.exons.decont.result_nos.1[["decontXcounts"]], nos.2=count.exons.decont.result_nos.2[["decontXcounts"]], tj.1=count.exons.decont.result_tj.1[["decontXcounts"]], tj.2=count.exons.decont.result_tj.2[["decontXcounts"]]),
      Upd_sc = Upd_sc
    )
  ),
  tar_target(
    Upd_decontX_contamination,
    with(
      list(rownames = rownames(read.csv(metadata, row.names=1))),
      cbind(
        nos.1 = count.exons.decont.result_nos.1[["contamination"]][match(rownames, colnames(count.exons.decont.result_nos.1[["decontXcounts"]]))],
        nos.2 = count.exons.decont.result_nos.2[["contamination"]][match(rownames, colnames(count.exons.decont.result_nos.2[["decontXcounts"]]))],
        tj.1 = count.exons.decont.result_tj.1[["contamination"]][match(rownames, colnames(count.exons.decont.result_tj.1[["decontXcounts"]]))],
        tj.2 = count.exons.decont.result_tj.2[["contamination"]][match(rownames, colnames(count.exons.decont.result_tj.2[["decontXcounts"]]))]
      ) %>%
        replace(is.na(.), 0)
    )
  ),
  tar_target(
    Upd_lm_transcripts,
    lmFit(
      log(assay(Upd_sc_pseudobulk_transcripts, "decontXcounts"))
      + log(1000) * 2
      -
      matrix(
        log(colSums(assay(Upd_sc_pseudobulk_transcripts, "decontXcounts"))),
        nrow = nrow(Upd_sc_pseudobulk_transcripts),
        ncol = ncol(Upd_sc_pseudobulk_transcripts),
        byrow = TRUE
      ),
      model.matrix(~ 0 + ident, colData(Upd_sc_pseudobulk_transcripts))
    ),
    packages = c("limma", "SingleCellExperiment")
  ),
  tar_target(
    Upd_count_transcripts,
    right_join(
      transcript.ids,
      Upd_lm_transcripts$coefficients[
        ,
        paste0("ident", sce.clusters$cluster)
      ] %>%
        exp %>%
        replace(is.na(.), 0) %>%
        as.data.frame %>%
        rownames_to_column("tx"),
      "tx"
    ) %>%
      dplyr::rename(
        gene_id=flybase,
        germline=identgermline,
        somatic=identsomatic,
        spermatocyte=identspermatocyte,
        somaticprecursor=identsomaticprecursor,
        muscle=identmuscle
      ) %>%
      column_to_rownames("tx") %>%
      replace(is.na(.), 0)
  )
)

targets.rnaseq <- list(
  tar_file(
    modencode.transcriptome,
    "transcriptome/gene_count_matrix.csv"
  ),
  tar_target(
    modencode.experiment,
    SummarizedExperiment(
      list(
        counts = modencode.transcriptome %>%
          read.csv(row.names = 1) %>%
          as.matrix() %>%
          `%*%`(
            matrix(
              c(
                1, 1, 1, 0, 0, 0, 0, 0, 0, 0,
                0, 0, 0, 1, 1, 0, 0, 0, 0, 0,
                0, 0, 0, 0, 0, 1, 1, 0, 0, 0,
                0, 0, 0, 0, 0, 0, 0, 1, 1, 1
              ),
              ncol = 4,
              dimnames = list(
                NULL,
                c("Kc167.Rep1", "Kc167.Rep2", "S2.Rep1", "S2.Rep2")
              )
            )
          )
      ),
      colData = data.frame(celltype = c("Kc167", "Kc167", "S2", "S2"))
    )
  ),
  tar_target(
    modencode.deseq,
    modencode.experiment %>% DESeqDataSet(design = ~ 0 + celltype) %>% DESeq(),
    packages = tar_option_get("packages") %>% c("DESeq2")
  ),
  tar_target(
    modencode.logCPM,
    cbind(
      Kc167 = results(modencode.deseq, name = "celltypeKc167")$log2FoldChange[
        match(read.csv(assay.data.sc)$flybase, rownames(modencode.experiment))
      ] %>%
        replace(is.na(.), -Inf) %>%
        `-`(logSumExp(.) - 2 * log(1000)),
      S2 = results(modencode.deseq, name = "celltypeS2")$log2FoldChange[
        match(read.csv(assay.data.sc)$flybase, rownames(modencode.experiment))
      ] %>%
        replace(is.na(.), -Inf) %>%
        `-`(logSumExp(.) - 2 * log(1000))
    ) %>%
      `*`(log(2)) %>%
      `/`(log(10)) %>%
      `rownames<-`(pull(read.csv(assay.data.sc), 1))
  )
)
