# Supplementary material for: Cell-type- and chromosome-specific chromatin landscapes and DNA replication programs of Drosophila testis tumor stem cell–like cells
Source: Genome Res. 2026 Jan;36(1):83–101. doi: 10.1101/gr.280809.125 (PMC12758400; doi:10.1101/gr.280809.125)
Supplement: Supplement 8 [file Supplemental_Code.zip › Upd-Germline-Genomics-main/R/targets-zpileup.R]

bulk.samples <- rbind(
  reframe(
    chic.samples,
    bam = "chic.bam",
    symbol = sample
  ),
  reframe(
    repli.samples,
    bam = "repli.bam",
    symbol = name
  )
)

bulk.bam <- cross_join(
  bulk.samples,
  reframe(bowtie.refs, reference = name)
) %>%
  mutate(
    bam.target = rlang::syms(str_glue("{bam}_{symbol}_{reference}"))
  )

bam_to_df_empty <- tibble(
  qname = factor(),
  flag = integer(0),
  rname = character(0),
  strand = factor(),
  pos = integer(0),
  qwidth = integer(0),
  mapq = integer(0),
  cigar = character(0),
  dc = integer(0)
)

targets.bulk.samples <- tar_map(
  bulk.bam,
  names = any_of(c("bam", "symbol", "reference")),
  tar_map(
    tibble(refseq = names(masked.lengths)),
    tar_target(
      bulk_reads,
      if (reference == "chr" & refseq == "2L_Histone_Repeat_Unit")
        bam_to_df_empty
      else
        bam_to_df(bam.target, refseq),
      format = "parquet",
      cue = tar_cue("never"),
      packages = c("GenomicRanges", "Rsamtools", "stringr", "tibble")
    )
  ),
  tar_target(
    bulk_reads_idxstats,
    run(
      "samtools",
      c(
        "idxstats",
        bam.target
      )
    )$stdout %>%
      textConnection %>%
      read.table(sep="\t", col.names=c("rname", "rlength", "mapped_unique_reads", "unmapped_unique_reads")) %>%
      as_tibble,
    format = "parquet",
    cue = tar_cue("never"),
    packages = c("magrittr", "processx", "tibble")
  ),
  tar_target(
    bulk_reads_misc,
    bam_to_df_multi_ref(
      bam.target,
      setdiff(bulk_reads_idxstats$rname, c(names(masked.lengths), "*"))
    ),
    format = "parquet",
    cue = tar_cue("never"),
    packages = c("dplyr", "GenomicRanges", "Rsamtools", "stringr", "tibble")
  )
)
