# Supplementary material for: Cell-type- and chromosome-specific chromatin landscapes and DNA replication programs of Drosophila testis tumor stem cell–like cells
Source: Genome Res. 2026 Jan;36(1):83–101. doi: 10.1101/gr.280809.125 (PMC12758400; doi:10.1101/gr.280809.125)
Supplement: Supplement 8 [file Supplemental_Code.zip › Upd-Germline-Genomics-main/references/histone_unit.fa]

>2L_Histone_Repeat_Unit
GAATTCTGTGTAAGACAGTTTGAAATTAATGAAATTACATTGATGACGGCAATATTTATA
AAATAACAGAAAATAATAAAATAAAACTAGCTATTTTATATTTTTTCCATGTGTTAACTG
AAGAATGTGTTATTATTGAAGAGGTCGTACGGGACAATTGACACTGTCCCTTCAAACGTC
TGTAAAAAATAAAACCTATGTAAAATTCAGCACGGAAATTGGCTAATTTTGTTGCGGAAT
GTAATATATATTACATAATAAAGGATAATACAAAAATTGTTTCTTTTTATTTTTTATTTG
ATTTATTTATTTGACTACATAGACGGTAATGCATATGTGGCGAGGAAATCGATTGATTTC
AGAACAAATTATTTTAAAATATGCATGAAAACACATTAATAACAAGCAAACACATTAATA
ATTTAAGAAAATATTATTTATTATATTAATATTATGTTATTTAAGAAAGTATCTGTATTT
TTAACGATCGAAAATTATTTCTGAATGCTGCTTTAAAGCAAATTTTTCTGTAGTTCAATG
TGAACTTAAATCAAGTAATAAAGTATCTTAATTAATAATAGACGCTTCTTTCAGAAGCCC
TTCTAGGGGATGAACGTTTCAATTTTAATAAACATTACGAATTAGTGAAATATTTGCAAT
GATTCTTATTTTATTAGATGTTTTTTTATAAATTGGTCCAGTTAAAAATTTGAATATAAA
AATTCAATCAACATTTGAAAGTCTCAAAACCCATATTACATCCTTTTAAAAATGGAAAGT
GACGAAAAAATTATTTAAAAGTGTAGAACTATTAAAACCTTATTTTTATTAATGATTTAA
AATACTAAAAAATTAAAAAAAGTTTACACTTCAAGCAAACTTCGACATAGTAAATGACTG
ATGTCAGTAGCATTGTTAAAGTGCTCTCCTCCTCGATTCTCATCAGAGCAAAGGAGGTTG
GTAGGCAGCGCGCGAGCCATTTTTAACAGAAAAAAAGTGTTCTCAGTGAAAAAAAGATGT
CTGATTCTGCAGTTGCAACGTCCGCTTCCCCAGTGGCTGCCCCACCAGCGACAGTTGAGA
AGAAAGTGGTCCAAAAAAAGGCATCTGGATCTGCTGGCACAAAGGCAAAGAAAGCCTCTG
CGACGCCGTCACATCCGCCAACTCAGCAAATGGTGGACGCTTCCATTAAAAATTTAAAGG
AACGTGGCGGTTCATCACTTCTGGCAATCAAAAAATATATCACTGCCACTTATAAATGCG
ACGCCCAAAAGTTAGCGCCATTCATCAAGAAGTACTTAAAATCGGCCGTGGTCAATGGAA
AGCTTATCCAAACTAAGGGAAAGGGTGCATCTGGATCTTTCAAACTGTCGGCCTCTGCCA
AGAAGGAAAAGGATCCGAAGGCAAAGTCGAAGGTTTTGTCTGCTGAGAAAAAAGTTCAAA
GCAAGAAGGTAGCCTCTAAGAAGATTGGTGTCTCCTCTAAAAAAACTGCCGTTGGGGCTG
CTGACAAAAAGCCCAAAGCTAAGAAGGCTGTGGCTACCAAAAAGACTGCCGAAAATAAGA
AAACTGAGAAGGCAAAAGCCAAGGATGCCAAGAAAACTGGAATCATAAAGTCGAAGCCCG
CCGCAACAAAGGCGAAAGTGACTGCAGCGAAGCCAAAGGCTGTAGTAGCGAAAGCGTCAA
AGGCAAAGCCAGCGGTGTCTGCAAAACCCAAAAAGACGGTGAAGAAAGCATCGGTTTCTG
CTACCGCCAAGAAGCCGAAAGCGAAGACTACGGCTGCCAAAAAGTAAATTGTGAAAAAGT
GCAGTATTTGGTACATGTTCGCAATTAAAATTTTAGATTTATGATTTATAGATCTGAAAT
TTGTTTAAACAAGTCCTTTTCAGGGCTACAACGTTCCGTTGCAAGAGAAAAAAACTTTTA
TTTTCTTCCACTTATTTATTAGCTGACGTTCGCAGCAACAATAAAACGTTTCATGTCATG
AATTACATTGCATGTTGGTCGCATTCAGTTTTCGTTCCCGATTTTTTTGTATTTATTTGA
ACATTACCCAATTACCCATATTGCGGGTAAATAAGTTTTATTTGTAAATTCATATTCGAT
GATTGGTAGTTGAAAAATGCATTTCTTTGGTATAACACATTGTGGCCTTGAAAAGGGCCG
TTTTGGATTATTGTCCGCATTCGCAGGAGAAAATTATTTAGAGCTGGTGTACTTGGTGAC
AGCCTTGGTTCCCTCACTGACAGCATGCTTGGCCAACTCTCCAGGCAAAAGCAGGCGAAC
AGCCGTTTGGATCTCCCGACTGGTGATGGTCGAGCGCTTGTTGTAGTGAGCTAGACGAGA
CGCTTCGGCAGCAATTCGCTCGAAAATATCATTTACAAAGCTGTTCATTATGCTCATCGC
CTTCGACGAAATTCCGGTGTCAGGATGGACCTGCTTGAGAACCTTGTAAATGTAGATGGC
ATAGCTCTCCTTCCTTTTGCGCTTCTTTTTCTTGTCGGTCTTGGTGATGTTCTTCTGAGC
CTTGCCAGCCTTCTTGGCTGCCTTTCCACTAGTTTTCGGAGGCATTGTTCACGTTACTTA
TATTTTCACAAACACAATTCACTTATCGTAATGTGGGCCCGAACGCGTTCACGTTTATAC
TTTTTTTCGAGCAGTCAATTCAGGTCTAAGTCACCCACCCCTAACTGAATGCGCAGGCAA
ACGGAAAAGTATAAATATTTCGCTGTCTGGGTTAGGCGAGCATTCGTGTTCCGTGCGTAA
AGTGAACTAAGTGAAATAAACGCAAAGCAAAATGTCTGGACGTGGAAAAGGTGGCAAAGT
GAAGGGAAAGGCAAAGTCCCGCTCAAACCGTGCCGGTCTTCAATTCCCTGTGGGCCGTAT
TCACCGTTTGCTCCGGAAGGGAAACTACGCAGAGCGTGTTGGTGCAGGCGCTCCAGTTTA
CCTAGCTGCCGTAATGGAATATCTGGCCGCTGAGGTTCTCGAGTTGGCTGGCAATGCTGC
TCGTGACAACAAGAAGACTAGAATTATTCCGCGTCATCTGCAACTGGCCATCCGCAACGA
CGAGGAGTTAAACAAGCTGCTCTCCGGCGTCACAATTGCACAAGGTGGCGTGTTGCCTAA
TATACAGGCTGTTCTGTTGCCCAAGAAGACCGAGAAGAAGGCCTAAACGTTTCAAAGGCT
AAGCTAAAAACCTACATGTACATAAAATCGTCAATCAAACCGTCCTTTTCAGGACGACCA
AATTATTACCAAAGAATTGAAAAATTTTTTAGCTTGGCAATTTGTTGTAATTAGTAAATC
ATAAAGAATTATTAACGTAAAGATGGTAATGTAGTAAGGGTTTTCTACTATATGCGGTAT
AAACTATAATTTGCTTCTTTAAACAATCGCACACCACGATGTGATGCTGTACATGCGGTG
TCTGAAACCATTTGTACAGTCTGTACAAATCCATGTTAGAAATACACATTCTATTTAAAA
GAGTACGAACGACAGACATTTATTTTTAGTTTAACATATTTTTTGGGAGTCCCGACCAAT
AAAATTAAATACTTTTTGAAAATCTTCCTCCTTTTAAAAACTGAATGGTGGTCCTGAAAA
GGACCGATTGCTTAATAGGGGTACACAGGATGTACACTTTTTAACCGCCAAATCCGTAGA
GGGTGCGGCCTTGCCTCTTCAGAGCGTACACAACATCCATGGCTGTAACTGTCTTCCTCT
TGGCGTGTTCCGTGTAGGTCACGGCATCACGAATTACGTTCTCCAAGAAAACCTTCAGAA
CGCCACGCGTTTCCTCGTATATGAGTCCAGATATGCGCTTCACACCGCCTCGACGGGCCA
AACGGCGGATAGCAGGCTTCGTGATACCTTGGATGTTATCACGCAGCACTTTGCGATGAC
GCTTGGCGCCACCCTTTCCCAAGCCTTTGCCTCCTTTACCACGACCAGTCATTTTTCACT
GTTCTATACTATTATACACGCACAGCACGAAAGTCACTAAAGAACTAATTTCAACGTTTC
TGTGTGCCCCTATTTATAGGTAAAACGACAAAAACCCGAGAGAGTACGAACGATATGTTC
GTTCGCTTTTCGCTCGTCAAATGAAATGGCCTCCGTTTTTCTCTCTCTCTCTCTCTCTCT
CTCTTTCACCGTCCACGATTGCTATATAAGTAGGTAGCAAATGCTCTGATCGTTTATTGT
GTTTTCAAACGTGAAGTAGTGAACGTGAACTTTAGTGAAACCCAAATCGGAGATGGCTCG
TACCAAGCAAACTGCTCGCAAATCGACTGGTGGAAAGGCGCCACGCAAACAACTGGCTAC
TAAGGCCGCTCGCAAGAGTGCTCCAGCCACCGGAGGTGTGAAGAAGCCCCACCGCTATCG
CCCTGGAACCGTGGCCTTGCGTGAAATTCGTCGCTACCAAAAGAGCACCGAGCTTCTAAT
CCGCAAGCTGCCTTTCCAGCGTCTGGTGCGTGAAATCGCTCAGGACTTTAAGACGGACTT
GCGATTCCAGAGCTCGGCGGTTATGGCTCTGCAGGAAGCTAGCGAAGCCTACCTGGTTGG
TCTCTTCGAAGATACCAACTTGTGTGCCATTCATGCCAAGCGTGTCACCATAATGCCCAA
AGACATCCAGTTAGCGCGACGCATTCGCGGCGAGCGTGCTTAAGCTGACACGGCATTAAC
TTGCAGATAAAGCGCTAGCGTACTCTATAATCGGTCCTTTTCAGGACCACAAACCAGATT
CAATGAGATAAAATTTTCTGTTGCCGACTATTTATAACTTAAAAAAAATAAGAACAAAAT
TCATATTCTATTATTTATGGCGCAAACGGTACTGGGTCTTAAATCATATGTAAAAATACT
AATTCTGCCAGAGAAGGAATAAAAATAATCTTATTTTAATTGTCAGCTCAACATTTATTA
AATTAAAGAAGAGGTTAATAAATATAAAATATATATAAAAATATATATTTTTATTTGTTC
TTTGTGCGAACATCCTTTAAAGCAGTGAAAGTGTCGTGCGGGGCAAGGGACTCTGAACCT
TAAACATCTAAAAAAAAATCT
