# Supplementary material for: Cell-type- and chromosome-specific chromatin landscapes and DNA replication programs of Drosophila testis tumor stem cell–like cells
Source: Genome Res. 2026 Jan;36(1):83–101. doi: 10.1101/gr.280809.125 (PMC12758400; doi:10.1101/gr.280809.125)
Supplement: Supplement 8 [file Supplemental_Code.zip › Upd-Germline-Genomics-main/repli/repli_samples.csv]

genotype	replication_value	rep	is_paired_end	filename
nos	0.75	2		GSC_Early_Replicate_2_S10_L004_R1_001.fastq.gz
nos	0.25	2		GSC_Early-Mid_Replicate_2_S13_L004_R1_001.fastq.gz
nos	-0.25	2		GSC_Late-Mid_Replicate_2_S1_L004_R1_001.fastq.gz
nos	-0.75	2		GSC_Late_Replicate_2_S14_L004_R1_001.fastq.gz
tj	0.75	1		Tj_Early_Replicate_1_S4_L004_R1_001.fastq.gz
tj	0.75	2		Tj_Early_Replicate_2_S3_L004_R1_001.fastq.gz
tj	0.25	2		Tj_Early-Mid_Replicate_2_S7_L004_R1_001.fastq.gz
tj	-0.25	2		Tj_Late-Mid_Replicate_2_S9_L004_R1_001.fastq.gz
tj	-0.75	1		Tj_Late_Replicate_1_S8_L004_R1_001.fastq.gz
tj	-0.75	2		Tj_Late_Replicate_2_S15_L004_R1_001.fastq.gz
nos	0.75	4	TRUE	KZ2851/GCJU02_S22_L002
nos	0.25	4	TRUE	KZ2851/GCJU04_S24_L002
nos	-0.25	4	TRUE	KZ2851/GCJU06_S26_L002
nos	-0.75	4	TRUE	KZ2851/GCJU09_S29_L002
S2	0.75	1		S2_WT_Repliseq/S2_Early_Replicate_1.fastq.gz
S2	0.25	1		S2_WT_Repliseq/S2_Mid-Early_Replicate_1.fastq.gz
S2	-0.25	1		S2_WT_Repliseq/S2_Mid-Late_Replicate_1.fastq.gz
S2	-0.75	1		S2_WT_Repliseq/S2_Late_Replicate_1.fastq.gz
S2	0.75	2		S2_WT_Repliseq/S2_Early_Replicate_2.fastq.gz
S2	0.25	2		S2_WT_Repliseq/S2_Mid-Early_Replicate_2.fastq.gz
S2	-0.25	2		S2_WT_Repliseq/S2_Mid-Late_Replicate_2.fastq.gz
S2	-0.75	2		S2_WT_Repliseq/S2_Late_Replicate_2.fastq.gz
Kc167	0.75	1		KC_WT_Repliseq/KC167_Early_Replicate_1.fastq.gz
Kc167	0.25	1		KC_WT_Repliseq/KC167_Mid-Early_Replicate_1.fastq.gz
Kc167	-0.25	1		KC_WT_Repliseq/KC167_Mid-Late_Replicate_1.fastq.gz
Kc167	-0.75	1		KC_WT_Repliseq/KC167_Late_Replicate_1.fastq.gz
Kc167	0.75	2		KC_WT_Repliseq/KC167_Early_Replicate_2.fastq.gz
Kc167	0.25	2		KC_WT_Repliseq/KC167_Mid-Early_Replicate_2.fastq.gz
Kc167	-0.25	2		KC_WT_Repliseq/KC167_Mid-Late_Replicate_2.fastq.gz
Kc167	-0.75	2		KC_WT_Repliseq/KC167_Late_Replicate_2.fastq.gz
