# Supplementary material for: Cell-type- and chromosome-specific chromatin landscapes and DNA replication programs of Drosophila testis tumor stem cell–like cells
Source: Genome Res. 2026 Jan;36(1):83–101. doi: 10.1101/gr.280809.125 (PMC12758400; doi:10.1101/gr.280809.125)
Supplement: Supplement 8 [file Supplemental_Code.zip › Upd-Germline-Genomics-main/reports/ChIC-Significance-Report.ipynb]

# %% [code]
setwd("~/Upd-Germline-Genomics")
source("_targets.R")

# %% [markdown]
## S5 L2FE_Effect_TSS

Histone mark profile plot - local maxima and their significance to the "off" genes t-test.

Testing the main figure ChIC-ChIP average profile plots: This involves finding a good local maximum of smooth profile L2FE to test for enrichment (or we also may see depletion compared to a more uniform, closer to zero, "Q1" off gene profile). Extrema are detected using the second order finite difference (diff(diff())), and then we take the maximum value of the track. It is tested against the "Q1" off gene quantification average profile at this x point (in bp) of the TSS heatmap.

# %% [code]
tar_load(matches("^chic.heatmap.tss_H3K(4|27|9)_(Germline|Somatic)_CN_chr"))
tar_load(c(quartile.factor_Germline, quartile.factor_Somatic))

# %% [code]
all.equal(
  sort(match(rownames(chic.heatmap.tss_H3K27_Somatic_CN_chr), names(quartile.factor_Somatic))),
  seq_along(quartile.factor_Somatic)
)

# %% [code]
data <- tibble(
  cross_join(
    tibble(
      celltype = c("Germline", "Germline", "Germline", "Somatic", "Somatic", "Somatic"),
      panel = c("H3K4me3", "H3K27me3", "H3K9me3", "H3K4me3", "H3K27me3", "H3K9me3"),
      heatmap = list(
        chic.heatmap.tss_H3K4_Germline_CN_chr,
        chic.heatmap.tss_H3K27_Germline_CN_chr,
        chic.heatmap.tss_H3K9_Germline_CN_chr,
        chic.heatmap.tss_H3K4_Somatic_CN_chr,
        chic.heatmap.tss_H3K27_Somatic_CN_chr,
        chic.heatmap.tss_H3K9_Somatic_CN_chr
      )
    ),
    tibble(
      rowname = c("low", "medium", "high"),
      level = c("Q2", "Q3", "Q4"),
    ),
  ),
  quant = mapply(
    \(celltype, heatmap) get(str_glue("quartile.factor_", celltype))[rownames(heatmap)],
    celltype,
    heatmap,
    SIMPLIFY=FALSE
  ),
  x = mapply(
    \(level, heatmap, quant) colnames(heatmap)[
      which.max(
        colMeans(heatmap[quant == level, 1:1000], na.rm=T) %>%
          replace(
            c(
              1,
              1 + which(
                diff(diff(colMeans(heatmap[quant == level, 1:1000], na.rm=T))) >= -1e-4
              ),
              1000
            ),
            0
          )
      )
    ],
    level,
    heatmap,
    quant
  ),
  ttest = mapply(
    \(heatmap, quant, level, x) t.test(
      heatmap[quant == level, x],
      heatmap[quant == "Q1", x]
    ),
    heatmap,
    quant,
    level,
    x,
    SIMPLIFY=FALSE
  ),
  t = sapply(ttest, \(obj) obj$statistic["t"]),
  p.adjust = p.adjust(
    sapply(
      ttest,
      \(obj) obj$p.value
    )
  ),
  signif = structure(
    cut(p.adjust, c(-Inf, 1e-4, 1e-3, 1e-2, 5e-2, Inf)),
    levels = c("****", "***", "**", "*", ""),
    class = "factor"
  )
) %>%
  subset(select=-c(heatmap,quant,ttest)) %>%
  print()

# %% [markdown]
## S6 Occupancy_Effect_TSS

Recapitulate the above Welch's T-Test but for the H3 ChIC-seq pileup (nucleosome occupancy).

# %% [code]
tar_load(
  c(
    chic.heatmap.tss.nucleosome_H3K27_Germline_CN_chr,
    chic.heatmap.tss.nucleosome_H3K27_Somatic_CN_chr
  )
)

# %% [code]
data <- tibble(
  cross_join(
    tibble(
      celltype = c("Germline", "Somatic"),
      heatmap = list(
        chic.heatmap.tss.nucleosome_H3K27_Germline_CN_chr,
        chic.heatmap.tss.nucleosome_H3K27_Somatic_CN_chr
      )
    ),
    tibble(
      rowname = c("low", "medium", "high"),
      level = c("Q2", "Q3", "Q4"),
    ),
  ),
  quant = mapply(
    \(celltype, heatmap) get(str_glue("quartile.factor_", celltype))[rownames(heatmap)],
    celltype,
    heatmap,
    SIMPLIFY=FALSE
  ),
  x = mapply(
    \(level, heatmap, quant) colnames(heatmap)[
      which.max(
        colMeans(heatmap[quant == level, 1:1000], na.rm=T) %>%
          replace(
            c(
              1,
              1 + which(
                diff(diff(colMeans(heatmap[quant == level, 1:1000], na.rm=T))) >= -1e-4
              ),
              1000
            ),
            0
          )
      )
    ],
    level,
    heatmap,
    quant
  ),
  ttest = mapply(
    \(heatmap, quant, level, x) t.test(
      heatmap[quant == level, x],
      heatmap[quant == "Q1", x]
    ),
    heatmap,
    quant,
    level,
    x,
    SIMPLIFY=FALSE
  ),
  t = sapply(ttest, \(obj) obj$statistic["t"]),
  p.adjust = p.adjust(
    sapply(
      ttest,
      \(obj) obj$p.value
    )
  ),
  signif = structure(
    cut(p.adjust, c(-Inf, 1e-4, 1e-3, 1e-2, 5e-2, Inf)),
    levels = c("****", "***", "**", "*", ""),
    class = "factor"
  )
) %>%
  subset(select=-c(heatmap,quant,ttest)) %>%
  print()

# %% [markdown]
## Repli Quartile - Average Gene Profile Histone Mark T-Test

Histone mark code & replication regime profile plot - local maxima and their significance to the "off" genes t-test

Although these versions of the Low / Medium / High (ML - EM - E timing) gene profiles and their analysis are not shown in a table, these analyses support Figure 6S - E-F.

# %% [code]
tar_load(c(repli.gene_Germline, repli.gene_Somatic))
table(repli.gene_Germline)

# %% [code]
all.equal(
  sort(match(rownames(chic.heatmap.tss_H3K27_Somatic_CN_chr), names(repli.gene_Somatic))),
  seq_along(repli.gene_Somatic)
)

# %% [code]
data <- tibble(
  cross_join(
    tibble(
      celltype = c("Germline", "Germline", "Germline", "Somatic", "Somatic", "Somatic"),
      panel = c("H3K4me3", "H3K27me3", "H3K9me3", "H3K4me3", "H3K27me3", "H3K9me3"),
      heatmap = list(
        chic.heatmap.tss_H3K4_Germline_CN_chr,
        chic.heatmap.tss_H3K27_Germline_CN_chr,
        chic.heatmap.tss_H3K9_Germline_CN_chr,
        chic.heatmap.tss_H3K4_Somatic_CN_chr,
        chic.heatmap.tss_H3K27_Somatic_CN_chr,
        chic.heatmap.tss_H3K9_Somatic_CN_chr
      )
    ),
    tibble(
      level = c("ML", "EM", "E")
    ),
  ),
  quant = mapply(
    \(celltype, heatmap) get(str_glue("repli.gene_", celltype))[rownames(heatmap)],
    celltype,
    heatmap,
    SIMPLIFY=FALSE
  ),
  x = mapply(
    \(level, heatmap, quant) colnames(heatmap)[
      which.max(
        colMeans(heatmap[quant == level, 1:1000], na.rm=T) %>%
          replace(
            c(
              1,
              1 + which(
                diff(diff(colMeans(heatmap[quant == level, 1:1000], na.rm=T))) >= -1e-4
              ),
              1000
            ),
            0
          )
      )
    ],
    level,
    heatmap,
    quant
  ) %>%
    replace(
      celltype == "Somatic" & panel == "H3K9me3" & level == "EM", -14
    ),
  ttest = mapply(
    \(heatmap, quant, level, x) t.test(
      heatmap[quant == level, x],
      heatmap[quant == "L", x]
    ),
    heatmap,
    quant,
    level,
    x,
    SIMPLIFY=FALSE
  ),
  t = sapply(ttest, \(obj) obj$statistic["t"]),
  p.adjust = p.adjust(
    sapply(
      ttest,
      \(obj) obj$p.value
    )
  ),
  signif = structure(
    cut(p.adjust, c(-Inf, 1e-4, 1e-3, 1e-2, 5e-2, Inf)),
    levels = c("****", "***", "**", "*", ""),
    class = "factor"
  )
) %>%
  mutate(panel = factor(panel, str_glue("H3K{c(4,27,9)}me3")), level = factor(level, c("ML", "EM", "E"))) %>%
  arrange(celltype, panel, level) %>%
  subset(select=-c(heatmap,quant,ttest)) %>%
  print()

# %% [markdown]
## S5 - Celltype_Effect at 50% of gene CDS

Histone mark at the gene midpoint - Welch's t-test

# %% [code]
tar_load(matches("^chic.heatmap.paneled_H3K(4|27)_(Germline|Somatic)_CN_chr"))

# %% [code]
data <- tribble(
  ~mark, ~germline, ~somatic,
  "H3K4me3", chic.heatmap.paneled_H3K4_Germline_CN_chr, chic.heatmap.paneled_H3K4_Somatic_CN_chr,
  "H3K27me3", chic.heatmap.paneled_H3K27_Germline_CN_chr, chic.heatmap.paneled_H3K27_Somatic_CN_chr,
) %>%
  rowwise() %>%
  reframe(
    mark,
    ttest = t.test(
      germline[
        names(quartile.factor_Germline)[quartile.factor_Germline != "Q1"],
        "50%"
      ],
      somatic[
        names(quartile.factor_Somatic)[quartile.factor_Somatic != "Q1"],
        "50%"
      ]
    ) %>%
      list(),
    x = "50%",
    t = ttest$statistic["t"],
    p.adjust = ttest$p.value,
  ) %>%
  mutate(
    p.adjust = p.adjust(p.adjust),
    signif = structure(
      cut(p.adjust, c(-Inf, 1e-4, 1e-3, 1e-2, 5e-2, Inf)),
      levels = c("****", "***", "**", "*", ""),
      class = "factor"
    )
  ) %>%
  subset(select = -ttest) %>%
  print()

# %% [markdown]
## S5 L2FE_All_TE Summary of quantified transposable elements

Transposable elements selected for the violin plot and their L2FC paired t-test

# %% [code]
tar_load(
  enriched.transposable.elements.peakcalling.broad.masked
)
H3K4_Germline <- tar_read(chic.experiment.quantify_H3K4_Germline_peakcalling.broad_masked)[enriched.transposable.elements.peakcalling.broad.masked]
H3K4_Somatic <- tar_read(chic.experiment.quantify_H3K4_Somatic_peakcalling.broad_masked)[enriched.transposable.elements.peakcalling.broad.masked]
H3K27_Germline <- tar_read(chic.experiment.quantify_H3K27_Germline_peakcalling.broad_masked)[enriched.transposable.elements.peakcalling.broad.masked]
H3K27_Somatic <- tar_read(chic.experiment.quantify_H3K27_Somatic_peakcalling.broad_masked)[enriched.transposable.elements.peakcalling.broad.masked]
H3K9_Germline <- tar_read(chic.experiment.quantify_H3K9_Germline_peakcalling.broad_masked)[enriched.transposable.elements.peakcalling.broad.masked]
H3K9_Somatic <- tar_read(chic.experiment.quantify_H3K9_Somatic_peakcalling.broad_masked)[enriched.transposable.elements.peakcalling.broad.masked]

# %% [markdown]
The criteria are also found in the _targets build targets (H3 quantification >= 0.5 in all tracks so that the TE is present in all chromatin analyses)

# %% [code]
plot_features <- which(
    H3K4_Germline$score.molH3 >= 0.5 &
      H3K27_Germline$score.molH3 >= 0.5 &
      H3K9_Germline$score.molH3 >= 0.5 &
      H3K4_Somatic$score.molH3 >= 0.5 &
      H3K27_Somatic$score.molH3 >= 0.5 &
      H3K9_Somatic$score.molH3 >= 0.5
  )
data <- tribble(
  ~mark, ~germline, ~somatic,
  "H3K4me3", H3K4_Germline$L2FC[plot_features], H3K4_Somatic$L2FC[plot_features],
  "H3K27me3", H3K27_Germline$L2FC[plot_features], H3K27_Somatic$L2FC[plot_features],
  "H3K9me3", H3K9_Germline$L2FC[plot_features], H3K9_Somatic$L2FC[plot_features],
) %>%
  rowwise() %>%
  reframe(
    mark,
    ttest = t.test(germline, somatic, paired=T) %>% list(),
    t = ttest$statistic["t"],
    p.adjust = ttest$p.value,
  ) %>%
  mutate(
    p.adjust = p.adjust(p.adjust),
    signif = structure(
      cut(p.adjust, c(-Inf, 1e-4, 1e-3, 1e-2, 5e-2, Inf)),
      levels = c("****", "***", "**", "*", ""),
      class = "factor"
    )
  ) %>%
  print()

# %% [markdown]
## Supplemental LOESS Model (Gene TSS)

These LOESS predictions support Figure 3S - C & E. We predict L2FE conditioned on the logCPM of the gene.

# %% [code]
tar_load(
  c(
    chic.experiment.quantify.smooth_bw40_H3K4_Germline_CN_chr,
    chic.experiment.quantify.smooth_bw40_H3K27_Germline_CN_chr,
    chic.experiment.quantify.smooth_bw40_H3K9_Germline_CN_chr,
    chic.experiment.quantify.smooth_bw40_H3K4_Somatic_CN_chr,
    chic.experiment.quantify.smooth_bw40_H3K27_Somatic_CN_chr,
    chic.experiment.quantify.smooth_bw40_H3K9_Somatic_CN_chr,
    chic.gene.tss.diameter_40_chr
  )
)

# %% [code]
tar_load(
  c(
    chic.gene.enrichment.l2fc,
    Upd_cpm
  )
)
marks <- data.frame(
  celltype = c("Germline", "Somatic") %>% factor(., .) %>% rep(each = 3 * nrow(Upd_cpm)),
  mark = c("H3K4me3", "H3K27me3", "H3K9me3") %>% factor(., .) %>% rep(each = nrow(Upd_cpm)),
  melt(chic.gene.enrichment.l2fc[7:12], variable.name = "group", value.name = "L2FC"),
  logCPM = c(
    rep(log(Upd_cpm[, "germline"]) / log(10), 3) %>%
      replace(!is.finite(.), NA),
    rep(log(Upd_cpm[, "somatic"]) / log(10), 3) %>%
      replace(!is.finite(.), NA)
  ),
  color = c(
    rep(quartile.factor_Germline, 3),
    rep(quartile.factor_Somatic, 3)
  ) %>%
    structure(levels = c("off", "low", "medium", "high"), class = "factor")
) %>%
  tibble() %>%
  print()

# %% [code]
library(ggplot2)
xlim <- c(-3, 3)
ylim <- c(-3, 5)
markloess <- marks %>%
  group_by(group) %>%
  reframe(
    y = seq(min(ylim), max(ylim), by=0.01) %>%
      round(2) %>%
      subset(between(., logCPM %>% subset(. > -6) %>% quantile(0.025), logCPM %>% subset(. > -6) %>% quantile(0.975))),
    predict(
      loess(L2FC ~ logCPM),
      newdata=y,
      se = TRUE
    ) %>%
      as_tibble() %>%
      reframe(L2FC = fit, L2FC.se = se.fit),
    logCPM = y
  ) %>%
  print(n = 3)
ggplot(markloess, aes(y, L2FC, color=group)) + geom_line()

# %% [code]
log10 <- \(v) log(v) / log(10)
x <- mapply(
  \(cpm, level) cpm %>%
    split(level) %>%
    sapply(\(v) v %>% subset(v != 0) %>% median %>% log10 %>% round(digits=2)),
  as.data.frame(Upd_cpm[, 1:2]),
  list(quartile.factor_Germline, quartile.factor_Somatic)
)
data <- markloess %>%
  group_by(group) %>%
  reframe(
    celltype = tolower(str_extract(group[1], "Germline|Somatic")),
    tibble(name = c("Q2", "Q3", "Q4")) %>%
      rowwise() %>%
      mutate(
        teststat = (
          L2FC[match(x[name, celltype], y)] -
            L2FC[match(x["Q1", celltype], y)]
        ) /
          sqrt(
            L2FC.se[match(x[name, celltype], y)]^2 +
              L2FC.se[match(x["Q1", celltype], y)]
          ),
        p.adjust = teststat %>%
          abs() %>%
          pnorm(lower.tail = F) %>%
          `*`(2) %>%
          pmin(1)
      )
  ) %>%
  subset(select = c(1, 3, 4, 5)) %>%
  mutate(
    p.adjust = p.adjust(p.adjust),
    signif = structure(
      cut(p.adjust, c(-Inf, 1e-4, 1e-3, 1e-2, 5e-2, Inf)),
      levels = c("****", "***", "**", "*", ""),
      class = "factor"
    )
  ) %>%
  print()

# %% [markdown]
## S4 Cell_Type_Specific_Chromatin

Relative Enrichment (Quadrant II and IV) contingency table analysis.

The significance comes from a "simulation" of permuting Bernoulli (50/50) GSC-specific vs CySC-specific labels to the specific chromatin. It is actually an exact test where p-values come from the Binomial distribution which is the sum of these Bernoulli random variables for all of the sliding windows of chromatin.

# %% [code]
library(dplyr)
library(GenomicRanges)

tar_load(chic.tile.diameter_500_chr)
tar_load(chromosome_pericetromere_label)

subset(chic.tile.diameter_500_chr, seqnames == "rDNA")[372:767] %>%
  reduce() %>%
  ranges()

analyze_loci <- c(
  seqnames(chic.tile.diameter_500_chr) %in% names(chr.lengths)
) %>%
  replace(
    which(seqnames(chic.tile.diameter_500_chr) == "rDNA")[372:767],
    TRUE
  )
seqnames <- seqnames(chic.tile.diameter_500_chr)[analyze_loci] %>%
  droplevels()
seqnames
gr <- chic.tile.diameter_500_chr[analyze_loci]
gr$region <- seqnames %>%
  as.character() %>%
  paste0(
    rep("", length(.)) %>%
      replace(
        to(findOverlaps(chromosome_pericetromere_label, gr)),
        "C"
      )
  )
table(gr$region)
gr$region <- gr$region %>%
  factor(c("2L", "2LC", "2RC", "2R", "3L", "3LC", "3RC", "3R", "4", "X", "Y", "rDNA"))

# %% [code]
tar_load(chic.experiment.quantify_H3K4_Germline_peakcalling.broad_chr)
tar_load(chic.experiment.quantify_H3K4_Somatic_peakcalling.broad_chr)
chic.experiment.quantify_H3K4_Germline_peakcalling.broad_chr <-
  chic.experiment.quantify_H3K4_Germline_peakcalling.broad_chr[analyze_loci]
seqlevels(chic.experiment.quantify_H3K4_Germline_peakcalling.broad_chr) <-
  levels(seqnames)
seqnames(chic.experiment.quantify_H3K4_Germline_peakcalling.broad_chr) <-
  seqnames
chic.experiment.quantify_H3K4_Somatic_peakcalling.broad_chr <-
  chic.experiment.quantify_H3K4_Somatic_peakcalling.broad_chr[analyze_loci]
seqlevels(chic.experiment.quantify_H3K4_Somatic_peakcalling.broad_chr) <-
  levels(seqnames)
seqnames(chic.experiment.quantify_H3K4_Somatic_peakcalling.broad_chr) <-
  seqnames

tar_load(chic.experiment.quantify_H3K27_Germline_peakcalling.broad_chr)
tar_load(chic.experiment.quantify_H3K27_Somatic_peakcalling.broad_chr)
chic.experiment.quantify_H3K27_Germline_peakcalling.broad_chr <-
  chic.experiment.quantify_H3K27_Germline_peakcalling.broad_chr[analyze_loci]
seqlevels(chic.experiment.quantify_H3K27_Germline_peakcalling.broad_chr) <-
  levels(seqnames)
seqnames(chic.experiment.quantify_H3K27_Germline_peakcalling.broad_chr) <-
  seqnames
chic.experiment.quantify_H3K27_Somatic_peakcalling.broad_chr <-
  chic.experiment.quantify_H3K27_Somatic_peakcalling.broad_chr[analyze_loci]
seqlevels(chic.experiment.quantify_H3K27_Somatic_peakcalling.broad_chr) <-
  levels(seqnames)
seqnames(chic.experiment.quantify_H3K27_Somatic_peakcalling.broad_chr) <-
  seqnames

tar_load(chic.experiment.quantify_H3K9_Germline_peakcalling.broad_chr)
tar_load(chic.experiment.quantify_H3K9_Somatic_peakcalling.broad_chr)
chic.experiment.quantify_H3K9_Germline_peakcalling.broad_chr <-
  chic.experiment.quantify_H3K9_Germline_peakcalling.broad_chr[analyze_loci]
seqlevels(chic.experiment.quantify_H3K9_Germline_peakcalling.broad_chr) <-
  levels(seqnames)
seqnames(chic.experiment.quantify_H3K9_Germline_peakcalling.broad_chr) <-
  seqnames
chic.experiment.quantify_H3K9_Somatic_peakcalling.broad_chr <-
  chic.experiment.quantify_H3K9_Somatic_peakcalling.broad_chr[analyze_loci]
seqlevels(chic.experiment.quantify_H3K9_Somatic_peakcalling.broad_chr) <-
  levels(seqnames)
seqnames(chic.experiment.quantify_H3K9_Somatic_peakcalling.broad_chr) <-
  seqnames

# %% [code]
chic.experiment.quantify_H3K4_Germline_peakcalling.broad_chr <-
  chic.experiment.quantify_H3K4_Germline_peakcalling.broad_chr %>%
    subset(seqnames(.) != "rDNA")
chic.experiment.quantify_H3K4_Somatic_peakcalling.broad_chr <-
  chic.experiment.quantify_H3K4_Somatic_peakcalling.broad_chr %>%
    subset(seqnames(.) != "rDNA")

chic.experiment.quantify_H3K27_Germline_peakcalling.broad_chr <-
  chic.experiment.quantify_H3K27_Germline_peakcalling.broad_chr %>%
    subset(seqnames(.) != "rDNA")
chic.experiment.quantify_H3K27_Somatic_peakcalling.broad_chr <-
  chic.experiment.quantify_H3K27_Somatic_peakcalling.broad_chr %>%
    subset(seqnames(.) != "rDNA")

chic.experiment.quantify_H3K9_Germline_peakcalling.broad_chr <-
  chic.experiment.quantify_H3K9_Germline_peakcalling.broad_chr %>%
    subset(seqnames(.) != "rDNA")
chic.experiment.quantify_H3K9_Somatic_peakcalling.broad_chr <-
  chic.experiment.quantify_H3K9_Somatic_peakcalling.broad_chr %>%
    subset(seqnames(.) != "rDNA")

gr <- gr %>% subset(seqnames(.) != "rDNA")

# %% [code]
# Exact counts of Cell Type Specific Chromatin (in sliding windows of 100 bp)
contingency_data <- (
  tribble(
    ~mark, ~Germline, ~Somatic,
    "H3K4me3", chic.experiment.quantify_H3K4_Germline_peakcalling.broad_chr, chic.experiment.quantify_H3K4_Somatic_peakcalling.broad_chr,
    "H3K27me3", chic.experiment.quantify_H3K27_Germline_peakcalling.broad_chr, chic.experiment.quantify_H3K27_Somatic_peakcalling.broad_chr,
    "H3K9me3", chic.experiment.quantify_H3K9_Germline_peakcalling.broad_chr, chic.experiment.quantify_H3K9_Somatic_peakcalling.broad_chr,
  ) %>%
    group_by(mark) %>%
    reframe(
      region = gr$region,
      across(
        c(Germline, Somatic),
        \(gr) gr[[1]]$L2FC
      )
    ) %>%
    group_by(mark, region) %>%
    reframe(
      table = rbind(
        c(
          sum(between(Germline, -7.5, -0.2) & between(Somatic, 0.2, 7.5)),
          sum(between(Germline, 0.2, 7.5) & between(Somatic, 0.2, 7.5))
        ),
        c(
          sum(between(Germline, -7.5, -0.2) & between(Somatic, -7.5, -0.2)),
          sum(between(Germline, 0.2, 7.5) & between(Somatic, -7.5, -0.2))
        )
      )
    )
) %>%
  print()

# %% [markdown]
Exact Test

To find individuals of statistically independent quantification (no sliding overlap), we take the ratio of the window width (500 bp) to sliding window step (which we have set to 100 bp for this analysis). Thus, in the row entries of GSC-Specific chromatin window count and CySC-Specific chromatin window count, by dividing by this factor, we will be counting statistically independent individuals (non-overlapping chromatin, which also passes a MAPQ filter of 20 or more, further enhancing the accuracy of this test).

# %% [code]
library(withr)
overlap_factor <- 5
contingency_data$mark <- contingency_data$mark %>%
  factor(str_glue("H3K{c(4,27,9)}me3"))
contingency_test <- contingency_data %>%
  group_by(mark, region) %>%
  reframe(
    p.adjust = mean(
      {
        p <- table[1, 1] / (table[1, 1] + table[2, 2])
        q <- table[2, 2] / (table[1, 1] + table[2, 2])
        n <- round((table[1, 1] + table[2, 2]) / overlap_factor)
        if (table[1, 1] < table[2, 2]) {
          lower <- table[1, 1] / overlap_factor
          upper <- table[2, 2] / overlap_factor
        } else {
          lower <- table[2, 2] / overlap_factor
          upper <- table[1, 1] / overlap_factor
        }
        pbinom(upper - 1, n, prob = 0.5, lower.tail = F) +
          pbinom(lower, n, prob = 0.5)
      }
    )
  ) %>%
  mutate(
    p.adjust = p.adjust %>% p.adjust(),
    signif = structure(
      cut(p.adjust, c(-Inf, 1e-4, 1e-3, 1e-2, 5e-2, Inf)),
      levels = c("****", "***", "**", "*", ""),
      class = "factor"
    )
  )
contingency_test
