# Supplementary material for: Cell-type- and chromosome-specific chromatin landscapes and DNA replication programs of Drosophila testis tumor stem cell–like cells
Source: Genome Res. 2026 Jan;36(1):83–101. doi: 10.1101/gr.280809.125 (PMC12758400; doi:10.1101/gr.280809.125)
Supplement: Supplement 8 [file Supplemental_Code.zip › Upd-Germline-Genomics-main/reports/Diff-Timing-Report.ipynb]

# %% [code]
setwd("~/Upd-Germline-Genomics")
source("_targets.R")

tar_load(repli.peaks_chr)
tar_load(repli.static.timing.peaks)

# %% [code]
names(repli.peaks_chr)

# %% [code]
tar_read(chromosome_pericetromere_label)

# %% [code]
regions <- setNames(
  GRanges(
    c(
      "2L:1-22192400",
      "2L:22192401-23513712",
      "2R:1-5651400",
      "2R:5651401-25286936",
      "3L:1-23154100",
      "3L:23154101-28110227",
      "3R:1-4229200",
      "3R:4229201-32079331",
      "4:1-1348131",
      "X:1-23542271",
      "Y:1-3667352"
    )
  ),
  c(
    "2L",
    "2LC",
    "2RC",
    "2R",
    "3L",
    "3LC",
    "3RC",
    "3R",
    "4",
    "X",
    "Y"
  )
) %>%
  print()

# %% [code]
report <- cross_join(
  tibble(
    name = c(
      "Germline > Somatic",
      "Somatic > Germline",
      "Germline > Kc167",
      "Kc167 > Germline",
      "Germline > S2",
      "S2 > Germline",
      "Somatic > Kc167",
      "Kc167 > Somatic",
      "Somatic > S2",
      "S2 > Somatic",
      "Kc167 > S2",
      "S2 > Kc167",
      "4 Cell Types Static"
    ) %>%
      factor(., .),
    ranges = list(
      repli.peaks_chr[[1]] %>% subset(grepl("Earlier", names(.))),
      repli.peaks_chr[[1]] %>% subset(grepl("Later", names(.))),
      repli.peaks_chr[[2]] %>% subset(grepl("Earlier", names(.))),
      repli.peaks_chr[[2]] %>% subset(grepl("Later", names(.))),
      repli.peaks_chr[[3]] %>% subset(grepl("Earlier", names(.))),
      repli.peaks_chr[[3]] %>% subset(grepl("Later", names(.))),
      repli.peaks_chr[[4]] %>% subset(grepl("Earlier", names(.))),
      repli.peaks_chr[[4]] %>% subset(grepl("Later", names(.))),
      repli.peaks_chr[[5]] %>% subset(grepl("Earlier", names(.))),
      repli.peaks_chr[[5]] %>% subset(grepl("Later", names(.))),
      repli.peaks_chr[[6]] %>% subset(grepl("Earlier", names(.))),
      repli.peaks_chr[[6]] %>% subset(grepl("Later", names(.))),
      repli.static.timing.peaks
    )
  ),
  tibble(region = names(regions) %>% factor(., .))
) %>%
  group_by(name, region) %>%
  reframe(
    tribble(
      ~feature, ~value,
      "count",
      length(to(findOverlaps(regions[region[[1]]], ranges[[1]]))),
      "length_kb",
      ranges[[1]][
        to(findOverlaps(regions[region[[1]]], ranges[[1]]))
      ] %>%
        restrict(start(regions[region[[1]]]), end(regions[region[[1]]])) %>%
        width() %>%
        sum() %>%
        `/`(1000) %>%
        round(),
      "pct_covered",
      ranges[[1]][
        to(findOverlaps(regions[region[[1]]], ranges[[1]]))
      ] %>%
        restrict(start(regions[region[[1]]]), end(regions[region[[1]]])) %>%
        width() %>%
        sum() %>%
        `/`(width(regions[region[[1]]])) %>%
        round(digits = 3),
    )
  ) %>%
  print()

# %% [code]
data <- report %>%
  tibble(column = interaction(feature, name)) %>%
  acast(region ~ column, value.var = "value") %>%
  print()

# %% [code]
write.table(data, row.names = T, col.names = F, quote = F, sep = "\t")
