# Supplementary material for: Cell-type- and chromosome-specific chromatin landscapes and DNA replication programs of Drosophila testis tumor stem cell–like cells
Source: Genome Res. 2026 Jan;36(1):83–101. doi: 10.1101/gr.280809.125 (PMC12758400; doi:10.1101/gr.280809.125)
Supplement: Supplement 8 [file Supplemental_Code.zip › Upd-Germline-Genomics-main/reports/Repli-Significance-Report.ipynb]

# %% [markdown]
## Tests of Repliseq Track

# %% [code]
setwd("~/Upd-Germline-Genomics")

# %% [markdown]
## S7 Average_Repliseq Logistic Coefficient

T-Test of Germline vs Somatic Timing (12 Regions)

The logistic coefficient Bayesian estimator, for the windows and for each cell type, was generally normal. Using our tanh-like function to create the timing tracks affected the tails of the distribution. Instead, we converted the timings back to the Logistic prior - Logistic link function estimator.

# %% [code]
source("_targets.R")

# %% [code]
library(forcats)
library(GenomicRanges)

tar_load(chic.tile.diameter_1000_chr)
tar_load(matches("repli.timing_.*chr$"))
tar_load(chromosome_pericetromere_label)

# %% [code]
obs <- tibble(
  region = as.character(seqnames(repli.timing_Germline_chr)) %>%
    paste0(
      rep("", length(repli.timing_Germline_chr)) %>%
        replace(
          to(findOverlaps(chromosome_pericetromere_label, repli.timing_Germline_chr)),
          "C"
        )
    ) %>%
      factor(
        c("2L", "2LC", "2RC", "2R", "3L", "3LC", "3RC", "3R", "4", "X", "Y", "rDNA")
      ),
  x = mid(repli.timing_Germline_chr),
  GSC = qlogistanh(repli.timing_Germline_chr$score),
  CySC = qlogistanh(repli.timing_Somatic_chr$score),
  Kc167 = qlogistanh(repli.timing_Kc167_chr$score),
  S2 = qlogistanh(repli.timing_S2_chr$score),
) %>%
  subset(
    x %% 10000 == 5500 &
      !is.na(region) &
      (region != "rDNA" | x >= 37500)
  )
print(obs)

# %% [code]
obscen <- tibble(
  region = as.character(seqnames(repli.timing_Germline_chr)) %>%
    str_extract("[23]Cen") %>%
    paste0("Scaffold") %>%
    factor(c("2L", "2LC", "2CenScaffold", "2RC", "2R", "3L", "3LC", "3CenScaffold", "3RC", "3R")),
  x = mid(repli.timing_Germline_chr),
  GSC = qlogistanh(repli.timing_Germline_chr$score),
  CySC = qlogistanh(repli.timing_Somatic_chr$score),
  Kc167 = qlogistanh(repli.timing_Kc167_chr$score),
  S2 = qlogistanh(repli.timing_S2_chr$score),
) %>%
  subset(!is.na(region)) %>%
  print()

# %% [code]
obs <- rbind(
  obs,
  obscen
) %>%
  mutate(
    region = factor(
      region,
      c("2L", "2LC", "2CenScaffold", "2RC", "2R", "3L", "3LC", "3CenScaffold", "3RC", "3R", "4", "X", "Y", "rDNA")
    )
  ) %>%
  arrange(region)

# %% [code]
table(obs$region)

# %% [code]
obs %>%
  group_by(region) %>%
  summarise(across(!x, mean)) %>%
  write.table(row.names = FALSE, quote = FALSE, sep = "\t")

# %% [code]
write.table(
  obs %>%
    group_by(region) %>%
    summarise(
      t.statistic = round(t.test(GSC, CySC)$statistic, 2),
      p.adjust = t.test(GSC, CySC)$p.value
    ) %>%
    mutate(p.adjust = p.adjust %>% p.adjust()),
  row.names = F,
  quote = F,
  sep = "\t"
)

# %% [code]
tail(rbind(obs, obscen))

# %% [code]
with(subset(obs, region == "3R"), plot(density(Germline, adjust=1/4)))

# %% [code]
ks.test(
  with(subset(obs, region == "3R"), scale(Germline)),
  "pnorm"
)

# %% [code]
ks.test(
  with(subset(obs, region == "3R"), scale(plogistanh(Germline))),
  "pnorm"
)

# %% [code]
write.csv(
  obs %>%
    group_by(region) %>%
    summarise(
      t.statistic = t.test(Germline, Somatic)$statistic,
      p.adjust = t.test(Germline, Somatic)$p.value,
    ) %>%
    mutate(p.adjust = p.adjust %>% p.adjust()),
  row.names = F,
  "reports/Repli-T-Test.csv"
)

# %% [markdown]
## S7 Timed_Average_Chromatin

T-Test of Different L2FE in GSC vs CySC of each histone mark in the aggregated chromatin which possesses significantly differential RT.

# %% [code]
library(dplyr)
library(targets)
library(tibble)

tar_load(
  c(
    chic.tile.diameter_500_score_chr,
    chic.experiment.quantify_H3K4_Germline_peakcalling.broad_chr,
    chic.experiment.quantify_H3K4_Somatic_peakcalling.broad_chr,
    chic.experiment.quantify_H3K27_Germline_peakcalling.broad_chr,
    chic.experiment.quantify_H3K27_Somatic_peakcalling.broad_chr,
    chic.experiment.quantify_H3K9_Germline_peakcalling.broad_chr,
    chic.experiment.quantify_H3K9_Somatic_peakcalling.broad_chr,
    chromosome_pericetromere_label,
    repli.peaks_chr,
  )
)

invisible(
  chromatin <- tribble(
    ~name, ~ranges,
    "Whole Genome", repli.peaks_chr[[1]],
    "2L - PC", subset(repli.peaks_chr[[1]], seqnames == "2L" & start >= start(chromosome_pericetromere_label)[1]),
    "4", subset(repli.peaks_chr[[1]], seqnames == "4"),
    "X", subset(repli.peaks_chr[[1]], seqnames == "X"),
    "Y", subset(repli.peaks_chr[[1]], seqnames == "Y"),
  ) %>%
    rowwise() %>%
    mutate(
      test1 = list(
        seq_along(chic.tile.diameter_500_score_chr) %in%
          to(findOverlaps(subset(ranges, grepl("GermlineEarlier", names(ranges))), chic.tile.diameter_500_score_chr)) &
          seq_along(chic.tile.diameter_500_score_chr) %% 5 == 3
      ),
      test2 = list(
        seq_along(chic.tile.diameter_500_score_chr) %in%
          to(findOverlaps(subset(ranges, grepl("GermlineLater", names(ranges))), chic.tile.diameter_500_score_chr)) &
          seq_along(chic.tile.diameter_500_score_chr) %% 5 == 3
      ),
      .keep = "unused"
    )
)
options(width=180)
print(
  analysis <- cross_join(
    tribble(
      ~experiment, ~germline, ~somatic,
      "H3K4me3", chic.experiment.quantify_H3K4_Germline_peakcalling.broad_chr, chic.experiment.quantify_H3K4_Somatic_peakcalling.broad_chr,
      "H3K27me3", chic.experiment.quantify_H3K27_Germline_peakcalling.broad_chr, chic.experiment.quantify_H3K27_Somatic_peakcalling.broad_chr,
      "H3K9me3", chic.experiment.quantify_H3K9_Germline_peakcalling.broad_chr, chic.experiment.quantify_H3K9_Somatic_peakcalling.broad_chr,
    ),
    chromatin
  ) %>%
    rowwise() %>%
    mutate(
      GSC.1 = mean(germline$L2FC[test1]),
      CySC.1 = mean(somatic$L2FC[test1]),
      t.statistic = t.test(germline$L2FC[test1], somatic$L2FC[test1], paired=T)$statistic,
      p.adjust = t.test(germline$L2FC[test1], somatic$L2FC[test1], paired=T)$p.value,
      GSC.2 = mean(germline$L2FC[test2]),
      CySC.2 = mean(somatic$L2FC[test2]),
      t.statistic.2 = if (any(test2)) {
        t.test(germline$L2FC[test2], somatic$L2FC[test2], paired=T)$statistic
      } else {
        NA
      },
      p.adjust.2 = if (any(test2)) {
        t.test(germline$L2FC[test2], somatic$L2FC[test2], paired=T)$p.value
      } else {
        NA
      },
      .keep = "unused"
    ),
  n = 100
)

# %% [markdown]
## S6 Bar_Chart_Data

Fisher's Exact Test of Individual Chromatin Regions In Terms of Replication Regime

# %% [code]
library(dplyr)
library(targets)
library(withr)

# %% [code]
tar_load(
  c(
    chromosome_pericetromere_label,
    repli.peaks_chr,
    chic.tile.diameter_1000_chr
  )
)

# %% [code]
library(GenomicRanges)
sapply(repli.peaks_chr, \(gr) range(width(gr)))

# %% [markdown]
For the 6 pairwise tests:

Extract peaks that are "Earlier" for one cell type, as well as "Later" for one cell type. Sum the width of the peaks (split by 12 regions).

We want the units to represent large pieces of chromatin that may contain an origin of replication; we should be testing individuals that have an independent replication timing regime. First, we built the table using units of 1 kb (the step size), but this is too fine. Thus, we can't use the table with units 1 kb to test the independence of earlier vs later timed windows in each region. After testing out autocorrelation of Repliseq track during development, we decided that a step size of 50 kb is effective at moving to a piece of chromatin that has a more statistically independent RT regime. Thus, the data intake of the table of differentially RT chromatin is handled by converting to units of 50 kb, and taking the ceiling.

# %% [code]
table_levels <- c("2L", "2LC", "2RC", "2R", "3L", "3LC", "3RC", "3R", "4", "X", "Y")
tables_kb <- repli.peaks_chr %>%
  head(6) %>%
  sapply(
    \(gr) cbind(
      gr %>%
        subset(grepl("Earlier", names(.))) %>%
        split(
          factor(
            paste0(
              as.factor(seqnames(.)),
              replace(
                rep("", length(.)),
                to(findOverlaps(chromosome_pericetromere_label, .)),
                "C"
              )
              ),
              table_levels
          )
        ) %>%
        sapply(\(gr) sum(width(gr))),
      gr %>%
        subset(grepl("Later", names(.))) %>%
        split(
          factor(
            paste0(
              as.factor(seqnames(.)),
              replace(
                rep("", length(.)),
                to(findOverlaps(chromosome_pericetromere_label, .)),
                "C"
              )
              ),
              table_levels
          )
        ) %>%
        sapply(\(gr) sum(width(gr)))
    ) %>%
      `/`(1000) %>%
      round(),
    simplify=FALSE
  ) %>%
  print()

# %% [code]
table_levels <- c("2L", "2LC", "2RC", "2R", "3L", "3LC", "3RC", "3R", "4", "X", "Y")
individual_unit_bp <- 50000
tables <- repli.peaks_chr %>%
  head(6) %>%
  sapply(
    \(gr) cbind(
      gr %>%
        subset(grepl("Earlier", names(.))) %>%
        split(
          factor(
            paste0(
              as.factor(seqnames(.)),
              replace(
                rep("", length(.)),
                to(findOverlaps(chromosome_pericetromere_label, .)),
                "C"
              )
              ),
              table_levels
          )
        ) %>%
        sapply(\(gr) sum(width(gr))),
      gr %>%
        subset(grepl("Later", names(.))) %>%
        split(
          factor(
            paste0(
              as.factor(seqnames(.)),
              replace(
                rep("", length(.)),
                to(findOverlaps(chromosome_pericetromere_label, .)),
                "C"
              )
              ),
              table_levels
          )
        ) %>%
        sapply(\(gr) sum(width(gr)))
    ) %>%
      `/`(individual_unit_bp) %>%
      ceiling(),
    simplify=FALSE
  ) %>%
  print()

# %% [markdown]
Compute length of the 12 regions here in kb. This is used for % differentially timed chromatin in the region.

# %% [code]
chromosome_pericetromere_label

# %% [code]
(
  table_level_seqlength_kb <- round(
    c(
      seqlengths(chic.tile.diameter_1000_chr)["2L"] - width(chromosome_pericetromere_label)[1],
      width(chromosome_pericetromere_label)[1],
      width(chromosome_pericetromere_label)[2],
      seqlengths(chic.tile.diameter_1000_chr)["2R"] - width(chromosome_pericetromere_label)[2],
      seqlengths(chic.tile.diameter_1000_chr)["3L"] - width(chromosome_pericetromere_label)[3],
      width(chromosome_pericetromere_label)[3],
      width(chromosome_pericetromere_label)[4],
      seqlengths(chic.tile.diameter_1000_chr)["3R"] - width(chromosome_pericetromere_label)[4],
      seqlengths(chic.tile.diameter_1000_chr)["4"],
      seqlengths(chic.tile.diameter_1000_chr)["X"],
      seqlengths(chic.tile.diameter_1000_chr)["Y"]
    ) /
      1000
  ) %>%
    setNames(table_levels)
)

# %% [markdown]
Fisher test (12 x 2 contingency table). Again, the power of the Fisher test in rejecting the null hypothesis depends on the unit individual_unit_bp for dividing and taking the ceiling, which we decided empirically to be units of 50 kb.

# %% [code]
pval <- with_seed(
  0,
  sapply(
    tables,
    \(tb) fisher.test(tb, simulate=T, B=5e5)$p.value
  ) %>%
    p.adjust()
)
pval

# %% [code]
naive_analysis <- tibble(
  rowname = names(tables) %>% rep(each = nrow(tables[[1]])),
  counts = tables %>%
    do.call(rbind, .),
  residuals = sapply(tables, \(tb) chisq.test(tb)$residuals, simplify=FALSE) %>%
    do.call(rbind, .)
) %>%
  print()

# %% [markdown]
Exact post hoc analysis or category-aggregating Fisher's exact test analysis

We want to aggregate all but one row of the contingency table using a sum. Thus, we are testing whether each row (chromosome region) has a ratio of earlier vs later chromatin that is independent (significantly different) of all held-out chromatin in the other chromosome regions.

# %% [code]
exact_post_hoc_analysis <- naive_analysis %>%
  group_by(rowname = factor(rowname, unique(rowname))) %>%
  reframe(
    region = table_levels,
    residuals,
    p.adjust = sapply(
      seq_along(table_levels),
      \(i) fisher.test(
        rbind(
          counts[i,, drop=F],
          colSums(counts[-i,, drop=F])
        )
      )$p.value
    )
  ) %>%
  mutate(
    p.adjust = p.adjust %>% p.adjust(),
    signif = cbind(
      p.adjust %>%
        replace(residuals[, 2] >= residuals[, 1], 1),
      p.adjust %>%
        replace(residuals[, 2] <= residuals[, 1], 1)
    ) %>%
      cut(c(-Inf, 1e-4, 1e-3, 1e-2, 5e-2, Inf)) %>%
      structure(
        levels = c("****", "***", "**", "*", ""),
        class = "factor"
      ) %>%
      as.character() %>%
      matrix(ncol = 2),
    .keep = "unused"
  ) %>%
  print()

# %% [code]
signif_p <- function(p) {
  structure(
    cut(
      p,
      c(-Inf, 1e-4, 1e-3, 1e-2, 5e-2, 1)
    ),
    levels = c("****", "***", "**", "*", ""),
    class = "factor"
  )
}
write.table(
  cbind(
    region = exact_post_hoc_analysis$region[1:11],
    GE = tables_kb[[1]][, 1],
    SE = tables_kb[[1]][, 2],
    PGE = round(tables_kb[[1]][, 1] / table_level_seqlength_kb, 4),
    PSE = round(tables_kb[[1]][, 2] / table_level_seqlength_kb, 4),
    S1 = subset(exact_post_hoc_analysis, rowname == "Germline_Somatic")$signif[, 1],
    S2 = subset(exact_post_hoc_analysis, rowname == "Germline_Somatic")$signif[, 2],
    GE.1 = tables_kb[[2]][, 1],
    KE = tables_kb[[2]][, 2],
    PGE.1 = round(tables_kb[[2]][, 1] / table_level_seqlength_kb, 4),
    PKE = round(tables_kb[[2]][, 2] / table_level_seqlength_kb, 4),
    S3 = subset(exact_post_hoc_analysis, rowname == "Germline_Kc167")$signif[, 1],
    S4 = subset(exact_post_hoc_analysis, rowname == "Germline_Kc167")$signif[, 2],
    GE.2 = tables_kb[[3]][, 1],
    NE = tables_kb[[3]][, 2],
    PGE.2 = round(tables_kb[[3]][, 1] / table_level_seqlength_kb, 4),
    PNE = round(tables_kb[[3]][, 2] / table_level_seqlength_kb, 4),
    S5 = subset(exact_post_hoc_analysis, rowname == "Germline_S2")$signif[, 1],
    S6 = subset(exact_post_hoc_analysis, rowname == "Germline_S2")$signif[, 2],
    SE.1 = tables_kb[[4]][, 1],
    KE.1 = tables_kb[[4]][, 2],
    PSE.1 = round(tables_kb[[4]][, 1] / table_level_seqlength_kb, 4),
    PKE.1 = round(tables_kb[[4]][, 2] / table_level_seqlength_kb, 4),
    S7 = subset(exact_post_hoc_analysis, rowname == "Somatic_Kc167")$signif[, 1],
    S8 = subset(exact_post_hoc_analysis, rowname == "Somatic_Kc167")$signif[, 2],
    SE.2 = tables_kb[[5]][, 1],
    NE.1 = tables_kb[[5]][, 2],
    PSE.2 = round(tables_kb[[5]][, 1] / table_level_seqlength_kb, 4),
    PNE.1 = round(tables_kb[[5]][, 2] / table_level_seqlength_kb, 4),
    S9 = subset(exact_post_hoc_analysis, rowname == "Somatic_S2")$signif[, 1],
    S10 = subset(exact_post_hoc_analysis, rowname == "Somatic_S2")$signif[, 2],
    KE.2 = tables_kb[[6]][, 1],
    NE.2 = tables_kb[[6]][, 2],
    PKE.2 = round(tables_kb[[6]][, 1] / table_level_seqlength_kb, 4),
    PNE.2 = round(tables_kb[[6]][, 2] / table_level_seqlength_kb, 4),
    S11 = subset(exact_post_hoc_analysis, rowname == "Kc167_S2")$signif[, 1],
    S12 = subset(exact_post_hoc_analysis, rowname == "Kc167_S2")$signif[, 2]
  ),
  row.names = F,
  col.names = F,
  quote = F,
  sep = "\t"
)
