# Supplementary material for: Cell-type- and chromosome-specific chromatin landscapes and DNA replication programs of Drosophila testis tumor stem cell–like cells
Source: Genome Res. 2026 Jan;36(1):83–101. doi: 10.1101/gr.280809.125 (PMC12758400; doi:10.1101/gr.280809.125)
Supplement: Supplement 8 [file Supplemental_Code.zip › Upd-Germline-Genomics-main/scripts/align_repli.sh]

#!/bin/bash

set -eo pipefail

BOWTIE_REFERENCE=$1
READS_PATH=$2
OUTPUT_PATH=$3

mkdir -p `dirname $OUTPUT_PATH`

rclone cat "sharepoint:Bio Data/$READS_PATH" | \
  gunzip -c | \
  bowtie2 --threads 12 -x "$BOWTIE_REFERENCE" \
    -U - 2> >(tee ${OUTPUT_PATH%.bam}.log >&2) | \
  samtools view -bq 20 | \
  samtools sort -T /tmp -@ 8 | \
  samtools markdup -@ 8 -r -s - $OUTPUT_PATH \
    2> ${OUTPUT_PATH%.bam}.markdup.log
samtools index -@ 12 $OUTPUT_PATH
