# Supplementary material for: Cell-type- and chromosome-specific chromatin landscapes and DNA replication programs of Drosophila testis tumor stem cell–like cells
Source: Genome Res. 2026 Jan;36(1):83–101. doi: 10.1101/gr.280809.125 (PMC12758400; doi:10.1101/gr.280809.125)
Supplement: Supplement 8 [file Supplemental_Code.zip › Upd-Germline-Genomics-main/scripts/drosophila_genomic_regions.tab]

2L	1	23513712
2R	1	25286936
3L	1	28110227
3R	1	32079331
4	1	1348131
X	1	23542271
Y	1	3667352
