# Supplementary material for: Cell-type- and chromosome-specific chromatin landscapes and DNA replication programs of Drosophila testis tumor stem cell–like cells
Source: Genome Res. 2026 Jan;36(1):83–101. doi: 10.1101/gr.280809.125 (PMC12758400; doi:10.1101/gr.280809.125)
Supplement: Supplement 8 [file Supplemental_Code.zip › Upd-Germline-Genomics-main/scripts/metadata_to_samtools_tag_values_10x.sh]

#!/bin/bash

metadata=$1
sample_name=$2
grep_string=$3


grep '"'$sample_name'_[ATGC]*-1",.*"'$grep_string'"' $metadata | \
  awk -F '["_]' '{print $3}'
