# Supplementary material for: Cell-type- and chromosome-specific chromatin landscapes and DNA replication programs of Drosophila testis tumor stem cell–like cells
Source: Genome Res. 2026 Jan;36(1):83–101. doi: 10.1101/gr.280809.125 (PMC12758400; doi:10.1101/gr.280809.125)
Supplement: Supplement 8 [file Supplemental_Code.zip › Upd-Germline-Genomics-main/scripts/run_fastqc.sh]

#!/bin/bash

set -e
set -x # undo this later

TEMP_DIR=`mktemp -d`
# ##*/ is the basename operator
TEMP_FILE=$TEMP_DIR/${1##*/}

rclone cat "sharepoint:Bio Data/$1" > $TEMP_FILE
fastqc $TEMP_FILE
cp ${TEMP_FILE%.fastq.gz}_fastqc.zip $2
rm -r $TEMP_DIR
