# Supplementary material for: Cell-type- and chromosome-specific chromatin landscapes and DNA replication programs of Drosophila testis tumor stem cell–like cells
Source: Genome Res. 2026 Jan;36(1):83–101. doi: 10.1101/gr.280809.125 (PMC12758400; doi:10.1101/gr.280809.125)
Supplement: Supplement 8 [file Supplemental_Code.zip › Upd-Germline-Genomics-main/transcriptome/gene_count_matrix.csv]

gene_id	SRR015084	SRR015086	SRR015088	SRR015090	SRR015092	SRR015104	SRR015106	SRR015108	SRR015110	SRR015112
FBgn0031208	0	1	0	0	0	0	0	0	2	2
FBgn0031214	0	0	2	3	0	0	2	4	0	4
FBgn0002931	6	2	3	2	2	18	14	20	21	21
FBgn0266879	0	0	0	0	0	0	0	0	0	0
FBgn0067779	94	48	82	95	32	125	96	175	80	140
FBgn0266322	20	14	29	23	15	13	13	25	15	18
FBgn0031213	185	148	214	246	106	256	227	271	141	243
FBgn0031216	155	84	125	171	85	90	81	168	89	139
FBgn0031217	340	210	340	456	217	296	240	251	144	232
FBgn0026787	117	86	127	184	83	85	47	68	34	54
FBgn0031257	8	4	9	8	4	392	335	420	218	332
FBgn0031258	28	25	33	38	18	24	33	49	23	31
FBgn0005278	1685	1045	1601	1948	939	865	733	938	475	843
FBgn0031228	190	139	204	211	114	335	234	254	131	218
FBgn0031220	375	234	350	434	196	733	632	908	455	794
FBgn0288229	791	477	775	1016	442	1401	1304	1644	779	1400
FBgn0051976	0	0	0	0	0	0	0	0	0	0
FBgn0051975	7	4	3	8	3	16	16	28	12	16
FBgn0051974	26	11	32	28	14	5	5	2	8	5
FBgn0259818	19	18	19	27	6	16	11	12	7	14
FBgn0016977	2556	1566	2338	3086	1418	630	565	1733	854	1382
FBgn0031232	0	0	4	0	2	2	0	2	0	0
FBgn0265152	0	2	0	0	0	1	0	2	0	2
FBgn0263465	0	0	1	0	0	0	0	0	0	1
FBgn0262252	0	0	0	0	0	0	0	0	0	0
FBgn0031238	84	46	74	78	43	146	93	102	70	76
FBgn0265150	0	0	0	0	0	0	0	0	0	0
FBgn0086855	162	92	154	185	103	208	121	164	92	134
FBgn0031245	174	103	135	169	91	117	125	109	48	71
FBgn0267996	0	0	0	0	0	0	0	2	0	0
FBgn0025686	0	0	2	0	1	0	1	0	0	1
FBgn0020622	323	213	306	368	186	118	120	271	149	198
FBgn0004611	97	48	69	91	59	128	105	133	69	124
FBgn0263872	0	0	1	0	0	1	0	2	1	3
FBgn0031248	0	0	0	0	0	0	1	1	0	0
FBgn0031249	0	0	0	0	0	0	0	3	1	0
FBgn0053127	0	0	0	0	0	3	6	5	5	2
FBgn0264086	0	0	2	3	1	1	1	2	0	2
FBgn0051921	0	0	1	2	0	0	0	0	0	0
FBgn0031250	52	22	69	77	32	195	190	211	117	165
FBgn0266906	0	8	0	0	8	0	0	5	4	0
FBgn0000061	0	0	0	0	0	0	0	0	0	0
FBgn0263871	0	0	0	0	0	0	0	0	0	0
FBgn0031251	4	3	0	6	1	0	0	0	3	0
FBgn0004583	247	184	227	302	158	451	366	617	304	533
FBgn0263870	0	0	0	1	0	0	0	0	1	1
FBgn0015924	175	88	151	174	90	433	375	587	290	527
FBgn0031219	14	5	7	4	2	5	4	11	6	8
FBgn0266304	12	7	16	22	9	32	23	29	16	32
FBgn0001142	456	324	460	533	255	121	75	95	53	87
FBgn0265074	3	4	2	2	1	0	0	0	1	0
FBgn0265075	2	2	1	0	1	0	0	1	1	0
FBgn0031224	103	72	102	131	51	184	139	142	59	123
FBgn0031227	27	17	34	52	24	61	67	35	20	35
FBgn0031229	130	79	148	153	62	191	204	146	87	140
FBgn0053635	19	20	12	31	14	34	34	36	16	22
FBgn0031231	92	57	94	99	49	143	113	102	54	97
FBgn0031233	77	52	59	95	38	155	125	152	82	120
FBgn0266557	1448	959	1395	1955	899	1466	1217	2474	1207	2180
FBgn0265151	1	0	1	0	0	0	0	1	1	1
FBgn0265153	5	0	2	6	3	14	15	32	17	15
FBgn0031235	1	1	1	3	1	0	1	2	3	2
FBgn0265149	10	7	5	6	5	6	4	6	5	8
FBgn0283652	38	24	41	45	16	28	32	28	11	30
FBgn0031239	12	6	11	17	9	5	8	6	5	5
FBgn0031240	4	5	3	6	2	0	0	3	0	0
FBgn0086912	178	122	198	237	115	242	178	163	81	153
FBgn0086856	80	81	96	106	40	56	59	69	29	52
FBgn0003444	142	78	106	148	75	165	98	144	78	176
FBgn0031244	77	47	75	80	46	110	97	90	52	78
FBgn0267995	2	0	2	0	0	0	2	0	1	3
FBgn0031247	67	34	61	85	46	66	75	68	35	52
FBgn0017457	261	169	260	331	175	440	380	316	168	272
FBgn0024352	1241	774	1257	1498	681	1480	1225	1020	536	928
FBgn0266907	17	10	8	13	11	33	14	40	21	27
FBgn0003278	268	180	232	356	176	345	263	202	124	195
FBgn0264855	778	471	713	861	406	512	490	547	298	486
FBgn0263933	401	342	415	520	250	678	599	554	290	482
FBgn0031252	215	169	210	216	118	301	218	213	102	189
FBgn0002593	5043	3597	4598	5676	2902	16329	12897	13055	7008	10508
FBgn0031253	64	36	47	62	29	82	94	68	47	55
FBgn0031254	128	62	117	116	35	46	36	48	22	40
FBgn0031255	42	26	36	43	28	21	17	11	10	18
FBgn0031256	370	245	341	417	195	556	461	522	262	477
FBgn0262510	40	26	38	43	18	53	54	58	32	51
FBgn0031265	269	187	241	302	140	283	262	170	100	173
FBgn0021874	319	228	343	382	213	406	323	268	140	228
FBgn0023489	6	5	8	6	3	0	0	0	0	0
FBgn0031270	20	12	16	22	10	21	18	22	7	19
FBgn0031273	3	4	1	4	1	0	0	0	0	0
FBgn0013323	22	15	28	25	11	2	3	1	6	0
FBgn0031266	709	463	675	851	430	803	694	552	261	473
FBgn0031267	284	202	283	331	151	280	254	240	118	188
FBgn0031268	38	22	46	52	26	48	38	49	26	50
FBgn0003963	1009	716	961	1186	594	1058	821	860	421	755
FBgn0043364	601	403	558	661	333	265	206	351	156	334
FBgn0031264	8	4	7	4	2	2	3	2	2	3
FBgn0027592	454	288	427	532	228	518	418	439	249	401
FBgn0267991	8	5	7	7	6	9	13	20	14	10
FBgn0267992	8	3	4	6	3	32	33	86	50	82
FBgn0010602	1291	933	1230	1582	796	937	711	662	354	506
FBgn0031260	1189	866	1106	1563	819	1184	956	982	536	864
FBgn0005660	843	617	735	1123	624	736	492	487	373	484
FBgn0031261	266	193	299	293	114	812	701	743	248	476
FBgn0260933	664	469	743	904	523	592	401	479	231	414
FBgn0031263	630	457	450	537	268	864	740	517	294	420
FBgn0284247	0	0	0	4	0	0	0	0	0	0
FBgn0266323	0	0	0	0	0	0	0	0	0	0
FBgn0020305	276	184	292	333	172	391	314	301	139	251
FBgn0002936	0	0	0	0	0	0	0	0	0	0
FBgn0031292	9	0	4	10	4	0	0	5	0	4
FBgn0266887	2	1	3	1	0	0	0	0	0	0
FBgn0053526	508	363	520	636	346	771	683	670	343	588
FBgn0002563	14	10	18	24	10	0	0	0	0	0
FBgn0003916	3	1	4	2	1	1	0	1	1	1
FBgn0028481	0	0	0	0	0	0	0	0	0	0
FBgn0266036	0	0	0	0	0	0	0	0	0	0
FBgn0031294	3	3	4	3	3	0	0	0	0	1
FBgn0287617	0	0	0	0	0	0	0	0	0	0
FBgn0031295	0	0	0	0	0	0	0	0	0	0
FBgn0031296	18	9	12	15	6	16	8	14	9	6
FBgn0031275	0	0	0	0	4	0	0	0	0	0
FBgn0265825	0	0	0	0	0	0	0	0	0	0
FBgn0031276	0	0	0	0	0	0	0	0	0	0
FBgn0040725	0	0	0	0	0	0	0	0	0	0
FBgn0031277	0	0	0	0	0	0	0	0	0	0
FBgn0041250	0	0	0	0	0	0	0	0	0	0
FBgn0031279	0	1	0	0	1	0	0	0	0	0
FBgn0000442	0	0	0	0	0	0	0	0	0	0
FBgn0266797	0	0	0	0	0	0	0	0	0	0
FBgn0031281	59	35	46	77	38	132	101	90	43	86
FBgn0031283	0	0	0	0	0	0	0	0	0	0
FBgn0010583	550	353	520	615	336	406	354	428	223	338
FBgn0264869	0	0	0	0	0	0	0	0	0	1
FBgn0031288	0	0	0	0	0	0	0	3	0	0
FBgn0262177	0	0	0	0	0	0	0	0	0	0
FBgn0031289	0	0	0	0	0	0	0	2	0	2
FBgn0051658	99	63	107	105	49	64	49	61	35	52
FBgn0086130	170	123	182	213	108	171	139	93	57	102
FBgn0031282	60	45	40	46	26	92	69	53	29	63
FBgn0031284	81	55	82	100	47	105	95	85	46	65
FBgn0015621	213	154	179	275	149	345	286	266	110	235
FBgn0031285	933	680	879	1150	567	948	821	1104	600	875
FBgn0031286	142	93	139	166	83	135	130	111	51	101
FBgn0020304	800	576	717	923	466	1030	785	1096	589	865
FBgn0031287	88	49	65	90	47	113	78	92	60	90
FBgn0020545	688	464	639	736	406	928	769	645	336	534
FBgn0266884	1	0	0	0	0	1	0	4	1	4
FBgn0029095	647	509	683	889	439	2055	1647	1576	831	1281
FBgn0086031	2	2	3	3	3	4	7	7	3	9
FBgn0266885	1	0	0	0	1	0	0	0	0	0
FBgn0262944	0	0	0	0	0	0	0	0	0	0
FBgn0259229	0	0	0	0	0	0	0	0	0	0
FBgn0031327	36	21	32	47	24	252	220	261	151	211
FBgn0041097	0	0	0	0	0	0	0	0	2	0
FBgn0002543	16	19	20	36	13	136	109	103	52	66
FBgn0266203	2	2	1	1	0	1	1	1	1	2
FBgn0266202	3	0	4	0	2	3	1	0	0	2
FBgn0264873	0	0	0	0	0	0	0	0	0	0
FBgn0031344	28	21	30	33	28	126	88	66	40	81
FBgn0026397	0	0	0	0	0	0	0	0	0	0
FBgn0265814	0	1	0	0	0	0	3	6	5	8
FBgn0261509	6	6	5	9	0	0	8	10	8	12
FBgn0031347	0	0	0	0	0	0	0	0	0	0
FBgn0051935	23	15	32	32	11	149	138	114	60	98
FBgn0031351	19	9	15	11	7	45	46	31	18	25
FBgn0021906	339	264	282	412	236	1612	1235	1091	639	902
FBgn0003310	371	276	350	548	252	207	153	324	185	309
FBgn0031299	0	1	0	2	0	0	0	0	1	2
FBgn0261938	319	210	294	367	201	370	300	328	153	300
FBgn0031302	0	0	0	3	0	20	16	25	12	22
FBgn0016926	462	261	391	512	237	234	214	319	167	292
FBgn0031306	0	0	0	0	0	0	0	0	0	0
FBgn0264267	0	0	0	0	0	16	19	14	8	5
FBgn0031312	227	184	231	324	168	753	590	566	330	490
FBgn0031313	533	411	541	672	370	700	542	634	359	528
FBgn0024314	616	438	532	780	357	1060	790	691	391	586
FBgn0031319	201	149	194	245	127	259	206	239	119	189
FBgn0031322	122	86	106	136	70	152	134	110	60	78
FBgn0031323	0	0	0	0	0	0	0	1	0	0
FBgn0263080	0	0	0	0	0	0	0	0	0	0
FBgn0263081	0	0	0	0	0	0	0	1	0	0
FBgn0040723	0	0	0	0	0	0	0	0	1	0
FBgn0031324	0	0	0	0	0	0	0	0	0	0
FBgn0015905	280	166	257	315	139	348	272	264	128	219
FBgn0031298	267	192	261	301	165	445	391	368	199	314
FBgn0031301	4	0	3	4	0	0	0	0	0	0
FBgn0031304	396	299	379	508	297	811	617	581	341	529
FBgn0031305	1	0	0	0	0	0	0	0	0	0
FBgn0267281	2	2	1	2	3	1	1	1	1	1
FBgn0031307	959	669	884	1263	648	496	369	450	223	405
FBgn0283525	100	75	95	137	46	139	132	104	49	81
FBgn0031309	90	77	97	111	49	170	114	111	72	103
FBgn0031310	340	288	325	396	217	419	374	351	190	286
FBgn0261458	2667	1892	2479	3199	1705	2529	1974	2017	1114	1667
FBgn0031314	92	77	92	101	43	260	215	170	85	146
FBgn0031315	69	49	52	59	35	140	117	76	36	76
FBgn0051922	12	10	19	10	6	21	14	20	9	14
FBgn0031317	230	134	201	246	128	407	373	231	112	215
FBgn0031318	375	257	364	435	215	482	412	404	212	352
FBgn0031320	213	148	224	279	138	134	106	96	48	68
FBgn0031321	334	246	350	440	215	164	125	122	72	117
FBgn0086758	1279	821	1208	1406	638	530	435	1317	604	1075
FBgn0086698	59	38	67	66	27	197	151	155	63	132
FBgn0011570	678	475	677	794	397	1010	845	828	433	725
FBgn0031356	303	221	322	376	184	638	532	565	288	463
FBgn0266311	5	3	7	12	5	11	13	8	3	12
FBgn0031357	55	34	50	63	34	146	126	108	50	99
FBgn0031365	0	0	0	3	0	0	1	0	0	0
FBgn0264494	25	16	37	34	17	29	36	44	18	46
FBgn0027597	90	57	74	87	53	195	155	165	83	117
FBgn0031359	119	87	126	164	83	263	212	249	132	231
FBgn0000579	1919	1414	1793	2176	1162	4342	3360	3243	1758	2703
FBgn0260648	52	30	50	61	26	122	84	68	45	51
FBgn0031360	69	41	77	97	53	357	295	266	143	246
FBgn0031361	22	11	17	22	8	45	45	44	17	32
FBgn0031374	507	379	460	632	325	385	329	562	285	445
FBgn0011859	1	0	0	0	0	0	0	1	1	0
FBgn0267972	219	154	224	279	136	509	423	514	277	441
FBgn0031377	184	114	157	198	97	194	130	189	107	156
FBgn0031378	19	16	27	17	9	91	53	54	25	51
FBgn0031379	205	136	191	215	95	449	384	363	155	288
FBgn0001125	710	483	642	862	425	1656	1347	1293	598	1030
FBgn0262148	0	0	0	0	0	12	9	14	2	7
FBgn0259192	0	0	0	0	0	0	0	0	0	0
FBgn0031381	846	622	775	1028	542	1815	1497	1266	691	1109
FBgn0051939	0	0	0	0	0	0	0	0	0	0
FBgn0051940	0	0	0	0	0	0	0	0	0	0
FBgn0031384	30	16	30	32	17	85	65	54	30	34
FBgn0051669	0	0	0	0	0	0	0	0	0	0
FBgn0286732	0	0	0	0	0	0	1	0	0	0
FBgn0003557	412	256	358	519	249	1034	820	827	479	711
FBgn0026396	0	0	0	0	0	0	0	0	0	0
FBgn0053516	92	77	86	99	49	221	171	273	147	219
FBgn0031388	0	2	0	0	0	0	0	0	0	0
FBgn0266043	0	0	0	0	0	0	0	0	0	1
FBgn0264864	0	0	0	1	0	1	0	2	0	2
FBgn0266836	6	2	3	2	3	1	3	2	0	1
FBgn0028952	21	17	21	26	10	16	17	21	9	16
FBgn0031391	43	41	46	57	30	130	113	112	58	99
FBgn0031390	303	199	291	386	176	731	607	707	382	658
FBgn0031389	440	278	431	530	257	1080	967	1036	488	901
FBgn0004507	451	286	386	501	247	353	296	328	170	263
FBgn0264672	62	44	50	72	37	116	94	72	50	97
FBgn0287218	1	0	0	0	0	0	0	0	0	0
FBgn0031423	0	0	0	0	0	0	0	0	0	0
FBgn0031422	12	13	13	19	9	26	23	24	8	13
FBgn0266217	1	0	0	1	0	4	2	4	4	2
FBgn0031419	0	6	8	5	6	17	11	7	3	11
FBgn0266317	0	0	1	0	0	0	0	0	0	0
FBgn0031420	53	42	62	79	37	311	228	201	106	195
FBgn0031418	695	448	609	789	396	651	521	500	263	411
FBgn0031428	9	3	13	7	10	48	45	52	18	31
FBgn0000490	0	0	7	0	0	58	25	55	30	39
FBgn0264978	193	119	162	198	114	474	362	355	178	302
FBgn0011818	168	108	139	192	115	140	108	170	101	135
FBgn0031392	240	124	192	259	123	443	335	306	149	265
FBgn0031393	0	0	0	1	1	1	0	1	2	2
FBgn0265017	0	0	0	0	0	2	0	0	0	0
FBgn0264875	0	0	0	2	0	0	0	0	0	0
FBgn0051946	0	0	0	0	0	0	0	0	0	0
FBgn0266828	0	0	0	3	0	3	2	2	0	4
FBgn0031395	83	71	92	109	41	155	136	169	75	127
FBgn0085201	0	0	0	0	0	0	0	0	0	0
FBgn0051668	0	0	0	0	0	7	5	6	0	8
FBgn0053124	0	0	0	0	0	8	6	11	5	12
FBgn0031397	15	11	11	18	9	4	5	13	9	11
FBgn0010288	863	609	852	1011	504	539	400	405	197	365
FBgn0031401	128	72	115	131	69	375	301	277	168	273
FBgn0051679	0	0	0	0	0	0	0	0	0	0
FBgn0052463	0	0	0	0	0	0	0	0	0	0
FBgn0051682	0	0	0	0	0	0	0	0	0	0
FBgn0264979	0	0	0	0	1	60	37	53	20	44
FBgn0262106	0	0	0	0	0	0	0	0	0	0
FBgn0011832	0	0	0	0	0	0	0	0	0	0
FBgn0042186	0	0	2	0	0	0	2	0	0	0
FBgn0042187	0	0	0	0	0	0	0	0	0	0
FBgn0031406	0	0	0	0	0	0	0	0	0	0
FBgn0266022	0	0	0	0	0	0	0	0	0	0
FBgn0266023	0	0	0	0	0	0	0	0	0	0
FBgn0031407	0	0	0	0	0	0	0	0	0	0
FBgn0054049	0	0	0	0	0	0	0	0	0	0
FBgn0250841	0	0	0	0	0	0	0	0	0	2
FBgn0264084	0	0	0	0	0	0	0	0	0	0
FBgn0264085	0	0	0	0	0	0	0	1	0	0
FBgn0031409	0	0	0	0	0	1	0	0	0	0
FBgn0051681	0	0	0	0	0	0	0	0	0	0
FBgn0261523	0	0	0	0	0	0	0	0	0	0
FBgn0031410	0	0	0	0	0	0	0	1	0	0
FBgn0028570	0	0	0	0	0	0	0	0	0	0
FBgn0051949	0	0	0	0	0	1	0	0	0	0
FBgn0031412	0	0	0	0	0	0	3	0	0	3
FBgn0031413	12	15	10	12	7	61	38	40	29	33
FBgn0031414	0	0	2	4	2	0	0	3	5	3
FBgn0261647	134	90	143	149	77	270	206	255	142	206
FBgn0031417	10	4	4	7	0	0	0	0	1	0
FBgn0027509	227	159	220	281	134	787	785	604	313	549
FBgn0000097	407	245	373	545	257	374	326	684	320	631
FBgn0264874	13	14	8	15	13	18	19	18	6	31
FBgn0085203	14	14	9	9	5	38	21	16	9	20
FBgn0031398	31	28	46	53	24	59	49	55	20	52
FBgn0259717	67	42	60	57	38	80	41	55	27	51
FBgn0040715	0	0	0	0	0	0	32	0	0	1
FBgn0031399	129	84	114	119	67	368	304	311	152	270
FBgn0031403	47	25	44	44	18	36	22	46	19	20
FBgn0267378	687	449	628	756	338	638	505	644	339	561
FBgn0264945	3	2	1	1	1	3	5	3	2	2
FBgn0262126	742	519	705	920	465	1155	942	1007	501	807
FBgn0264946	1	0	0	0	1	0	0	1	0	0
FBgn0014010	1189	762	1126	1227	596	703	562	825	425	812
FBgn0031434	12	6	19	17	9	19	20	15	14	30
FBgn0031432	2	2	0	6	2	0	0	0	0	2
FBgn0041337	0	0	0	0	0	0	0	0	0	0
FBgn0085343	51	25	47	74	39	51	63	64	34	50
FBgn0026778	0	20	0	0	1	41	16	0	0	0
FBgn0284414	1	0	1	1	0	0	0	0	0	0
FBgn0284413	1	0	0	2	0	0	0	0	0	0
FBgn0031441	1	1	0	0	0	0	0	0	0	0
FBgn0026395	0	0	0	0	0	0	0	0	0	0
FBgn0031443	2	0	0	0	0	0	0	0	0	0
FBgn0051690	0	0	0	0	0	0	0	0	0	0
FBgn0031446	0	0	0	0	0	0	0	0	0	0
FBgn0031436	111	76	106	126	70	382	298	282	150	239
FBgn0031435	17	12	20	28	16	15	21	11	10	19
FBgn0031437	171	104	151	177	101	482	418	358	198	302
FBgn0026479	296	182	284	367	176	779	686	603	315	538
FBgn0031456	92	72	93	121	71	254	193	194	103	190
FBgn0031457	43	30	52	58	24	158	137	165	96	140
FBgn0031454	181	108	153	190	118	171	76	145	80	109
FBgn0031455	0	0	1	0	0	0	67	0	0	0
FBgn0031449	73	45	72	104	39	409	345	380	187	348
FBgn0263564	0	0	0	0	0	0	0	0	0	0
FBgn0031450	336	208	285	391	211	708	576	537	313	458
FBgn0031451	6	8	14	14	3	17	3	9	9	11
FBgn0250906	589	380	570	692	382	1715	1329	1317	713	1078
FBgn0031452	79	66	76	82	41	163	110	132	52	123
FBgn0031453	1190	790	1069	1219	632	734	561	821	459	688
FBgn0265997	1	1	1	1	0	0	0	1	2	1
FBgn0031458	83	46	73	79	43	256	223	244	135	240
FBgn0026324	42	42	45	67	24	176	128	113	51	90
FBgn0028398	50	28	54	56	30	207	168	188	90	118
FBgn0019830	140	105	119	180	84	478	402	297	172	266
FBgn0031459	242	175	243	271	144	1023	785	738	409	649
FBgn0031460	1	0	1	0	0	53	28	51	26	38
FBgn0004242	0	0	0	0	7	0	0	0	0	0
FBgn0264369	0	0	0	0	0	0	0	0	0	0
FBgn0031461	74	48	76	96	63	132	101	172	89	150
FBgn0031478	72	57	78	90	51	211	139	184	99	147
FBgn0031479	63	42	70	74	45	136	101	104	42	91
FBgn0283531	4	0	0	5	2	16	15	20	18	34
FBgn0031465	0	0	0	0	0	2	0	2	0	2
FBgn0031466	0	0	0	0	0	0	0	4	0	2
FBgn0031467	0	0	0	0	0	11	10	16	8	9
FBgn0266881	0	0	0	0	0	0	0	0	0	0
FBgn0031468	0	0	0	0	0	3	5	7	0	8
FBgn0031469	0	0	0	0	0	0	0	3	2	0
FBgn0031470	0	0	0	0	0	94	67	64	36	58
FBgn0031471	0	0	0	0	0	5	3	2	6	3
FBgn0031472	0	0	0	0	0	0	0	0	0	0
FBgn0031473	0	0	0	0	0	0	0	2	0	0
FBgn0015521	2895	2203	2779	3171	1670	9331	7261	8943	4950	7399
FBgn0031474	248	151	216	291	148	529	412	831	387	696
FBgn0051694	496	331	404	593	252	734	617	715	361	648
FBgn0031476	2	2	1	2	0	2	1	3	2	0
FBgn0041111	199	128	175	229	105	258	217	463	222	389
FBgn0051950	14	12	19	17	5	96	77	50	30	40
FBgn0028970	102	53	91	111	62	245	207	191	88	152
FBgn0024947	609	480	633	783	419	1554	1199	1257	677	1031
FBgn0010263	9	6	6	6	4	0	3	0	0	0
FBgn0024920	570	438	529	707	350	864	695	693	346	568
FBgn0004584	566	357	556	608	316	852	717	655	332	572
FBgn0260639	269	195	239	313	135	434	374	333	193	291
FBgn0031483	114	82	121	135	65	264	208	223	119	192
FBgn0031484	72	30	60	63	29	279	263	189	101	164
FBgn0031485	41	26	43	52	24	120	112	105	50	79
FBgn0031488	55	45	57	80	34	96	91	81	43	67
FBgn0025681	410	288	381	520	266	1441	1167	1160	641	1073
FBgn0250786	530	380	462	598	322	1124	863	938	471	805
FBgn0025109	107	81	87	126	51	226	160	178	85	126
FBgn0002989	59	41	74	89	46	143	139	121	62	98
FBgn0260817	121	71	110	132	59	137	111	154	63	112
FBgn0051953	17	14	23	18	12	28	22	21	9	21
FBgn0264745	0	4	8	13	7	0	0	0	0	0
FBgn0264744	8	3	5	9	4	16	20	11	13	22
FBgn0014906	328	233	337	401	175	1520	1261	1481	784	1301
FBgn0031514	0	0	0	0	0	0	0	0	0	0
FBgn0031515	0	0	0	0	0	0	0	4	0	0
FBgn0031516	27	26	50	46	17	211	181	261	122	201
FBgn0031522	0	0	0	0	0	0	0	0	0	0
FBgn0031523	0	0	0	0	0	0	0	0	0	0
FBgn0031519	18	9	15	18	13	23	26	23	18	19
FBgn0031518	11	7	14	15	6	0	0	3	2	0
FBgn0031517	19	10	8	22	10	0	0	0	0	0
FBgn0020445	20	8	20	21	11	0	0	5	0	4
FBgn0031489	366	214	359	441	195	500	430	346	145	273
FBgn0031490	123	102	118	152	79	393	304	251	126	236
FBgn0264996	0	0	0	0	0	0	1	0	0	0
FBgn0031496	9	0	7	11	3	6	7	6	0	8
FBgn0031500	25	18	27	29	19	89	62	76	29	66
FBgn0031501	0	0	0	3	0	0	0	0	0	0
FBgn0042627	8	6	6	8	4	33	23	27	8	32
FBgn0003934	0	0	0	0	1	0	1	1	0	1
FBgn0015600	173	108	167	227	100	410	351	432	245	345
FBgn0031504	0	0	0	0	0	0	0	0	0	0
FBgn0031491	145	82	138	177	91	303	230	257	144	220
FBgn0031492	169	137	169	227	101	509	405	353	145	328
FBgn0031493	277	173	239	307	155	684	572	472	251	433
FBgn0031494	36	24	34	41	20	35	35	30	6	26
FBgn0031495	231	122	188	268	113	557	418	444	214	356
FBgn0031497	1157	844	1078	1496	776	2445	1879	1646	842	1294
FBgn0031498	14	7	17	16	11	77	68	45	27	43
FBgn0243513	8	4	7	10	3	21	12	13	4	13
FBgn0263847	3	0	1	0	0	1	0	4	3	4
FBgn0283427	7032	4810	6910	9032	4601	20458	16987	16700	8612	14236
FBgn0005779	4	4	2	7	1	0	0	0	0	1
FBgn0031505	198	132	209	241	114	492	399	429	202	335
FBgn0011648	160	79	133	203	109	368	335	439	244	334
FBgn0085423	310	193	294	382	193	232	208	303	154	275
FBgn0031526	1	0	0	0	0	1	0	0	0	2
FBgn0031529	107	78	102	150	77	143	104	129	74	103
FBgn0016698	80	54	85	97	46	268	212	172	89	139
FBgn0031530	0	0	0	0	0	24	15	29	11	26
FBgn0031531	0	0	0	0	0	0	0	0	0	0
FBgn0051952	0	0	0	0	0	0	0	2	0	0
FBgn0031533	0	0	0	0	0	0	0	0	0	0
FBgn0031534	311	220	322	395	191	575	492	509	282	464
FBgn0031535	39	31	33	53	25	175	150	172	77	116
FBgn0031536	104	65	97	118	47	248	192	162	98	172
FBgn0266670	95	64	81	113	54	401	328	316	151	251
FBgn0031538	49	29	56	54	25	38	38	45	30	31
FBgn0005616	17	13	18	28	12	300	243	320	158	273
FBgn0263526	1	2	2	1	0	2	2	2	2	2
FBgn0021967	158	120	149	198	90	580	476	459	247	436
FBgn0031540	58	48	51	63	36	116	94	82	51	73
FBgn0051956	0	3	0	2	0	2	0	0	0	0
FBgn0264549	0	0	0	0	0	0	0	0	0	0
FBgn0261560	42	28	37	39	21	570	456	790	377	632
FBgn0014396	0	0	6	0	0	0	0	0	0	0
FBgn0287668	0	0	1	0	0	0	1	0	0	0
FBgn0286737	0	0	0	0	1	0	0	0	0	0
FBgn0284253	536	347	460	599	287	1339	1143	893	492	788
FBgn0031546	0	0	0	0	0	0	0	0	0	0
FBgn0031547	11	11	9	9	12	84	84	61	37	58
FBgn0031544	213	156	236	277	143	969	779	738	350	581
FBgn0031548	0	0	0	4	0	8	8	6	4	8
FBgn0031549	93	71	71	110	65	168	127	153	94	149
FBgn0259955	0	0	0	0	0	0	0	0	0	0
FBgn0024244	0	0	0	2	2	0	0	0	0	0
FBgn0265368	0	0	0	0	0	0	0	0	0	0
FBgn0265960	0	0	0	0	0	0	0	0	0	0
FBgn0264370	0	0	0	0	0	0	0	0	0	0
FBgn0264363	0	0	0	0	0	0	0	0	0	0
FBgn0004892	0	0	0	0	0	0	0	0	0	0
FBgn0284410	0	0	0	0	0	0	0	0	0	0
FBgn0264371	0	0	0	0	0	0	0	0	0	0
FBgn0002985	0	0	0	0	0	0	0	0	0	0
FBgn0265369	0	0	0	0	0	0	0	0	0	0
FBgn0015663	31	11	27	23	13	66	64	62	27	51
FBgn0031554	0	0	0	0	0	0	0	1	0	3
FBgn0000721	193	109	150	196	115	329	256	281	131	243
FBgn0263523	0	0	0	0	0	0	0	0	0	0
FBgn0085369	0	0	0	0	0	0	0	0	0	0
FBgn0259951	0	0	0	0	0	0	0	0	0	0
FBgn0259953	0	0	0	0	0	0	0	0	0	0
FBgn0259952	0	0	0	0	0	0	0	0	0	0
FBgn0261054	0	0	0	0	0	0	0	0	0	0
FBgn0003386	6	0	0	3	4	6	5	7	4	4
FBgn0263846	1	0	1	0	0	0	0	0	0	0
FBgn0263842	0	0	0	0	0	0	0	0	0	0
FBgn0262392	0	0	0	0	0	0	0	0	0	0
FBgn0259957	0	0	0	0	0	0	0	0	0	0
FBgn0262621	0	0	0	0	0	0	0	0	0	0
FBgn0265370	0	0	0	0	0	0	0	0	0	0
FBgn0031564	0	0	0	0	0	0	0	0	0	0
FBgn0051778	0	0	0	0	0	3	0	5	0	4
FBgn0040104	0	0	0	1	0	2	1	5	2	3
FBgn0051777	52	40	43	76	27	130	113	94	62	88
FBgn0015376	113	70	88	136	51	144	131	122	52	88
FBgn0051955	75	46	69	73	31	90	102	138	60	128
FBgn0031566	98	56	98	132	62	205	184	195	87	159
FBgn0004893	15	14	19	27	10	113	94	146	67	114
FBgn0031571	0	0	0	0	0	7	0	5	0	4
FBgn0021800	7	4	8	7	6	75	54	117	66	92
FBgn0031573	17	10	18	23	10	53	29	54	16	29
FBgn0031574	47	29	40	71	35	145	115	82	44	78
FBgn0031575	56	41	57	66	36	154	139	139	64	131
FBgn0051957	13	11	12	20	9	59	36	49	17	49
FBgn0031580	2	1	1	0	0	4	1	5	3	2
FBgn0000256	12	5	7	10	4	802	623	640	329	519
FBgn0051774	3	2	3	4	1	3	1	4	4	6
FBgn0051773	0	0	0	1	0	1	1	0	0	0
FBgn0020376	0	0	3	0	0	7	6	8	0	3
FBgn0014033	27	20	21	44	22	1835	1467	1619	765	1334
FBgn0000547	58	36	43	51	39	24	24	59	30	48
FBgn0266319	0	0	0	0	0	2	4	0	2	3
FBgn0086032	0	0	0	0	0	0	0	0	0	0
FBgn0028482	0	0	0	0	0	8	7	15	11	14
FBgn0010473	2	0	0	0	0	6	9	15	6	8
FBgn0020762	26	13	28	30	24	298	280	498	235	445
FBgn0262375	0	0	0	0	0	0	0	0	0	0
FBgn0266903	0	0	0	0	0	0	0	0	0	0
FBgn0026319	88	59	85	117	56	219	154	184	83	147
FBgn0031597	23	11	13	24	6	47	29	41	22	30
FBgn0031598	64	33	60	75	34	196	169	152	77	142
FBgn0261976	55	29	34	46	22	85	63	61	31	47
FBgn0267441	0	0	0	0	0	0	0	0	0	0
FBgn0264866	0	0	0	0	0	0	0	0	0	0
FBgn0051961	35	26	31	34	18	108	101	85	45	87
FBgn0040102	0	0	2	0	0	1	1	1	0	1
FBgn0031589	240	159	221	271	142	584	552	531	321	511
FBgn0001075	8	3	5	3	0	11	6	20	7	14
FBgn0031590	533	383	499	599	310	1185	980	895	446	784
FBgn0003941	3903	2649	3767	4431	2145	10023	8288	9966	5126	8430
FBgn0265819	5	3	1	5	2	13	12	9	5	4
FBgn0027560	0	0	0	0	0	0	0	0	0	4
FBgn0022153	95	69	82	112	37	953	864	822	433	690
FBgn0053003	0	0	0	0	0	0	0	0	0	0
FBgn0031602	0	0	1	0	0	0	0	1	0	0
FBgn0262357	0	0	0	0	0	0	0	0	0	0
FBgn0051963	0	0	0	0	0	0	0	0	0	0
FBgn0085206	0	0	0	0	0	0	0	0	0	0
FBgn0085207	0	0	0	0	0	0	0	0	0	0
FBgn0262358	0	0	0	0	0	0	0	0	0	0
FBgn0259958	0	0	0	0	0	0	0	0	0	0
FBgn0031603	26	17	23	19	13	91	57	64	40	76
FBgn0040705	0	0	0	0	0	0	0	0	0	0
FBgn0011603	0	0	0	0	1	0	0	0	0	2
FBgn0031600	56	46	56	81	43	223	204	215	103	142
FBgn0031601	24	24	25	23	17	106	98	89	36	73
FBgn0027609	37	26	36	52	23	312	256	253	140	193
FBgn0031604	187	137	208	235	119	556	437	455	217	403
FBgn0025684	104	64	93	120	46	390	309	319	169	275
FBgn0031606	108	90	98	138	56	395	320	302	163	256
FBgn0031607	126	91	104	137	68	440	348	366	213	315
FBgn0019982	124	88	129	169	72	397	347	273	160	257
FBgn0285948	6021	4347	5783	6986	3430	24754	20163	19706	10443	16569
FBgn0065053	1	1	2	1	1	1	1	2	1	4
FBgn0053002	93	54	95	96	44	213	149	134	67	96
FBgn0031608	28	24	22	29	14	59	59	47	26	55
FBgn0031609	47	38	52	56	28	115	108	101	50	72
FBgn0031610	29	16	24	33	13	31	30	32	9	23
FBgn0031611	61	40	53	63	36	145	102	104	49	93
FBgn0265820	0	0	0	0	0	0	0	0	0	0
FBgn0053196	1	0	0	2	0	0	4	10	7	11
FBgn0031613	0	0	1	0	0	0	1	1	0	0
FBgn0263869	0	0	0	0	0	0	0	0	0	0
FBgn0031621	1	0	0	0	0	0	0	0	0	0
FBgn0031622	0	0	0	0	0	0	2	2	0	0
FBgn0085380	0	0	0	0	0	0	0	0	0	0
FBgn0031623	0	3	0	0	1	2	2	5	0	3
FBgn0031628	19	12	16	23	14	40	31	41	12	18
FBgn0263577	0	0	0	0	0	0	0	0	0	0
FBgn0031630	4	6	0	2	3	6	4	4	0	5
FBgn0031631	28	15	38	38	15	63	61	49	39	40
FBgn0031632	3	0	0	0	0	4	5	12	4	5
FBgn0263575	0	0	0	0	0	0	0	0	0	0
FBgn0031633	166	108	150	211	81	630	515	471	230	400
FBgn0031634	4	0	3	0	3	0	0	4	0	0
FBgn0031635	170	127	144	209	112	438	357	455	240	381
FBgn0031636	0	0	5	5	3	0	0	0	0	0
FBgn0031637	296	211	282	366	154	464	335	532	277	452
FBgn0031638	63	42	75	81	44	189	166	117	69	123
FBgn0031639	88	74	91	104	62	171	132	99	59	111
FBgn0031640	66	33	63	84	29	202	175	166	97	172
FBgn0051660	4	0	0	0	0	0	0	0	0	0
FBgn0000286	60	51	88	113	47	76	60	138	67	84
FBgn0031644	0	0	0	0	0	87	66	94	41	79
FBgn0031645	6	0	6	14	0	52	58	111	35	81
FBgn0031646	0	0	0	0	0	0	0	1	0	0
FBgn0031643	670	449	636	775	408	1081	912	888	431	729
FBgn0041150	4	2	3	0	0	0	0	3	0	0
FBgn0003372	2	0	3	3	2	0	0	2	0	3
FBgn0031650	2	0	0	0	0	0	0	0	0	0
FBgn0031651	76	50	75	83	38	238	174	139	61	138
FBgn0031652	14	14	9	21	7	52	33	39	21	46
FBgn0015000	124	75	110	125	63	480	377	397	167	316
FBgn0031655	58	32	50	60	26	97	93	78	46	84
FBgn0031662	180	110	188	199	92	407	361	375	171	316
FBgn0031663	159	106	166	180	71	384	305	279	144	237
FBgn0083960	0	0	4	0	6	0	8	13	0	9
FBgn0010607	79	41	43	75	34	64	66	79	43	80
FBgn0264372	3	0	0	0	0	10	8	2	0	2
FBgn0083961	55	44	55	75	38	219	163	146	105	139
FBgn0015834	1027	692	979	1148	590	3429	2818	2517	1358	2117
FBgn0262467	100	65	83	111	64	225	181	148	71	133
FBgn0031657	112	66	118	149	59	226	202	167	94	130
FBgn0031659	110	67	86	136	66	369	299	238	134	199
FBgn0031660	191	123	179	271	112	762	645	556	287	511
FBgn0031661	132	67	142	153	67	326	254	260	124	216
FBgn0031688	11	8	13	10	0	5	4	0	3	12
FBgn0031690	0	5	7	8	4	2	0	0	0	0
FBgn0031689	36	17	30	39	14	34	30	33	20	35
FBgn0250847	0	0	3	0	0	0	0	0	0	0
FBgn0031692	0	0	4	3	0	0	0	0	0	0
FBgn0003716	126	68	108	120	66	199	191	261	127	210
FBgn0051971	0	0	0	0	0	0	0	0	0	0
FBgn0051914	0	0	1	1	0	0	0	0	0	0
FBgn0265957	0	0	0	2	0	0	1	0	0	2
FBgn0046776	8	9	7	11	7	131	109	152	61	114
FBgn0031693	4	1	3	7	6	90	86	92	37	84
FBgn0031694	2	1	1	2	1	2	2	4	2	3
FBgn0031695	1	2	1	1	1	0	2	3	2	5
FBgn0000228	81	44	79	97	37	217	195	235	128	202
FBgn0031696	108	71	117	134	63	209	206	294	141	220
FBgn0031697	0	0	0	2	2	0	0	0	0	0
FBgn0267294	0	1	0	0	0	0	0	0	0	1
FBgn0016076	167	123	163	187	106	92	86	128	88	121
FBgn0031698	300	211	284	365	178	373	322	767	382	645
FBgn0266320	0	0	0	0	0	0	1	0	0	0
FBgn0031702	0	0	0	0	0	0	0	0	0	0
FBgn0015031	174	130	159	174	81	599	520	480	262	419
FBgn0031703	13	11	18	17	13	85	67	86	38	81
FBgn0031707	1	5	2	2	0	4	5	2	0	3
FBgn0031708	38	25	35	40	15	140	103	125	62	104
FBgn0000318	225	167	230	257	153	685	582	527	281	474
FBgn0031710	63	43	52	54	33	134	134	120	60	107
FBgn0031716	0	0	0	6	0	0	0	0	0	0
FBgn0031715	0	1	5	0	2	6	0	4	2	0
FBgn0031711	149	91	116	173	82	415	376	373	192	292
FBgn0266028	3	4	4	7	5	6	5	6	2	5
FBgn0051989	96	49	85	90	30	233	203	176	87	147
FBgn0051648	33	25	44	46	24	142	106	102	52	85
FBgn0051915	114	64	99	132	71	359	287	394	211	403
FBgn0031713	115	65	114	136	75	567	452	386	239	333
FBgn0031664	85	66	93	107	47	201	168	177	91	125
FBgn0083962	179	141	186	243	112	611	554	851	442	747
FBgn0053113	772	549	741	889	509	829	709	973	457	831
FBgn0031670	231	177	277	268	142	584	545	503	276	437
FBgn0016075	1831	1254	1645	2372	1276	25752	19803	24312	13063	19789
FBgn0260470	0	0	0	0	0	0	0	3	0	0
FBgn0260451	0	1	1	1	3	3	0	4	1	4
FBgn0031673	350	221	311	381	200	600	526	634	319	533
FBgn0053995	0	0	17	0	1	1	1	1	0	0
FBgn0264742	63	0	466	0	297	547	506	520	41	42
FBgn0264743	541	379	95	667	14	23	25	48	247	471
FBgn0031675	7	9	9	11	3	23	15	24	5	9
FBgn0266829	0	0	0	0	0	0	0	3	2	2
FBgn0028572	17	10	21	23	19	182	138	149	66	120
FBgn0266843	0	0	0	0	0	1	0	0	0	0
FBgn0031681	488	319	470	550	290	588	454	708	375	653
FBgn0031683	53	30	48	45	26	121	97	88	54	84
FBgn0261836	1902	1296	1795	2152	1024	2405	2049	4285	2154	3741
FBgn0082990	0	0	0	0	0	0	0	0	0	0
FBgn0083028	0	0	0	0	0	1	0	0	0	1
FBgn0265968	143	72	124	118	71	290	234	216	89	166
FBgn0031668	0	0	0	0	1	1	0	0	10	0
FBgn0000299	2667	1989	2436	3383	1712	35744	27313	33939	17995	27276
FBgn0022023	1258	835	1148	1444	692	3246	2627	2936	1503	2399
FBgn0031676	60	34	54	69	33	160	142	132	55	122
FBgn0031677	24	14	18	25	11	26	29	25	13	21
FBgn0014857	664	481	558	742	424	1126	848	844	476	684
FBgn0031678	398	233	392	486	238	730	687	885	493	860
FBgn0028694	561	345	506	661	285	1050	835	757	406	651
FBgn0264368	2	1	1	2	1	2	1	0	1	2
FBgn0262213	3	0	0	2	2	3	0	3	3	2
FBgn0261608	2588	1766	2492	2739	1360	8237	6463	7821	4061	6467
FBgn0031682	62	48	63	71	39	210	154	142	71	122
FBgn0031684	99	82	104	106	57	240	178	228	94	176
FBgn0065083	1	1	1	1	1	1	1	1	1	1
FBgn0065107	1	1	1	1	1	1	1	1	1	1
FBgn0065104	1	1	1	1	1	1	1	1	1	1
FBgn0014189	918	609	872	1035	542	1945	1587	1614	836	1379
FBgn0031717	43	20	51	45	14	29	49	29	17	22
FBgn0031721	0	0	0	0	0	0	0	0	0	0
FBgn0004620	0	0	0	0	0	0	0	0	0	0
FBgn0020429	0	0	0	0	0	0	0	0	0	0
FBgn0002525	1269	897	1202	1634	814	1751	1447	1874	1006	1523
FBgn0031728	0	0	0	3	0	0	0	0	0	0
FBgn0024191	46	38	42	47	30	155	137	102	56	90
FBgn0031737	2	0	2	0	0	0	0	0	0	1
FBgn0031734	1	0	0	1	1	0	0	3	1	1
FBgn0031736	105	69	93	150	77	294	287	273	132	232
FBgn0031733	2	1	0	1	0	0	1	3	0	0
FBgn0031735	1	0	2	2	2	1	1	4	1	3
FBgn0031739	42	32	38	63	35	78	64	104	58	91
FBgn0031738	121	66	122	137	52	182	167	301	162	292
FBgn0051912	1	3	6	15	6	24	5	23	9	8
FBgn0051913	2	0	0	1	1	0	1	2	0	0
FBgn0031741	0	0	0	0	0	0	0	0	0	2
FBgn0031740	94	54	98	137	81	375	283	273	169	229
FBgn0031745	43	27	46	58	31	0	0	0	0	0
FBgn0043362	70	44	49	75	37	426	285	371	215	353
FBgn0031749	1	0	0	0	0	3	3	2	0	0
FBgn0031779	152	117	142	185	100	362	270	273	155	231
FBgn0266521	369	234	369	393	181	184	154	386	184	339
FBgn0051642	14	5	10	14	7	12	12	16	9	14
FBgn0031784	0	0	0	0	0	0	0	0	0	0
FBgn0031785	2	2	1	3	3	0	0	0	0	0
FBgn0085409	0	0	0	3	0	0	0	0	0	0
FBgn0284255	235	160	186	245	129	1128	821	814	435	701
FBgn0031782	166	95	137	154	74	375	326	260	146	217
FBgn0053531	0	0	0	0	0	1	1	2	0	1
FBgn0031792	0	0	0	0	0	0	0	0	0	0
FBgn0286891	0	0	0	0	0	0	0	0	0	0
FBgn0264543	0	0	0	0	0	0	0	0	0	0
FBgn0260452	0	0	0	0	0	0	0	0	0	0
FBgn0265778	309	239	333	435	190	290	206	398	185	369
FBgn0031799	87	59	77	110	52	223	195	235	110	181
FBgn0015623	948	641	898	1141	530	1896	1508	1441	783	1207
FBgn0031800	0	0	0	0	0	4	0	0	0	0
FBgn0031801	0	0	0	0	0	0	0	0	2	0
FBgn0031802	0	0	0	0	0	0	0	0	0	0
FBgn0031803	0	0	0	0	0	0	0	0	0	0
FBgn0031804	0	0	0	0	0	0	0	0	0	0
FBgn0266003	0	0	0	0	0	0	0	0	0	0
FBgn0266004	0	0	0	0	0	0	0	0	0	0
FBgn0031791	1	0	0	0	0	0	2	1	0	0
FBgn0266827	0	0	0	0	0	0	0	0	0	0
FBgn0261055	0	0	0	0	0	0	0	0	0	0
FBgn0001128	145	86	143	156	84	133	87	117	60	91
FBgn0266321	0	0	0	0	0	0	0	0	0	0
FBgn0031752	67	48	63	76	42	337	263	336	148	288
FBgn0031753	0	0	0	0	0	0	0	0	0	0
FBgn0040949	0	0	0	0	0	2	0	1	0	1
FBgn0086266	0	0	0	0	0	0	0	0	0	0
FBgn0003979	0	0	0	0	1	0	0	0	0	0
FBgn0086265	0	0	1	0	0	1	1	1	1	2
FBgn0031756	3	0	6	2	0	6	0	3	1	4
FBgn0031758	3	1	2	2	1	4	0	0	0	4
FBgn0031759	604	449	580	748	371	725	620	1090	573	949
FBgn0031760	93	41	96	92	42	41	48	109	56	84
FBgn0001089	9	0	11	5	5	9	6	12	7	12
FBgn0031762	27	22	26	22	14	33	31	42	23	33
FBgn0001170	0	0	0	0	0	0	0	0	0	0
FBgn0031763	0	0	0	0	0	0	0	0	0	0
FBgn0031765	0	0	0	0	0	0	0	0	0	0
FBgn0262317	0	2	3	2	0	4	1	0	0	3
FBgn0029161	247	172	251	285	166	732	550	536	305	499
FBgn0085208	30	32	35	44	38	120	106	131	26	25
FBgn0031768	93	83	88	111	43	202	154	167	87	127
FBgn0031769	200	142	187	203	124	425	352	438	216	384
FBgn0031770	0	0	0	0	0	0	0	0	0	0
FBgn0085209	0	0	0	0	0	0	0	0	0	0
FBgn0031774	60	47	48	94	39	113	81	77	41	70
FBgn0031778	0	0	0	0	0	0	0	0	1	0
FBgn0265999	0	0	0	0	0	0	0	0	0	0
FBgn0266450	212	145	167	225	133	180	172	274	144	241
FBgn0266826	1	0	1	1	0	2	2	1	0	1
FBgn0003980	2	0	0	0	0	0	1	0	0	0
FBgn0031757	2	0	3	0	1	1	0	5	4	1
FBgn0263442	6	3	8	4	2	6	7	7	9	7
FBgn0000308	3340	2152	3108	3632	1811	3690	2981	4465	2283	3684
FBgn0001942	9089	6152	8638	10558	5206	28987	23627	27805	14529	23236
FBgn0001941	691	427	633	769	409	1330	1079	1091	523	936
FBgn0264448	17	16	24	29	4	8	9	10	7	9
FBgn0031764	115	96	98	148	70	274	248	238	93	182
FBgn0025742	212	140	225	300	151	578	488	563	286	451
FBgn0031766	11	5	8	7	5	0	0	0	0	0
FBgn0051643	40	21	34	39	24	0	0	0	0	0
FBgn0000052	503	318	417	587	311	1474	1178	1049	554	892
FBgn0031771	367	239	328	427	215	1189	960	839	473	708
FBgn0031772	36	20	31	39	21	98	81	68	35	67
FBgn0031773	32	27	31	35	16	81	53	68	31	42
FBgn0031775	10	6	9	12	4	4	5	7	0	3
FBgn0031776	152	85	149	154	93	317	259	256	107	227
FBgn0031777	31	22	26	35	19	55	52	42	12	34
FBgn0266449	395	219	341	459	203	652	512	602	325	520
FBgn0264345	1	0	1	0	0	0	0	0	0	0
FBgn0266445	2	0	7	1	2	3	3	7	1	5
FBgn0031805	855	564	831	1045	497	1547	1298	1542	804	1276
FBgn0043854	124	77	99	158	77	52	43	60	29	46
FBgn0031811	0	1	3	2	0	31	20	34	27	36
FBgn0011722	1373	1005	1374	1817	916	5334	4274	4530	2248	3824
FBgn0031813	68	51	65	77	47	182	134	167	94	152
FBgn0031814	120	108	112	170	83	296	214	247	126	218
FBgn0031815	85	50	85	105	55	292	247	220	114	209
FBgn0031816	48	40	62	61	30	33	21	38	15	18
FBgn0031817	20	7	16	21	7	79	78	73	39	57
FBgn0259749	361	269	376	454	233	1148	900	799	436	719
FBgn0263278	49	37	42	59	39	148	136	160	73	111
FBgn0031818	163	122	167	226	125	442	312	345	215	288
FBgn0086357	1239	811	1173	1542	776	2400	1889	1973	1081	1699
FBgn0031826	0	0	0	2	0	0	0	0	0	0
FBgn0267019	0	0	2	0	0	0	0	0	0	0
FBgn0031820	182	116	174	223	106	8	0	2	0	3
FBgn0287695	18	9	12	16	4	0	0	0	0	0
FBgn0027496	255	153	206	306	149	643	514	505	301	447
FBgn0031822	44	28	43	56	32	111	87	88	49	72
FBgn0051638	179	103	158	217	115	176	134	199	111	152
FBgn0031824	86	36	55	85	40	148	114	102	50	95
FBgn0266001	0	0	0	1	0	2	2	0	0	2
FBgn0051637	175	147	208	264	122	881	677	931	488	793
FBgn0000320	6	0	7	11	4	0	0	0	0	0
FBgn0031829	20	17	20	15	8	6	4	4	4	0
FBgn0031830	336	239	342	317	171	563	434	422	236	387
FBgn0031831	0	0	0	0	0	0	0	0	0	0
FBgn0031832	58	39	56	76	30	133	133	103	42	87
FBgn0031835	0	0	0	0	0	0	0	0	0	0
FBgn0263916	378	248	372	469	220	768	615	643	290	482
FBgn0031834	19	12	27	36	9	40	31	28	10	23
FBgn0266218	0	0	0	0	1	0	0	1	0	0
FBgn0031837	3	0	0	0	0	0	0	0	0	0
FBgn0085374	0	0	0	0	0	0	0	0	0	0
FBgn0051634	0	0	0	0	0	0	0	5	2	0
FBgn0031836	282	187	302	365	181	345	319	413	193	327
FBgn0051635	277	169	233	306	133	206	177	182	94	157
FBgn0286898	335	183	316	381	192	731	583	657	361	527
FBgn0051636	0	0	0	0	0	0	0	0	0	3
FBgn0031844	35	18	23	43	13	25	22	22	8	19
FBgn0085339	270	39	248	250	161	103	157	266	76	246
FBgn0000351	13	9	15	17	10	16	14	16	4	8
FBgn0051633	26	17	21	20	11	31	28	30	16	33
FBgn0028467	171	115	190	234	125	507	473	379	189	331
FBgn0000392	140	264	112	288	77	400	279	200	139	137
FBgn0263200	84	65	65	96	51	308	226	210	114	212
FBgn0028990	90	62	89	96	47	595	490	524	271	501
FBgn0031848	43	26	45	65	25	84	77	73	31	59
FBgn0028703	86	58	70	105	43	206	189	235	98	185
FBgn0031850	0	0	0	0	1	0	0	3	0	0
FBgn0031856	1	0	0	0	0	0	0	0	0	0
FBgn0031857	0	3	5	0	0	4	3	5	0	2
FBgn0025777	171	123	146	192	93	119	104	236	102	199
FBgn0031853	0	0	0	0	0	0	0	0	0	0
FBgn0031854	0	0	0	0	0	0	0	0	0	0
FBgn0031855	1	0	0	0	0	0	0	0	1	0
FBgn0051910	0	0	0	0	0	0	0	0	0	0
FBgn0086034	0	0	0	0	0	0	0	0	0	0
FBgn0265257	0	0	0	0	0	0	0	0	0	0
FBgn0031851	164	105	140	176	79	229	201	168	84	146
FBgn0046704	340	229	292	393	212	406	343	542	293	474
FBgn0031858	1	0	0	0	0	0	0	0	0	0
FBgn0015776	365	243	372	408	209	993	837	1126	580	994
FBgn0015777	312	184	253	308	144	200	177	270	108	225
FBgn0031871	124	94	114	153	61	178	140	179	74	144
FBgn0031872	71	40	72	76	45	198	181	133	73	118
FBgn0031873	36	15	23	33	17	63	48	63	32	68
FBgn0031865	7	3	5	5	3	8	4	3	0	4
FBgn0266220	0	0	0	0	0	0	0	0	0	0
FBgn0266219	0	0	0	0	0	0	0	1	0	0
FBgn0031866	1	1	0	2	1	1	0	1	0	1
FBgn0262205	0	0	0	0	0	0	0	0	0	0
FBgn0262877	0	0	0	0	0	0	0	0	0	0
FBgn0031869	1	5	0	4	0	0	0	0	2	0
FBgn0017551	40	23	37	46	23	140	97	101	44	81
FBgn0086451	411	277	386	492	250	778	661	472	237	411
FBgn0042092	36	22	33	36	11	88	79	83	31	60
FBgn0031868	215	150	233	286	138	497	405	359	190	324
FBgn0011737	151	87	116	152	67	253	219	211	92	184
FBgn0028554	524	415	491	628	336	655	454	562	335	444
FBgn0052829	3	4	5	5	3	7	5	3	3	3
FBgn0026196	835	535	794	1033	520	1385	1151	942	436	791
FBgn0263467	1	0	1	0	0	1	0	2	0	1
FBgn0004838	5829	3848	5354	6198	3097	1224	957	2766	1429	2418
FBgn0031874	45	31	37	60	29	46	39	46	23	29
FBgn0031878	441	275	453	533	219	815	717	574	319	541
FBgn0020616	212	146	225	260	146	467	445	444	197	348
FBgn0031875	206	137	189	220	117	309	264	221	96	180
FBgn0031876	29	13	26	31	17	77	81	88	36	59
FBgn0031877	18	16	16	22	14	88	73	71	39	51
FBgn0021944	539	389	518	707	350	955	746	579	330	460
FBgn0262616	0	0	0	0	0	0	0	0	0	0
FBgn0031879	0	0	0	0	0	2	0	0	2	0
FBgn0265414	0	0	0	0	0	0	0	0	0	0
FBgn0264922	1567	1063	1460	1558	763	1466	1180	1405	749	1194
FBgn0016978	220	127	195	240	143	584	478	463	271	356
FBgn0000053	257	194	260	353	195	1106	907	751	362	641
FBgn0003046	0	0	0	0	1	0	0	0	0	0
FBgn0263027	1	0	0	4	0	4	0	6	4	4
FBgn0031885	56	32	77	87	36	145	140	214	101	173
FBgn0051907	2	0	0	0	0	2	0	0	0	0
FBgn0266666	160	112	163	181	78	338	254	277	157	262
FBgn0031886	61	35	51	71	30	207	179	127	78	110
FBgn0031882	30	22	33	44	23	124	94	114	52	103
FBgn0031883	351	246	339	440	229	673	532	558	305	477
FBgn0262872	446	258	393	465	262	991	791	1015	543	870
FBgn0051908	286	202	293	367	161	605	450	492	259	386
FBgn0031881	52	47	47	61	27	130	105	96	65	84
FBgn0085407	68	34	63	80	34	0	4	4	0	3
FBgn0265823	3	0	1	1	1	1	0	0	0	0
FBgn0031887	3	4	4	5	0	0	3	0	0	3
FBgn0031888	1383	973	1280	1599	819	353	285	468	251	386
FBgn0265822	2	2	6	9	4	1	1	1	0	0
FBgn0031894	11	10	16	12	6	34	27	35	12	25
FBgn0031893	76	54	76	85	24	195	174	198	110	167
FBgn0031895	52	24	30	45	25	27	26	34	16	36
FBgn0031896	143	76	117	128	65	101	85	171	96	137
FBgn0010453	0	0	0	0	0	0	0	0	0	0
FBgn0051909	0	0	0	0	0	0	0	0	0	0
FBgn0031902	0	0	0	0	0	0	0	0	0	0
FBgn0031904	82	50	62	81	48	144	125	160	83	126
FBgn0031897	66	26	73	86	44	158	156	243	98	209
FBgn0259111	253	162	216	307	159	483	384	604	302	494
FBgn0264344	0	2	0	0	0	0	1	1	0	2
FBgn0263133	93	49	88	114	49	220	175	148	87	117
FBgn0266324	2	0	0	0	0	1	1	1	0	0
FBgn0264343	37	24	30	30	13	6	0	11	7	11
FBgn0031906	0	0	0	0	0	0	0	0	0	0
FBgn0264888	0	0	0	0	0	0	0	0	0	1
FBgn0031907	8	4	3	3	2	0	0	0	5	0
FBgn0267924	0	0	0	1	0	0	0	0	0	0
FBgn0031908	0	0	0	5	0	0	0	0	0	0
FBgn0028387	49	25	44	50	20	117	93	96	51	98
FBgn0264439	11	8	14	13	7	7	4	12	5	10
FBgn0262453	0	0	0	0	0	0	0	0	0	0
FBgn0262458	0	0	0	0	0	0	0	0	0	0
FBgn0031914	58	36	49	72	31	126	131	171	89	143
FBgn0025697	0	0	0	0	0	16	8	15	21	19
FBgn0031909	71	33	49	72	30	104	94	110	51	100
FBgn0031910	3	1	6	6	2	0	0	0	0	2
FBgn0283658	520	329	460	620	342	556	414	483	223	393
FBgn0031913	86	54	96	116	47	742	594	582	272	484
FBgn0260486	293	193	279	417	174	543	423	654	302	576
FBgn0031920	9	2	0	3	4	7	5	8	3	10
FBgn0011283	1	0	2	0	0	0	1	0	0	2
FBgn0264895	138	80	136	169	88	23	17	37	16	21
FBgn0264891	0	0	0	0	0	0	0	2	0	0
FBgn0267732	0	0	0	1	0	0	0	0	0	0
FBgn0264087	0	0	0	0	0	0	0	0	0	0
FBgn0040299	9	0	7	8	2	103	89	99	39	72
FBgn0264997	0	0	0	0	0	0	0	0	0	0
FBgn0031929	0	0	0	0	0	0	0	0	0	0
FBgn0031935	0	0	0	0	0	0	0	0	0	0
FBgn0031936	0	0	0	1	0	0	0	10	4	0
FBgn0031937	6	0	0	0	0	155	144	172	74	162
FBgn0267743	0	0	1	0	1	0	0	0	0	0
FBgn0262880	0	0	0	0	0	0	0	0	0	0
FBgn0041182	367	231	354	488	227	776	634	662	334	591
FBgn0051902	0	0	2	0	0	0	0	0	0	0
FBgn0053121	0	0	0	3	0	0	0	0	0	0
FBgn0031961	6	7	5	6	4	4	0	0	0	0
FBgn0261790	286	207	281	307	161	371	282	245	138	237
FBgn0083968	83	53	76	98	46	126	105	99	53	89
FBgn0267689	0	0	0	0	0	0	0	0	0	0
FBgn0031945	4	0	4	7	2	0	0	0	0	0
FBgn0003961	0	0	0	0	2	1	0	0	0	0
FBgn0031946	0	0	0	0	0	0	0	0	0	0
FBgn0031948	81	47	66	92	47	23	19	17	8	28
FBgn0031952	92	64	90	129	55	143	116	154	67	119
FBgn0027515	75	50	59	86	47	139	104	114	46	97
FBgn0262546	0	0	0	0	0	0	0	0	0	0
FBgn0031954	0	0	0	0	0	0	0	0	0	0
FBgn0031955	0	0	0	0	0	0	0	0	0	0
FBgn0031957	0	0	0	0	0	4	0	0	0	0
FBgn0045038	0	0	0	0	0	0	0	0	0	0
FBgn0020880	1	0	1	0	1	0	0	0	0	0
FBgn0031947	211	135	178	230	106	403	321	304	145	226
FBgn0286198	833	558	874	1088	524	3066	2494	2179	1071	1960
FBgn0266072	2	1	0	1	1	5	4	4	2	7
FBgn0031950	138	115	153	223	94	244	194	184	105	161
FBgn0031951	110	55	108	125	63	112	129	141	70	122
FBgn0261800	6747	4369	6554	8325	3964	13559	11363	13126	6517	11599
FBgn0266360	1	1	0	1	0	0	0	0	0	0
FBgn0020618	7958	5735	7511	9517	4978	15814	12370	13865	7463	11566
FBgn0004177	1208	774	1178	1375	642	1070	885	1496	714	1183
FBgn0040099	11	4	9	10	8	218	201	461	220	434
FBgn0085450	118	59	94	131	66	127	140	403	159	327
FBgn0031968	8	2	7	5	0	17	19	31	19	27
FBgn0031969	483	292	428	563	267	1816	1518	1754	888	1569
FBgn0031970	0	0	0	0	0	2	0	0	0	0
FBgn0266331	0	0	0	0	0	2	0	0	0	0
FBgn0031972	86	53	92	116	48	152	119	136	57	122
FBgn0031974	24	12	20	23	18	15	12	12	10	26
FBgn0054010	0	0	0	0	0	0	0	0	0	2
FBgn0031975	0	0	0	0	0	0	6	7	0	2
FBgn0031971	231	148	208	261	112	122	98	115	40	99
FBgn0031973	82	72	88	111	55	288	209	364	196	319
FBgn0031990	479	336	509	628	276	733	578	792	356	611
FBgn0263561	0	0	0	0	0	0	0	0	0	0
FBgn0261830	0	0	1	0	0	0	0	0	0	3
FBgn0263256	4	4	0	4	3	10	9	24	7	24
FBgn0051606	0	0	0	0	0	0	0	0	2	0
FBgn0261831	1	0	1	1	0	0	0	1	1	0
FBgn0261064	94	48	88	105	53	389	319	280	118	250
FBgn0031992	107	65	134	99	60	105	81	86	57	82
FBgn0264953	624	459	648	842	367	2814	2386	3223	1552	2790
FBgn0083970	7	7	8	9	3	28	25	19	16	24
FBgn0031995	152	104	178	195	83	448	424	460	198	362
FBgn0264947	16	10	9	32	7	37	27	34	20	30
FBgn0031996	83	65	83	100	41	226	166	219	112	191
FBgn0031976	0	0	0	0	0	0	0	0	0	0
FBgn0044323	467	341	450	581	306	966	696	1092	582	910
FBgn0031981	74	53	81	104	50	145	130	247	123	217
FBgn0261822	1626	1016	1587	1676	767	554	514	1762	830	1464
FBgn0031985	284	195	299	394	192	621	529	546	288	517
FBgn0031986	0	0	0	0	0	0	0	0	0	0
FBgn0031977	408	224	354	418	199	847	700	764	344	633
FBgn0031979	10	12	15	16	7	36	26	19	14	25
FBgn0031980	4137	2888	4026	4228	2059	9624	8188	9534	4847	8380
FBgn0065055	1	0	1	1	0	2	0	0	1	0
FBgn0011230	1923	1253	1803	2498	1186	3612	3108	3129	1653	2779
FBgn0013531	39	23	38	48	23	117	108	96	43	73
FBgn0010287	40	26	26	48	27	124	91	81	50	70
FBgn0267488	195	125	181	241	100	432	373	545	259	484
FBgn0266795	1	0	0	0	0	0	0	0	0	0
FBgn0031987	51	42	56	44	25	142	115	98	50	91
FBgn0031988	373	275	392	480	229	658	519	753	359	612
FBgn0031997	66	48	58	81	33	146	114	178	77	125
FBgn0031998	16	19	21	19	3	227	166	230	104	202
FBgn0264950	8	3	4	10	5	16	11	17	10	17
FBgn0031999	0	0	0	0	0	45	36	39	13	41
FBgn0003607	643	446	637	724	355	1394	1103	990	489	837
FBgn0015299	236	138	224	257	120	396	380	372	168	326
FBgn0032000	74	49	72	88	61	181	145	187	103	143
FBgn0032001	69	42	66	93	47	197	145	151	98	119
FBgn0032002	9	6	9	14	9	26	22	24	8	18
FBgn0032003	0	0	0	0	0	10	9	7	0	2
FBgn0032006	2559	1794	2554	3254	1556	3695	3128	4008	2096	3505
FBgn0028987	0	0	0	0	0	0	0	0	0	0
FBgn0262943	0	0	0	0	0	0	0	0	0	0
FBgn0032008	0	0	0	0	0	0	0	0	0	0
FBgn0262359	0	0	0	0	0	0	0	0	0	0
FBgn0032010	0	9	6	7	8	0	9	3	6	5
FBgn0032004	78	66	64	113	57	468	370	476	231	350
FBgn0032005	692	476	680	746	344	1626	1322	1507	736	1323
FBgn0032021	7	0	6	5	2	0	4	0	0	1
FBgn0032020	76	46	74	91	31	218	183	204	113	198
FBgn0032022	2	0	0	2	0	0	2	0	0	0
FBgn0032023	0	0	0	0	0	0	0	0	0	0
FBgn0032025	0	0	0	0	0	13	16	24	12	16
FBgn0262374	0	0	0	0	0	0	0	0	0	0
FBgn0003502	286	192	277	308	156	211	186	287	135	243
FBgn0011902	0	0	1	0	0	0	0	0	0	0
FBgn0264083	0	2	0	1	0	0	0	0	0	0
FBgn0032013	14	6	11	11	7	8	6	0	8	6
FBgn0262598	108	64	85	129	44	13	12	15	14	13
FBgn0261020	172	126	166	205	104	728	564	577	292	557
FBgn0032014	59	36	66	84	41	350	324	289	144	242
FBgn0032015	258	170	227	261	124	837	658	716	335	623
FBgn0032016	55	40	51	71	31	214	168	170	95	132
FBgn0032017	22	10	15	18	6	46	36	42	20	40
FBgn0032018	207	175	206	260	120	647	548	620	321	502
FBgn0260439	873	515	817	1023	442	2934	2375	2292	1156	1936
FBgn0266880	0	0	0	0	0	1	0	0	0	0
FBgn0032029	46	25	40	36	24	231	198	166	74	134
FBgn0032026	552	364	535	707	314	1131	976	930	478	874
FBgn0010265	4858	3178	4605	5262	2515	18387	14964	15177	7723	12854
FBgn0261437	40	35	48	60	30	104	92	105	43	70
FBgn0032030	101	68	115	132	64	313	260	261	136	217
FBgn0032031	50	45	68	69	32	135	107	93	62	90
FBgn0032036	96	62	89	114	41	3125	2609	2752	1335	2344
FBgn0262001	1	1	1	0	1	1	0	0	0	0
FBgn0032040	0	2	0	0	0	304	260	304	143	241
FBgn0032032	54	36	50	49	31	106	72	121	58	103
FBgn0027094	1157	773	1072	1432	705	4022	3206	2840	1411	2374
FBgn0032033	26	10	25	20	9	63	44	36	25	35
FBgn0032034	31	18	34	32	22	70	61	63	31	45
FBgn0263852	165	130	183	222	90	454	378	409	192	350
FBgn0001084	7	4	6	13	5	39	30	33	20	34
FBgn0051898	27	13	22	29	12	20	16	19	9	31
FBgn0266326	0	0	0	0	2	0	0	0	0	0
FBgn0020497	821	538	745	983	433	1164	990	1325	683	1166
FBgn0014417	250	145	202	239	124	540	438	458	226	437
FBgn0032047	12	7	6	7	5	27	42	33	11	30
FBgn0032048	0	0	0	0	0	0	0	0	0	0
FBgn0032049	0	0	0	0	0	0	0	1	0	1
FBgn0032050	512	344	481	608	308	1088	915	808	437	716
FBgn0032051	213	139	232	237	115	458	417	320	176	287
FBgn0027780	68	40	53	97	39	120	96	125	57	105
FBgn0026718	62	48	68	90	34	23	15	32	16	18
FBgn0262029	2	4	6	2	2	1	0	1	0	0
FBgn0053194	0	0	0	0	0	0	0	0	0	0
FBgn0051896	0	0	1	0	0	1	0	0	0	0
FBgn0051892	0	0	1	0	0	0	0	0	0	0
FBgn0264340	0	0	1	0	0	0	0	0	0	0
FBgn0263489	0	0	0	0	0	1	0	0	0	0
FBgn0032042	89	60	89	95	38	94	94	129	58	104
FBgn0027932	3568	2385	3370	4194	1995	2202	1774	2789	1391	2398
FBgn0001137	110	70	112	117	62	263	212	217	114	231
FBgn0027490	70	43	59	94	37	288	228	194	89	182
FBgn0043002	114	78	103	136	48	199	129	167	80	132
FBgn0002887	94	68	102	116	54	117	127	150	74	129
FBgn0051897	2	2	1	1	1	2	1	2	3	3
FBgn0285971	53	36	39	61	22	158	136	121	56	88
FBgn0032052	124	87	134	162	78	475	441	421	194	323
FBgn0032053	53	44	53	80	28	165	129	137	63	92
FBgn0032054	95	80	87	129	50	351	297	216	103	186
FBgn0028394	21	10	13	30	7	82	82	63	49	64
FBgn0016122	20	8	21	15	7	107	88	123	86	95
FBgn0085470	167	90	101	111	82	123	108	143	52	109
FBgn0250903	96	104	167	225	63	115	84	135	95	133
FBgn0011259	28	14	29	38	19	22	18	61	27	48
FBgn0051895	0	0	0	0	0	0	0	0	0	1
FBgn0264437	147	80	154	111	44	8	2	17	5	13
FBgn0051602	0	0	1	0	0	1	0	0	0	0
FBgn0032059	40	20	27	41	19	162	125	116	73	122
FBgn0032057	0	0	0	0	0	0	0	0	0	0
FBgn0051889	0	0	1	0	0	1	0	0	0	0
FBgn0001114	1182	739	1133	1499	748	13282	10892	15625	8091	13835
FBgn0004914	173	112	184	204	102	375	317	401	200	346
FBgn0032061	5	0	0	0	0	0	0	5	0	0
FBgn0260861	13	11	15	17	3	105	69	86	49	70
FBgn0266327	1	0	0	1	0	0	0	0	1	2
FBgn0261627	1	2	6	0	0	0	0	0	1	0
FBgn0003209	89	56	80	102	50	242	211	248	154	255
FBgn0029123	7	4	10	13	5	0	0	0	0	0
FBgn0032072	0	1	0	1	1	0	0	0	0	0
FBgn0266798	3	0	0	3	4	0	0	0	0	0
FBgn0052986	1	0	0	1	1	0	0	0	0	0
FBgn0052987	1	0	0	0	1	0	0	0	0	0
FBgn0052988	0	0	0	0	0	0	0	0	0	0
FBgn0052983	1	0	0	0	0	0	0	0	0	0
FBgn0265587	0	0	0	0	0	0	0	0	0	0
FBgn0085427	0	0	0	0	0	3	3	5	3	4
FBgn0032075	3	0	0	3	0	0	1	3	0	0
FBgn0032076	33	31	35	35	18	54	44	49	27	46
FBgn0032077	38	33	42	56	17	91	79	65	24	71
FBgn0052985	1	3	3	0	0	18	25	23	10	22
FBgn0032079	50	34	41	47	22	126	109	196	78	171
FBgn0032078	394	262	405	508	271	1176	956	1196	623	977
FBgn0286875	3	4	4	4	2	0	0	9	5	4
FBgn0052984	22	14	21	30	10	14	11	24	11	27
FBgn0032084	0	3	0	0	0	5	8	12	0	13
FBgn0040963	0	0	0	0	0	0	0	0	0	0
FBgn0032083	0	0	0	2	1	7	5	5	3	5
FBgn0032082	99	51	95	117	55	54	57	61	34	68
FBgn0011705	94	45	97	130	60	706	636	747	358	675
FBgn0040964	25	18	23	22	15	86	64	56	34	0
FBgn0015316	8	10	5	9	7	13	17	13	6	8
FBgn0032085	12	10	7	9	5	0	0	0	0	0
FBgn0013746	214	127	197	240	112	488	398	415	198	391
FBgn0032086	3	2	1	1	2	0	0	0	0	0
FBgn0032088	0	0	0	0	0	0	0	0	0	2
FBgn0032089	1	0	1	3	2	11	8	11	6	10
FBgn0052982	23	18	34	31	22	338	271	343	163	309
FBgn0032100	0	0	0	0	0	0	0	0	0	0
FBgn0032101	78	47	78	81	34	248	223	187	96	175
FBgn0010314	151	88	141	170	87	103	77	71	40	77
FBgn0026439	4	0	0	0	0	35	37	78	36	65
FBgn0041092	580	433	584	750	343	919	682	1493	804	1140
FBgn0051885	0	0	1	0	0	0	0	1	0	1
FBgn0032104	0	0	0	1	0	0	0	0	0	0
FBgn0263985	0	0	0	1	0	1	0	0	0	2
FBgn0040097	0	0	0	0	0	0	0	0	0	0
FBgn0267252	54	41	66	64	31	7	4	9	4	6
FBgn0266800	0	0	0	0	0	0	0	0	0	0
FBgn0032105	213	143	190	242	130	211	173	142	77	127
FBgn0000640	0	0	0	0	0	0	0	0	0	0
FBgn0262036	0	0	0	0	0	0	0	0	0	0
FBgn0032117	29	26	28	40	19	47	28	43	22	34
FBgn0011232	93	62	73	102	60	269	230	211	99	217
FBgn0002973	12	7	7	5	3	56	51	78	47	64
FBgn0053723	0	0	0	0	0	0	0	0	0	0
FBgn0085395	0	0	0	0	0	19	24	22	12	27
FBgn0264447	0	0	0	0	0	0	0	0	0	0
FBgn0032115	0	0	0	0	0	0	0	0	0	0
FBgn0012036	2733	1826	2575	3246	1662	3413	2880	2736	1428	2356
FBgn0032120	47	31	51	59	23	332	332	411	192	333
FBgn0004868	715	485	707	935	442	1752	1379	1470	791	1198
FBgn0032123	52	22	37	41	14	110	101	150	69	127
FBgn0032122	0	0	0	0	0	0	0	0	0	1
FBgn0032124	62	31	56	52	28	0	0	0	0	0
FBgn0032129	29	17	20	33	22	0	0	0	0	0
FBgn0287599	0	0	0	0	0	0	0	0	0	0
FBgn0264998	1	0	0	1	0	0	0	1	0	0
FBgn0032130	100	74	103	106	67	196	157	162	100	170
FBgn0028479	785	550	702	983	498	1682	1355	1086	573	979
FBgn0032135	21	15	14	18	13	57	39	42	21	44
FBgn0040070	1141	814	1195	1394	614	1915	1656	1513	747	1394
FBgn0032136	248	172	239	288	136	43	45	51	30	60
FBgn0051710	53	25	33	44	23	22	17	29	18	25
FBgn0028704	2	0	5	5	0	0	0	7	3	6
FBgn0015035	0	0	0	0	0	0	0	0	0	0
FBgn0000273	357	224	327	358	163	208	187	488	233	437
FBgn0286786	526	379	493	671	330	888	668	677	370	537
FBgn0011207	321	205	285	335	177	276	244	275	142	244
FBgn0032138	1548	1058	1517	1864	924	2175	1735	1863	928	1635
FBgn0032139	2	2	2	1	0	22	15	13	9	13
FBgn0032140	888	619	762	1040	552	1214	944	721	329	539
FBgn0265001	0	0	0	0	0	9	8	8	4	5
FBgn0065109	0	0	0	0	0	0	0	0	0	0
FBgn0032150	10	9	13	16	7	32	27	27	14	28
FBgn0270924	412	299	445	539	239	756	629	620	316	526
FBgn0011291	37	32	44	55	26	111	77	69	44	70
FBgn0283478	1199	799	1103	1302	678	1347	1070	940	542	851
FBgn0032143	2	0	0	0	0	2	0	0	0	0
FBgn0032144	3	0	1	0	1	0	2	0	0	1
FBgn0065108	3	0	0	2	0	0	0	0	0	0
FBgn0032147	116	107	101	133	63	316	254	283	154	221
FBgn0285991	1055	766	1056	1371	624	3900	3337	3430	1714	3037
FBgn0032149	75	46	94	78	42	214	167	130	76	115
FBgn0032156	177	127	164	204	105	286	288	460	217	411
FBgn0053300	25	6	9	17	6	0	1	1	3	2
FBgn0032157	215	156	222	263	127	411	383	341	197	300
FBgn0032151	12	5	10	9	7	0	0	0	0	0
FBgn0264266	0	2	2	0	0	0	0	0	0	0
FBgn0265912	0	0	0	0	0	1	0	0	0	0
FBgn0063449	76	50	64	79	40	49	38	40	14	45
FBgn0063391	0	0	0	1	0	0	0	1	0	0
FBgn0025881	0	0	1	0	0	0	1	1	0	1
FBgn0029174	660	428	685	801	414	1247	1086	973	503	845
FBgn0085212	15	7	11	13	12	13	25	18	13	30
FBgn0032153	7	4	10	5	5	20	12	13	9	13
FBgn0032154	88	63	93	91	47	149	105	103	61	83
FBgn0063392	1	1	0	1	1	0	0	0	0	1
FBgn0063389	1	1	0	1	0	0	1	1	0	0
FBgn0010520	48	42	48	58	29	57	67	59	39	46
FBgn0004867	9535	7062	8950	11200	6099	33329	25988	25264	13943	20356
FBgn0032161	30	25	32	40	27	24	19	23	9	18
FBgn0032163	0	0	0	0	0	0	4	0	0	0
FBgn0259712	0	0	0	0	0	9	9	13	12	12
FBgn0051876	0	0	0	0	0	0	2	2	4	0
FBgn0032167	4	4	4	8	3	179	122	116	60	90
FBgn0262428	0	0	0	0	0	0	0	0	0	0
FBgn0032171	40	40	37	45	32	101	75	69	46	65
FBgn0032172	965	620	882	1244	555	761	618	718	410	586
FBgn0024285	419	311	407	520	286	843	702	663	352	604
FBgn0040064	200	137	201	252	141	660	491	585	276	499
FBgn0025700	423	271	391	484	231	604	462	445	255	400
FBgn0032160	160	107	161	152	78	305	275	236	135	190
FBgn0032162	24	19	20	34	16	57	49	45	25	38
FBgn0259713	1	0	1	0	0	0	0	0	0	0
FBgn0051712	133	79	99	137	59	126	108	196	104	176
FBgn0266359	30	23	10	31	21	56	56	39	28	47
FBgn0287788	3	3	5	2	1	7	4	9	3	7
FBgn0032166	150	99	122	197	92	292	299	226	102	191
FBgn0267611	2	0	2	2	1	11	7	15	6	7
FBgn0032168	91	81	95	108	56	123	99	99	50	76
FBgn0032169	74	43	61	72	40	93	73	77	44	67
FBgn0032170	371	240	369	468	235	454	380	390	186	336
FBgn0266166	15	9	14	5	3	14	9	11	4	10
FBgn0263766	25	7	5	9	28	7	9	6	5	5
FBgn0015664	560	384	550	646	322	522	531	528	244	460
FBgn0011272	6488	4716	6017	7346	4026	19538	14644	14929	8135	11974
FBgn0032178	16	15	11	24	14	22	22	20	10	11
FBgn0040965	0	0	0	0	0	0	0	0	0	0
FBgn0000180	8	7	5	9	7	5	4	9	2	5
FBgn0051875	36	29	39	63	36	14	12	13	8	9
FBgn0051755	112	78	93	134	62	34	35	86	25	59
FBgn0032175	0	0	0	0	0	0	0	0	0	0
FBgn0032176	0	0	0	0	0	0	0	0	0	0
FBgn0027600	0	0	0	0	0	0	0	0	0	0
FBgn0053301	0	0	0	0	0	0	0	0	0	0
FBgn0266168	0	0	0	0	0	0	0	0	0	0
FBgn0266169	0	0	0	1	0	0	0	0	0	0
FBgn0053302	0	0	4	0	0	0	0	0	1	0
FBgn0043456	1410	975	1309	1640	804	1395	1111	1273	661	1162
FBgn0266167	9	3	8	9	2	18	15	19	6	9
FBgn0011584	313	192	302	374	184	639	523	668	327	583
FBgn0287720	2091	1477	2036	2481	1219	2712	2287	2019	988	1620
FBgn0032193	17	10	20	24	8	16	17	16	9	22
FBgn0265002	63	36	74	85	41	0	0	0	2	0
FBgn0083945	0	0	0	0	0	0	0	0	0	0
FBgn0032187	18	8	17	15	7	0	0	2	0	0
FBgn0032188	0	0	0	0	0	0	0	0	0	0
FBgn0266139	0	0	0	0	0	1	0	5	0	1
FBgn0032181	1	2	0	1	1	0	0	0	0	0
FBgn0032184	1	1	1	0	0	0	0	0	0	0
FBgn0028675	72	51	57	79	46	40	22	51	19	48
FBgn0051874	5	0	0	4	3	4	0	3	0	3
FBgn0032189	64	48	70	86	30	43	29	58	21	66
FBgn0005593	9195	6519	8831	10956	5555	23007	18830	18018	9428	14873
FBgn0085188	100	86	97	106	45	223	197	242	118	192
FBgn0032191	348	193	276	385	203	677	512	535	278	464
FBgn0032192	11	0	10	11	5	13	15	19	18	23
FBgn0032197	100	59	96	92	48	42	40	103	51	101
FBgn0024320	232	128	201	297	115	867	755	823	450	773
FBgn0032195	45	21	39	49	27	93	58	62	24	65
FBgn0032194	157	90	157	187	99	261	225	198	98	162
FBgn0250843	791	490	704	924	450	1249	1025	818	429	691
FBgn0032196	88	52	76	88	48	113	112	119	63	112
FBgn0051720	0	0	3	0	0	23	16	17	9	20
FBgn0032198	599	406	591	653	292	937	806	639	310	581
FBgn0004419	394	248	406	498	218	410	341	434	224	414
FBgn0024248	160	99	164	200	81	180	126	211	105	236
FBgn0266330	0	0	0	0	0	0	0	0	0	0
FBgn0026379	74	43	58	76	25	28	36	77	23	68
FBgn0032202	81	53	84	90	40	181	162	236	129	202
FBgn0260749	183	119	171	212	87	156	140	201	104	176
FBgn0054043	0	0	0	0	0	0	0	0	0	0
FBgn0032209	0	0	0	0	0	0	0	0	0	0
FBgn0032210	60	50	57	84	40	98	87	123	71	120
FBgn0266303	0	0	0	0	0	0	0	0	0	0
FBgn0032211	0	0	0	0	0	0	0	0	0	0
FBgn0027491	0	0	0	0	0	0	0	0	0	0
FBgn0000229	215	145	214	244	121	286	249	307	179	289
FBgn0051717	96	64	88	121	63	363	282	280	135	228
FBgn0010407	28	13	28	39	17	11	7	6	5	10
FBgn0032200	174	98	165	163	72	119	132	179	69	157
FBgn0011305	150	108	137	162	87	296	232	248	116	180
FBgn0259482	40	23	48	48	25	57	77	82	31	55
FBgn0032204	37	29	35	51	21	105	103	91	65	95
FBgn0032205	26	20	27	29	14	44	38	48	22	43
FBgn0260750	61	39	46	61	29	105	102	59	38	79
FBgn0003751	6	3	8	7	2	17	12	10	10	13
FBgn0032208	854	551	818	981	472	2522	2152	2291	1117	2073
FBgn0005322	170	106	196	228	94	552	467	355	190	293
FBgn0032213	403	239	341	400	201	2232	1906	1786	945	1539
FBgn0032214	70	53	82	80	43	181	165	160	64	125
FBgn0267365	92	82	84	97	42	99	71	90	43	91
FBgn0032216	510	326	433	591	279	739	602	536	296	431
FBgn0051719	0	0	0	0	0	0	3	0	0	0
FBgn0266915	0	0	0	1	1	0	0	0	0	0
FBgn0032252	28	16	23	30	28	7	15	45	13	19
FBgn0065110	0	0	0	0	0	0	0	4	0	0
FBgn0032253	35	18	27	28	16	168	134	156	74	149
FBgn0032250	56	35	31	54	21	60	40	81	33	52
FBgn0027052	68	43	74	77	38	77	65	95	48	71
FBgn0032251	28	15	27	23	12	25	23	30	11	21
FBgn0027611	109	62	105	143	65	1143	1035	1230	614	1099
FBgn0032259	72	49	74	75	40	53	45	57	26	40
FBgn0032260	2	0	0	2	2	3	0	0	2	0
FBgn0032256	43	20	37	53	14	65	57	89	40	85
FBgn0026431	81	59	83	93	47	74	74	97	55	80
FBgn0032258	268	208	274	315	140	476	374	447	235	380
FBgn0265155	0	0	0	0	0	0	0	0	0	0
FBgn0032262	0	3	7	7	3	7	8	9	2	7
FBgn0086347	685	485	677	792	416	1613	1373	1216	632	1034
FBgn0032261	27	18	32	43	21	75	57	58	39	60
FBgn0267828	166	127	145	170	86	585	493	468	287	394
FBgn0010398	32	22	33	33	19	47	37	50	30	38
FBgn0032264	14	16	22	16	14	368	345	360	173	327
FBgn0032283	1	0	0	0	0	0	0	0	0	0
FBgn0032218	7	5	14	10	4	56	58	120	44	97
FBgn0032219	0	0	3	2	0	0	5	4	0	8
FBgn0032221	9	9	9	12	5	9	7	9	8	10
FBgn0032223	100	73	103	123	41	68	46	134	48	119
FBgn0051715	113	68	84	99	42	131	103	144	67	171
FBgn0032225	0	0	2	0	0	0	1	0	0	0
FBgn0085396	0	0	0	0	0	0	0	0	0	0
FBgn0003087	30	24	31	30	20	33	28	29	16	19
FBgn0032230	2	6	0	0	0	10	7	9	4	7
FBgn0032233	23	15	20	31	16	9	10	17	8	12
FBgn0032234	46	35	47	78	29	165	152	158	98	133
FBgn0267439	0	1	0	0	0	0	0	1	1	1
FBgn0051716	353	200	350	433	185	536	413	638	325	540
FBgn0067622	0	45	0	29	0	46	52	42	35	86
FBgn0051718	0	0	0	0	0	0	0	0	0	0
FBgn0032243	53	44	56	61	22	45	42	76	37	66
FBgn0032246	334	265	349	417	189	1548	1290	1094	552	942
FBgn0032217	294	163	254	347	144	408	353	434	224	412
FBgn0011703	1517	954	1445	1746	849	1218	1056	942	465	826
FBgn0032222	259	170	234	297	146	222	175	173	93	131
FBgn0019932	41	39	57	74	32	121	101	124	57	107
FBgn0032224	84	56	76	82	51	115	120	134	53	94
FBgn0032228	26	20	17	24	13	191	176	198	83	178
FBgn0032229	159	114	169	190	108	373	331	298	172	275
FBgn0027568	433	290	411	555	291	828	755	638	302	614
FBgn0032231	77	59	94	106	57	160	143	144	78	130
FBgn0041723	18	14	17	33	11	11	5	16	8	10
FBgn0053303	1073	713	1060	1163	614	1768	1439	1566	749	1306
FBgn0032235	5	0	6	1	3	9	11	8	0	8
FBgn0004106	129	91	128	172	73	193	166	182	84	163
FBgn0032236	134	85	134	139	79	256	199	238	106	206
FBgn0267821	400	318	393	480	247	853	691	921	503	722
FBgn0262782	362	282	388	478	242	1756	1378	1224	660	1013
FBgn0032240	151	77	151	138	81	342	266	245	146	196
FBgn0003942	6014	3925	5656	6691	3227	10159	8244	10230	5155	8630
FBgn0025366	1027	680	1087	1184	565	2231	1829	2494	1213	2179
FBgn0032242	553	306	518	620	267	748	599	577	298	474
FBgn0032244	121	69	92	145	57	143	133	98	43	82
FBgn0005683	76	76	104	126	52	125	95	90	47	89
FBgn0262601	370	260	319	404	224	628	478	463	261	328
FBgn0267330	835	584	757	991	495	1440	1206	1320	664	1159
FBgn0032247	29	17	25	38	21	78	74	54	36	44
FBgn0032248	73	59	70	84	35	155	125	135	75	107
FBgn0004915	158	104	152	195	99	279	228	226	144	205
FBgn0032249	98	69	85	106	73	40	45	26	19	31
FBgn0032291	0	0	0	0	0	8	3	2	0	2
FBgn0263528	0	0	0	0	0	0	0	0	0	0
FBgn0032297	6	0	7	4	0	32	28	56	27	44
FBgn0283551	0	0	3	0	0	0	3	4	3	2
FBgn0032290	33	21	29	51	21	136	109	124	74	99
FBgn0032292	164	125	136	222	110	435	343	356	175	284
FBgn0032293	51	30	46	56	24	123	99	88	60	74
FBgn0027868	524	408	523	726	373	1228	956	865	414	746
FBgn0032294	6	11	9	6	9	0	0	0	0	1
FBgn0032295	205	156	215	244	127	412	312	344	197	286
FBgn0032296	144	94	137	176	88	334	237	212	112	205
FBgn0011676	7	0	4	10	10	24	20	72	37	58
FBgn0032303	0	0	0	0	0	0	0	0	0	0
FBgn0032304	0	0	0	0	0	1	0	1	0	0
FBgn0032298	226	165	205	271	144	539	420	331	189	277
FBgn0027550	308	196	285	356	192	129	123	118	58	101
FBgn0015320	336	236	334	355	200	277	221	360	164	296
FBgn0032305	263	171	263	307	137	255	216	482	216	453
FBgn0263560	3	3	3	3	3	3	3	3	3	3
FBgn0069354	3	0	3	0	2	3	7	0	5	5
FBgn0004363	2901	1865	2775	3338	1717	3440	2863	2936	1576	2467
FBgn0262599	0	0	0	3	0	2	5	4	0	0
FBgn0264351	0	0	0	0	0	0	0	0	0	0
FBgn0032311	0	0	0	0	0	0	0	1	0	0
FBgn0267009	0	0	0	0	0	0	0	0	0	0
FBgn0267010	0	0	0	0	0	0	0	0	0	0
FBgn0265683	0	0	0	0	0	0	0	0	0	0
FBgn0032312	0	0	0	0	0	0	0	0	0	0
FBgn0265684	0	0	0	0	0	0	0	0	0	0
FBgn0027453	165	154	153	194	93	364	280	306	159	251
FBgn0024227	195	127	199	226	121	572	399	346	165	284
FBgn0027363	354	253	337	429	211	532	389	468	247	409
FBgn0261871	0	0	0	0	0	0	0	0	0	0
FBgn0032318	0	0	0	0	0	0	0	0	0	0
FBgn0265685	0	0	0	0	0	0	0	0	0	0
FBgn0265686	0	0	0	0	1	0	0	0	0	0
FBgn0041781	537	432	510	681	357	688	547	800	391	623
FBgn0004872	8	0	14	12	6	287	269	331	153	282
FBgn0026147	213	126	196	254	120	276	229	237	144	208
FBgn0250837	1120	798	1019	1268	660	1083	812	723	409	635
FBgn0032330	163	126	126	202	106	84	69	126	65	113
FBgn0023415	0	0	0	0	0	0	0	2	0	0
FBgn0032331	0	3	0	4	1	0	0	0	0	0
FBgn0275432	0	0	0	0	0	0	0	0	0	0
FBgn0032335	0	0	0	0	0	0	0	0	0	0
FBgn0267289	0	0	0	0	0	0	0	0	0	0
FBgn0263971	0	0	0	0	0	0	0	0	0	0
FBgn0032336	0	0	0	0	0	0	0	0	0	0
FBgn0032337	0	0	0	0	0	0	0	0	0	0
FBgn0053129	761	537	739	852	445	1139	922	1125	584	1025
FBgn0032321	119	65	102	148	56	225	178	192	90	136
FBgn0032322	9	5	4	6	2	30	32	56	22	47
FBgn0000018	76	69	89	107	50	188	137	135	60	117
FBgn0010612	653	474	565	596	322	1105	872	666	372	578
FBgn0026148	25	15	21	19	14	24	17	24	8	16
FBgn0000146	457	338	470	539	274	661	592	614	295	508
FBgn0040096	4	2	2	5	3	0	0	3	0	1
FBgn0015756	6559	4507	6229	7579	3823	14888	12140	12601	6609	11055
FBgn0021761	714	426	634	880	435	976	817	722	346	663
FBgn0032329	14	11	8	27	5	21	12	15	18	8
FBgn0267425	8	0	2	0	0	0	0	0	0	1
FBgn0040967	1	1	1	1	0	1	0	0	0	0
FBgn0264442	7	3	9	10	2	3	2	4	2	3
FBgn0086035	0	0	0	0	0	0	0	0	0	0
FBgn0040232	499	318	489	622	268	377	343	522	253	461
FBgn0040233	260	162	250	307	171	93	89	152	71	127
FBgn0052831	120	99	123	133	68	247	205	200	93	150
FBgn0032339	99	52	71	118	57	201	174	217	88	145
FBgn0041246	0	3	1	2	0	3	2	0	0	0
FBgn0040211	0	0	0	0	0	0	0	0	0	0
FBgn0010197	0	0	0	0	1	0	0	0	0	0
FBgn0051867	0	0	0	0	0	0	0	0	0	0
FBgn0287724	0	0	0	0	1	0	0	0	0	0
FBgn0014076	0	0	0	0	0	0	0	0	0	0
FBgn0283682	668	381	574	773	423	719	656	844	376	695
FBgn0032341	270	211	251	327	178	255	208	373	187	300
FBgn0261983	139	102	131	173	82	335	266	317	169	283
FBgn0032343	5	5	9	11	6	17	12	15	8	15
FBgn0027582	590	408	559	732	381	716	598	623	308	563
FBgn0032345	3	0	6	5	5	6	4	2	0	3
FBgn0032346	82	37	72	100	57	151	124	101	55	83
FBgn0262647	477	286	426	550	264	696	587	518	246	472
FBgn0028700	172	113	164	190	79	260	207	146	83	117
FBgn0032348	298	225	281	379	155	413	300	343	188	292
FBgn0032350	5	4	9	11	9	13	11	8	0	0
FBgn0032354	26	22	30	45	21	57	60	66	34	54
FBgn0265071	0	0	0	0	2	0	1	0	0	1
FBgn0032358	17	12	16	18	5	31	37	27	27	34
FBgn0020270	544	416	583	694	315	477	397	356	192	349
FBgn0283678	5	0	2	0	2	0	0	0	0	0
FBgn0263764	0	0	0	0	0	0	0	0	0	0
FBgn0263087	3	0	0	0	0	0	0	0	0	0
FBgn0003313	2	4	4	3	0	0	0	0	0	0
FBgn0287204	44	36	53	56	37	160	106	85	50	98
FBgn0032364	4	0	0	2	2	11	3	12	9	12
FBgn0032362	0	0	0	0	0	0	0	2	0	0
FBgn0032363	418	291	418	461	265	654	524	631	312	543
FBgn0051706	0	0	0	0	0	0	0	0	0	0
FBgn0085191	0	0	0	0	0	0	0	0	0	0
FBgn0261707	0	0	0	0	0	0	0	0	0	0
FBgn0263386	0	0	0	0	0	0	0	0	0	0
FBgn0265687	0	0	0	0	0	0	0	0	0	0
FBgn0265688	0	0	0	0	0	0	0	1	0	0
FBgn0028490	1191	848	1094	1395	680	2121	1648	2250	1194	1854
FBgn0263107	0	0	0	0	0	0	0	0	0	0
FBgn0263019	1	1	1	1	0	1	1	1	2	2
FBgn0032375	32	22	43	41	24	0	2	0	0	0
FBgn0032376	0	0	0	0	0	0	0	0	0	0
FBgn0264815	0	0	0	2	0	66	69	63	37	66
FBgn0266363	0	0	0	0	0	0	0	0	0	0
FBgn0266364	0	0	0	0	0	0	0	0	0	0
FBgn0266365	0	0	0	0	0	0	0	0	0	1
FBgn0266366	0	0	0	0	0	0	0	0	0	0
FBgn0265349	0	0	0	0	0	0	0	0	0	0
FBgn0259963	0	0	0	0	0	0	0	0	0	0
FBgn0264565	0	0	0	0	0	0	0	0	0	0
FBgn0259964	0	0	0	0	0	0	0	0	0	0
FBgn0264564	0	0	0	0	0	0	0	0	0	0
FBgn0051704	0	0	0	0	0	0	0	0	0	0
FBgn0264750	0	0	1	1	0	6	3	5	5	6
FBgn0259989	1	1	0	3	3	4	3	2	10	7
FBgn0032381	0	0	0	0	0	0	0	0	0	1
FBgn0032382	5	5	5	5	2	174	135	117	59	128
FBgn0032374	11	6	9	10	12	0	0	0	0	0
FBgn0032377	9	3	3	10	7	9	7	8	3	13
FBgn0020309	2064	1425	1967	2470	1240	1648	1350	2156	1132	1757
FBgn0086036	1	2	0	1	1	0	1	1	0	1
FBgn0032378	434	294	426	502	297	598	428	654	329	443
FBgn0000588	130	75	149	139	74	187	160	143	72	120
FBgn0040968	3	0	0	0	0	3	0	16	0	0
FBgn0286929	1	0	0	0	0	1	0	1	0	0
FBgn0261805	2	0	0	1	0	3	1	2	1	0
FBgn0010497	296	225	243	355	187	98	68	113	60	90
FBgn0032387	0	0	0	0	0	169	141	144	59	147
FBgn0085192	21	12	21	21	0	52	51	40	23	40
FBgn0032391	64	46	59	72	25	86	71	63	28	62
FBgn0014019	2	0	0	0	0	0	0	1	0	0
FBgn0265799	0	0	0	0	0	0	0	1	0	0
FBgn0032388	583	375	576	715	345	815	675	751	366	633
FBgn0261266	51	18	46	54	32	44	38	36	17	35
FBgn0032390	162	107	140	183	70	218	178	157	91	158
FBgn0051866	36	27	30	40	24	67	58	50	26	43
FBgn0042127	56	34	59	63	30	53	56	73	25	54
FBgn0051864	150	101	158	168	80	144	144	118	60	118
FBgn0051865	27	20	18	29	17	54	51	40	22	38
FBgn0042125	77	50	72	78	39	63	67	77	32	60
FBgn0032393	756	583	771	923	459	714	591	544	335	507
FBgn0032394	90	63	86	129	63	474	402	368	178	306
FBgn0032395	113	65	94	128	61	207	195	164	100	149
FBgn0032397	348	242	340	401	190	415	320	303	171	241
FBgn0042126	2	0	0	2	0	0	4	0	4	0
FBgn0032398	295	188	279	317	166	509	433	482	248	413
FBgn0032399	0	0	4	4	3	23	18	20	11	20
FBgn0265800	0	0	0	1	0	0	0	2	0	0
FBgn0032402	33	23	39	41	17	8	12	19	5	15
FBgn0028425	406	250	347	480	208	1631	1386	1318	670	1134
FBgn0027505	72	45	59	84	42	217	185	159	91	141
FBgn0032405	0	0	0	0	0	7	12	26	8	13
FBgn0267739	1	0	0	1	0	0	1	0	2	0
FBgn0032400	69	56	87	67	42	52	72	92	49	86
FBgn0032401	12	8	18	15	9	19	15	18	12	20
FBgn0032404	588	378	572	627	349	855	687	891	469	776
FBgn0085193	48	19	28	82	10	100	103	36	6	43
FBgn0032407	324	232	290	311	157	565	457	391	244	363
FBgn0265805	0	0	0	0	0	0	0	0	0	0
FBgn0028707	15	12	20	17	11	21	17	15	8	20
FBgn0032408	162	100	165	198	91	368	302	229	118	199
FBgn0263234	1	0	1	1	0	0	0	1	0	0
FBgn0032414	0	0	0	0	0	0	0	0	0	0
FBgn0032419	0	0	0	0	0	0	0	0	0	0
FBgn0032420	36	25	33	39	24	37	26	40	14	36
FBgn0263088	0	0	0	0	0	0	0	0	0	0
FBgn0032421	39	32	49	61	33	111	80	104	68	88
FBgn0029137	18	11	22	24	8	11	9	15	12	8
FBgn0032409	190	105	163	219	115	275	224	249	103	206
FBgn0027081	1047	694	1005	1325	607	2813	2407	2118	1063	1770
FBgn0015797	389	306	364	460	228	664	542	602	295	456
FBgn0000114	2	1	6	2	1	0	0	1	2	2
FBgn0032422	0	3	5	4	1	6	7	4	2	0
FBgn0051759	27	24	35	47	21	24	27	28	16	29
FBgn0264361	0	0	0	0	0	0	0	0	0	0
FBgn0262475	0	3	6	6	5	12	4	5	7	0
FBgn0032424	0	0	0	0	0	0	0	0	0	0
FBgn0041195	0	0	0	0	0	0	0	0	0	0
FBgn0043841	370	222	311	374	180	3714	3055	4281	2265	3518
FBgn0032428	0	0	0	0	0	8	4	0	0	2
FBgn0032429	129	100	109	144	72	190	184	223	123	193
FBgn0032431	2	0	5	3	0	0	0	0	3	0
FBgn0263468	0	0	0	1	0	0	1	0	0	0
FBgn0032433	37	20	23	29	20	3	0	3	2	4
FBgn0032430	215	143	244	271	138	521	436	378	171	331
FBgn0265298	413	303	389	515	255	1118	819	812	421	610
FBgn0263469	2	1	0	1	0	1	1	1	0	0
FBgn0020443	919	618	869	1066	564	1272	1057	1433	709	1134
FBgn0265809	1	0	0	0	0	0	0	0	0	0
FBgn0265807	0	0	0	0	0	0	0	0	0	0
FBgn0265806	0	0	0	0	0	0	0	0	0	0
FBgn0032435	0	0	0	2	0	0	0	0	0	0
FBgn0032436	0	0	0	2	0	6	2	4	5	4
FBgn0263458	0	0	1	1	0	1	1	1	1	1
FBgn0261709	0	1	1	0	1	1	1	2	3	2
FBgn0032437	1	0	2	4	0	1	0	1	0	1
FBgn0259176	1729	1099	1580	1884	890	698	548	1422	772	1198
FBgn0262203	6	2	2	3	2	2	2	5	3	6
FBgn0051858	1	2	1	2	0	1	0	2	1	1
FBgn0262353	1	1	2	5	1	4	5	7	4	6
FBgn0004394	0	0	0	0	0	0	0	0	0	0
FBgn0032447	22	9	23	20	7	39	29	38	16	26
FBgn0032454	512	344	494	633	313	1087	869	790	356	641
FBgn0032442	1	0	1	1	1	0	0	0	0	0
FBgn0032444	1409	982	1316	1710	897	3527	2763	2340	1223	1999
FBgn0032445	48	26	44	39	27	124	95	75	48	73
FBgn0032446	6	0	10	9	4	28	21	17	8	16
FBgn0032448	2	1	1	4	1	5	0	0	0	2
FBgn0032449	24	15	19	29	11	17	15	10	13	11
FBgn0032450	162	107	169	178	77	238	207	172	85	148
FBgn0032451	93	51	95	121	65	289	224	241	117	184
FBgn0032452	47	33	52	52	24	16	14	23	5	18
FBgn0032453	686	456	590	750	363	1033	792	830	472	685
FBgn0264366	0	0	0	0	1	0	0	0	0	0
FBgn0032456	1710	1110	1746	2138	1057	3101	2581	2481	1304	2242
FBgn0283550	2	0	3	2	0	3	2	2	0	2
FBgn0032457	0	0	0	0	0	0	0	0	0	0
FBgn0267925	0	0	0	0	0	0	1	1	0	1
FBgn0032455	225	153	219	249	112	124	95	214	86	180
FBgn0284416	1	0	0	0	1	1	0	0	0	0
FBgn0015399	935	574	812	985	508	878	689	1371	689	1160
FBgn0265086	3	0	1	1	1	0	0	1	1	1
FBgn0267017	2	0	0	1	1	0	0	0	0	1
FBgn0262352	0	0	0	0	0	0	0	0	0	0
FBgn0032471	2	0	0	0	0	0	0	0	0	1
FBgn0263598	830	596	781	1056	509	1487	1323	1372	704	1211
FBgn0032464	0	0	0	2	0	0	0	0	0	0
FBgn0265262	127	91	113	135	58	82	66	83	52	84
FBgn0032465	213	128	200	240	138	414	358	398	189	336
FBgn0021796	453	304	442	576	287	930	810	721	372	602
FBgn0032467	349	216	292	440	209	712	632	565	274	483
FBgn0028965	122	102	120	166	80	331	262	261	113	203
FBgn0262160	593	400	593	708	376	367	319	552	292	433
FBgn0032476	129	70	112	133	59	372	321	294	126	275
FBgn0032474	113	79	112	126	64	208	155	145	78	148
FBgn0032475	423	273	408	528	252	547	445	519	275	445
FBgn0267989	0	0	2	3	4	1	3	1	2	2
FBgn0032473	2	0	0	0	0	0	0	3	3	0
FBgn0024291	251	138	236	282	140	369	288	297	159	213
FBgn0264546	1	0	0	0	0	0	0	0	0	0
FBgn0032492	1	0	0	0	0	0	0	0	0	0
FBgn0032494	0	0	0	0	0	0	0	0	0	0
FBgn0287610	0	0	0	0	0	0	0	0	0	0
FBgn0266869	0	0	0	0	0	0	0	0	0	0
FBgn0041720	4	4	5	2	1	7	6	3	1	3
FBgn0264894	12	4	0	9	6	47	31	63	18	48
FBgn0051848	0	0	0	0	0	0	0	0	0	0
FBgn0028406	31	19	30	31	15	36	37	47	23	56
FBgn0264892	10	6	3	3	3	3	0	8	6	2
FBgn0032499	118	83	109	155	91	244	189	205	113	186
FBgn0266307	0	1	0	0	0	0	1	0	0	0
FBgn0032484	0	0	0	2	0	0	0	1	0	0
FBgn0032487	48	29	40	54	26	109	84	66	40	55
FBgn0032477	90	51	79	128	56	147	145	185	92	151
FBgn0051849	31	18	30	29	10	29	23	17	7	14
FBgn0032478	3	2	2	2	0	2	3	4	0	6
FBgn0032479	530	357	536	707	318	1568	1263	1320	692	1129
FBgn0032480	280	191	275	330	165	518	426	544	278	438
FBgn0032481	92	81	99	142	73	190	178	228	115	133
FBgn0032482	965	573	886	1194	532	1692	1476	1685	802	1548
FBgn0032483	3	2	1	0	0	9	5	4	2	3
FBgn0004191	3	3	4	2	1	8	8	4	3	5
FBgn0004192	6	3	7	3	1	7	8	2	1	5
FBgn0032485	259	188	212	306	163	280	236	269	155	237
FBgn0032486	34	27	43	41	24	79	75	60	22	48
FBgn0032488	118	70	121	133	85	257	200	187	107	166
FBgn0003983	1	3	1	4	1	1	0	2	1	0
FBgn0264432	0	0	0	0	0	0	0	0	0	0
FBgn0026760	0	0	0	0	0	6	4	7	3	8
FBgn0032525	0	0	0	0	0	1	0	0	0	0
FBgn0261991	0	0	0	0	0	0	0	0	0	0
FBgn0267244	0	0	0	0	0	0	0	0	0	0
FBgn0261992	0	0	0	0	0	0	0	0	0	0
FBgn0263354	1	1	2	2	1	0	1	4	0	1
FBgn0284224	0	0	0	0	0	0	0	0	0	0
FBgn0267243	1	2	3	3	0	9	8	12	8	14
FBgn0032524	110	83	108	106	54	136	136	116	74	113
FBgn0023407	335	225	320	443	210	487	404	482	244	396
FBgn0053640	0	0	0	0	3	2	0	2	0	0
FBgn0053641	0	0	0	0	0	2	0	3	2	0
FBgn0053642	0	0	0	0	0	0	0	2	4	2
FBgn0053643	0	0	0	0	0	3	0	2	0	3
FBgn0053644	0	0	0	0	0	0	0	4	2	1
FBgn0053645	0	0	0	0	0	0	0	2	0	3
FBgn0028943	0	0	0	0	0	0	0	1	0	1
FBgn0028942	0	0	2	0	0	2	3	0	0	3
FBgn0032530	0	0	1	1	0	5	2	1	1	1
FBgn0028941	0	0	1	1	0	7	3	4	3	5
FBgn0051729	592	370	590	752	388	1028	856	1070	590	1056
FBgn0264308	34	22	21	32	25	0	2	0	0	1
FBgn0032503	0	4	4	4	1	2	1	0	0	0
FBgn0032505	0	0	0	0	0	0	0	0	0	0
FBgn0032506	0	0	0	0	0	0	0	0	0	0
FBgn0032507	0	0	0	0	0	0	0	0	0	0
FBgn0032512	189	117	202	240	112	368	292	259	128	236
FBgn0032515	85	68	79	86	51	92	65	89	47	53
FBgn0032521	201	130	156	234	102	295	224	299	131	237
FBgn0040973	1	0	1	2	0	0	0	1	0	0
FBgn0264301	1	0	0	0	0	0	0	0	0	0
FBgn0022069	427	280	374	465	241	584	542	422	228	392
FBgn0032509	192	132	192	204	111	428	370	345	153	264
FBgn0051852	124	90	124	160	81	207	181	153	79	170
FBgn0051855	114	66	114	121	60	87	63	88	47	113
FBgn0032511	175	131	175	215	112	393	332	298	170	244
FBgn0032513	157	125	168	203	90	331	283	242	122	224
FBgn0032514	558	354	511	633	319	782	668	837	407	705
FBgn0025724	1027	731	1013	1255	655	2272	1787	1743	885	1430
FBgn0265810	4	0	11	19	1	3	14	0	4	7
FBgn0032516	60	29	53	61	31	57	57	73	35	76
FBgn0032517	115	57	78	125	71	191	190	167	72	162
FBgn0032518	5623	4311	4998	6698	3716	15547	11542	12976	7173	10439
FBgn0032519	56	47	74	79	34	1	0	1	1	0
FBgn0032520	332	224	333	352	196	38	38	35	17	29
FBgn0265811	4	1	4	6	1	4	3	5	2	4
FBgn0028527	0	0	0	0	0	0	0	0	0	2
FBgn0259984	1204	856	1109	1417	664	441	376	1145	613	964
FBgn0263329	0	1	0	1	0	0	0	1	1	0
FBgn0028546	92	66	99	118	54	266	224	266	125	196
FBgn0266308	4	3	4	4	0	1	1	5	3	2
FBgn0028513	6	6	7	6	4	4	3	4	3	9
FBgn0262194	2	2	2	2	2	2	3	2	2	2
FBgn0263206	0	0	0	0	0	0	0	0	0	0
FBgn0028540	20	15	20	22	10	26	37	32	10	22
FBgn0051845	0	0	0	0	0	0	0	0	0	0
FBgn0267573	0	0	0	0	0	0	0	0	0	0
FBgn0266140	0	0	0	0	0	0	0	0	0	0
FBgn0028541	377	219	365	473	223	731	637	734	346	587
FBgn0262272	0	0	0	0	0	0	0	0	0	0
FBgn0262332	0	0	0	0	0	0	0	0	0	0
FBgn0028931	33	21	39	38	19	43	27	42	21	30
FBgn0027844	0	0	7	12	6	14	9	0	4	11
FBgn0028658	18	15	14	8	3	25	20	23	19	21
FBgn0028919	39	32	38	66	29	183	154	148	90	101
FBgn0032533	0	3	0	0	1	0	0	0	0	0
FBgn0024846	238	134	203	247	147	438	364	329	164	277
FBgn0028932	39	28	36	53	22	33	40	30	17	35
FBgn0028539	494	293	461	550	281	698	632	732	335	631
FBgn0266141	2	1	3	3	1	4	2	2	2	4
FBgn0028538	400	231	351	458	224	692	636	578	291	463
FBgn0001965	329	224	315	408	205	573	377	474	247	417
FBgn0000153	4	0	3	5	2	7	0	3	3	3
FBgn0004406	179	116	205	249	125	348	255	230	111	198
FBgn0001961	1194	891	1095	1489	847	4398	3376	3261	1807	2769
FBgn0015271	79	36	54	77	45	132	135	102	46	77
FBgn0004407	127	122	141	190	98	283	224	201	102	162
FBgn0064115	29	0	0	0	0	0	0	0	0	0
FBgn0026373	191	155	208	252	142	369	301	283	130	246
FBgn0260407	65	44	67	68	41	101	101	88	55	65
FBgn0053307	66	48	62	51	35	270	231	260	103	223
FBgn0053306	0	0	0	1	1	0	0	0	2	0
FBgn0028920	1	0	0	1	0	0	1	3	2	2
FBgn0028534	0	0	0	1	0	0	0	0	0	1
FBgn0028533	0	0	0	1	0	0	0	0	0	1
FBgn0028532	0	0	0	0	0	1	0	1	0	0
FBgn0266142	0	0	1	1	0	1	0	0	0	2
FBgn0028509	161	111	148	201	103	208	162	284	175	254
FBgn0019890	846	552	835	914	437	841	749	762	373	660
FBgn0032535	6	6	6	10	6	0	0	0	0	2
FBgn0054003	0	2	0	0	0	32	25	28	13	32
FBgn0032536	8	9	9	3	4	0	0	0	0	0
FBgn0028938	0	0	0	0	0	0	0	1	0	0
FBgn0261628	0	0	0	0	0	0	3	0	0	0
FBgn0032538	0	0	0	0	0	0	0	0	0	0
FBgn0028544	0	0	0	0	0	0	0	0	0	0
FBgn0261514	7	5	6	6	0	0	0	0	0	0
FBgn0027929	18	13	25	31	22	140	94	139	50	98
FBgn0028543	3	4	6	4	6	205	174	191	90	173
FBgn0028542	30	21	29	27	23	390	299	401	232	355
FBgn0012037	665	487	684	790	389	490	402	331	189	317
FBgn0259896	21	14	28	31	13	112	102	195	90	152
FBgn0028940	9	4	4	13	10	71	72	93	44	70
FBgn0028936	197	151	198	313	132	552	420	508	242	439
FBgn0028430	176	87	172	193	49	219	232	350	172	313
FBgn0027348	25	14	15	25	12	94	75	107	72	109
FBgn0028872	0	0	0	0	0	0	0	0	0	0
FBgn0286723	3	0	2	0	0	5	0	4	0	3
FBgn0028875	1	0	0	0	0	0	0	1	0	1
FBgn0260011	30	26	25	37	17	9	5	7	4	7
FBgn0283651	0	0	0	0	0	7	9	11	5	12
FBgn0028526	0	0	0	0	0	0	0	0	0	0
FBgn0051769	0	0	0	0	0	4	4	10	5	7
FBgn0016930	60	53	60	79	40	219	212	376	160	374
FBgn0020258	0	0	3	0	0	0	0	0	0	0
FBgn0261563	20	8	16	17	7	193	184	300	148	237
FBgn0265942	0	0	0	0	0	0	0	1	0	0
FBgn0052971	0	0	0	0	0	0	0	2	0	3
FBgn0263648	0	0	0	0	0	0	0	0	0	0
FBgn0263649	0	0	0	0	0	0	0	1	1	1
FBgn0261529	0	0	0	0	0	0	0	0	0	0
FBgn0028916	82	54	78	99	58	491	396	405	196	330
FBgn0264253	0	0	0	0	0	2	1	1	0	1
FBgn0261534	0	0	0	0	0	0	0	0	0	0
FBgn0266144	0	0	0	0	0	0	0	0	0	1
FBgn0262354	0	0	0	0	0	0	0	2	0	0
FBgn0266145	0	0	0	0	0	0	0	0	1	1
FBgn0266428	0	0	0	0	0	109	0	57	67	19
FBgn0028531	1	0	0	0	0	0	0	4	1	1
FBgn0028530	46	33	37	61	27	117	75	85	43	77
FBgn0261535	148	74	114	153	76	432	338	270	119	225
FBgn0015791	189	135	168	202	104	299	269	346	173	314
FBgn0001970	77	51	74	94	55	187	252	188	58	168
FBgn0015546	263	182	249	296	158	335	308	290	147	268
FBgn0004858	15	11	13	16	12	17	6	23	15	13
FBgn0264810	0	0	0	0	0	0	0	0	0	0
FBgn0267290	0	0	1	1	0	0	0	0	0	0
FBgn0265943	0	1	0	0	0	0	0	0	0	0
FBgn0265946	1	0	0	0	0	0	0	1	1	0
FBgn0028871	2	0	0	0	0	0	0	0	3	0
FBgn0265945	2	0	1	2	1	0	1	0	0	0
FBgn0028844	1	0	0	0	1	0	0	1	0	0
FBgn0265944	1	0	3	0	1	1	0	0	0	0
FBgn0005771	11	14	12	21	6	3	0	9	2	0
FBgn0267257	1	1	2	1	0	0	0	0	0	0
FBgn0250844	0	0	0	0	0	0	0	0	0	0
FBgn0028870	0	0	0	0	0	0	0	0	0	0
FBgn0266152	0	0	0	1	0	0	0	0	0	0
FBgn0028838	0	0	0	0	0	0	0	0	0	0
FBgn0028868	0	0	0	0	0	0	0	0	0	0
FBgn0032549	0	0	0	0	0	0	0	0	0	0
FBgn0267014	9	1	5	4	2	5	6	10	4	12
FBgn0028910	0	0	0	0	0	0	0	0	0	0
FBgn0003016	57	27	44	60	43	31	25	45	25	35
FBgn0263330	0	0	0	1	0	0	0	0	0	0
FBgn0000055	0	0	0	0	0	0	0	2	0	0
FBgn0000056	12	4	7	12	6	1	2	0	2	3
FBgn0028911	1	0	0	0	0	0	0	0	0	0
FBgn0086711	4	0	4	5	0	0	0	2	0	0
FBgn0040228	53	41	62	64	32	97	77	87	42	67
FBgn0261881	80	55	72	96	49	144	140	122	62	108
FBgn0283659	44	19	40	47	29	64	58	45	23	58
FBgn0028926	56	35	45	61	29	149	102	102	56	88
FBgn0286027	80	37	59	82	44	137	143	136	68	121
FBgn0004837	54	47	51	59	29	100	93	115	62	110
FBgn0260446	2	0	1	0	0	0	0	0	0	0
FBgn0051832	0	0	0	2	0	0	0	0	0	0
FBgn0041713	3	0	2	4	1	4	0	1	2	0
FBgn0053310	1	0	0	0	0	0	0	0	0	0
FBgn0001977	267	190	275	330	168	489	399	355	225	332
FBgn0000317	316	217	300	394	194	355	291	296	132	268
FBgn0053679	0	0	0	0	0	0	0	0	0	0
FBgn0010422	268	205	262	323	191	358	299	308	139	256
FBgn0283440	0	0	0	0	0	0	0	0	0	0
FBgn0283442	4	3	0	0	0	0	0	0	0	0
FBgn0024183	1134	754	1066	1267	696	860	644	1079	507	879
FBgn0001978	977	660	908	1123	592	2825	2140	2000	1075	1714
FBgn0287768	1	0	2	0	0	0	0	0	0	0
FBgn0086691	79	40	83	93	31	126	105	108	60	84
FBgn0028516	0	0	0	0	0	0	0	0	0	0
FBgn0028862	5	5	4	6	4	0	0	0	0	0
FBgn0045842	263	180	275	338	166	535	433	525	257	471
FBgn0261268	419	277	399	445	212	519	444	567	272	510
FBgn0283467	129	86	118	136	83	208	189	149	76	142
FBgn0259982	50	31	37	50	16	79	79	77	39	77
FBgn0002524	947	638	937	1168	539	2523	2137	2436	1194	2140
FBgn0028863	0	2	0	0	2	16	13	24	14	29
FBgn0264990	0	0	0	0	0	0	0	0	0	0
FBgn0028864	0	0	0	0	0	2	0	4	2	6
FBgn0028517	0	0	0	0	0	1	2	0	0	1
FBgn0264544	0	0	0	0	0	0	0	0	0	0
FBgn0264989	0	0	0	0	0	0	0	0	0	0
FBgn0051780	0	0	0	0	0	2	0	4	2	6
FBgn0051827	0	0	0	0	0	1	2	0	0	1
FBgn0264545	0	0	0	0	0	0	0	0	0	0
FBgn0010382	355	248	322	377	196	199	175	272	155	244
FBgn0266160	0	2	0	0	0	2	0	1	2	0
FBgn0266309	4	0	4	7	0	21	11	13	6	21
FBgn0001989	169	129	147	190	119	579	401	384	186	311
FBgn0001987	53	38	63	77	31	198	192	167	83	171
FBgn0001986	475	330	412	495	254	807	728	578	301	487
FBgn0028507	141	93	144	150	81	344	249	238	142	209
FBgn0001990	69	45	61	77	44	163	157	125	58	103
FBgn0041627	337	218	317	359	186	292	220	274	138	240
FBgn0051821	16	14	20	17	9	0	0	0	0	0
FBgn0000182	0	0	0	0	0	0	0	0	0	0
FBgn0266459	0	0	0	1	0	0	0	0	0	0
FBgn0028645	0	0	0	1	0	0	0	0	0	0
FBgn0266161	0	1	0	1	0	0	0	0	0	0
FBgn0266162	0	1	0	1	0	0	0	0	0	0
FBgn0032577	0	0	0	0	0	0	0	0	0	1
FBgn0028857	0	0	0	0	0	0	0	0	0	0
FBgn0028856	109	41	86	101	41	0	0	1	0	0
FBgn0264347	0	0	1	1	1	0	0	0	0	0
FBgn0028514	35	24	38	42	26	418	345	507	247	448
FBgn0028644	0	0	0	0	0	0	0	0	0	0
FBgn0264373	0	0	0	0	0	0	0	0	0	0
FBgn0085196	0	0	0	0	0	0	0	0	0	0
FBgn0264374	0	0	0	0	0	0	0	0	0	0
FBgn0045827	0	0	0	0	0	0	0	0	0	0
FBgn0264364	0	0	2	0	0	0	0	0	0	0
FBgn0051820	0	0	0	0	0	0	0	0	0	0
FBgn0266138	0	0	1	0	0	0	0	0	0	0
FBgn0261999	0	0	0	3	0	0	0	3	0	4
FBgn0013433	0	0	0	0	0	0	0	0	0	0
FBgn0266164	0	0	0	1	0	0	0	0	0	0
FBgn0028520	0	0	0	0	0	0	0	0	0	0
FBgn0028884	0	0	0	0	0	0	0	0	0	0
FBgn0085197	0	0	0	0	0	0	0	0	0	0
FBgn0001991	16	12	12	16	8	0	0	0	0	1
FBgn0264350	0	0	0	0	0	0	0	0	0	0
FBgn0265947	0	0	0	0	0	0	0	0	0	0
FBgn0265948	0	0	0	0	0	0	0	0	0	0
FBgn0265949	0	0	0	0	0	0	0	0	0	0
FBgn0028893	0	0	0	0	0	0	0	0	0	0
FBgn0266165	1	0	1	0	0	0	1	0	0	0
FBgn0086037	0	0	0	0	0	1	0	0	0	0
FBgn0020415	41	29	44	44	24	3386	2921	3494	1679	3032
FBgn0028523	344	204	301	394	175	132	140	158	66	155
FBgn0020416	128	78	134	142	54	2350	2079	1990	959	1746
FBgn0032585	0	0	0	0	0	0	0	0	0	0
FBgn0005677	0	0	0	0	0	4	0	0	3	0
FBgn0020414	562	365	528	673	319	4473	3628	3445	1814	2969
FBgn0024734	709	446	730	869	413	160	123	476	183	383
FBgn0002673	27	16	15	31	15	22	28	30	14	30
FBgn0032582	0	0	4	3	0	0	0	0	0	1
FBgn0028895	10	8	8	17	9	27	10	20	12	16
FBgn0028525	0	0	0	1	0	0	4	4	0	5
FBgn0040984	0	0	0	0	0	0	0	0	0	0
FBgn0259151	0	0	0	0	0	0	0	0	0	2
FBgn0265578	0	0	0	0	0	0	0	1	0	0
FBgn0000307	165	196	200	256	136	291	270	435	232	364
FBgn0284225	45	70	46	9	2	17	22	57	77	88
FBgn0028515	286	210	260	342	184	896	715	738	349	609
FBgn0028897	15	17	23	36	9	61	42	37	16	32
FBgn0001994	689	424	574	700	345	297	288	655	340	563
FBgn0040079	113	86	108	126	62	196	190	256	91	206
FBgn0028896	2	1	5	3	0	3	0	2	1	0
FBgn0266204	4	1	3	2	1	1	1	1	1	1
FBgn0001992	9	10	4	7	8	0	0	2	2	1
FBgn0028375	125	87	131	139	72	168	140	193	103	198
FBgn0028894	112	80	106	121	52	222	207	311	159	277
FBgn0015338	190	129	166	216	109	535	457	462	225	405
FBgn0011708	200	140	228	284	128	560	478	413	258	438
FBgn0000339	173	107	176	194	90	386	316	349	161	323
FBgn0001086	440	295	418	504	259	616	502	422	209	360
FBgn0000250	952	621	924	1070	492	689	571	660	345	530
FBgn0014092	69	40	60	57	36	124	97	104	54	75
FBgn0001995	130	94	129	167	65	335	270	269	105	210
FBgn0028899	7	5	13	11	3	0	0	4	0	0
FBgn0087041	66	12	49	48	3	10	12	15	11	11
FBgn0028506	124	83	113	159	62	119	98	112	68	111
FBgn0025678	1570	1095	1442	1850	961	3777	2997	3498	1813	2818
FBgn0032586	621	432	607	846	367	1138	845	1052	529	969
FBgn0266894	1	0	0	1	1	0	0	0	1	0
FBgn0051816	0	0	0	0	0	6	0	0	0	0
FBgn0263555	2	2	2	2	2	2	2	3	2	2
FBgn0086038	0	0	0	1	0	1	1	1	1	2
FBgn0032587	655	460	623	739	393	445	334	552	301	464
FBgn0032598	181	133	181	220	98	69	44	40	26	40
FBgn0261068	168	135	164	199	110	416	314	321	154	276
FBgn0032588	0	0	0	0	0	0	0	0	0	0
FBgn0286734	0	0	0	0	0	0	0	0	1	0
FBgn0032593	0	0	0	0	0	0	0	0	0	0
FBgn0262191	1	1	2	3	2	1	1	1	1	1
FBgn0267347	100	58	123	125	67	136	113	119	61	117
FBgn0261278	461	305	474	548	266	588	481	488	223	461
FBgn0266310	0	1	0	1	1	2	1	0	1	0
FBgn0262430	0	0	0	0	0	0	0	0	0	0
FBgn0262386	0	0	0	0	0	0	0	0	0	0
FBgn0262452	0	0	0	0	0	0	0	2	0	0
FBgn0262413	0	0	0	0	0	0	0	0	0	0
FBgn0086907	0	0	0	0	0	0	2	0	0	0
FBgn0262438	0	0	0	0	0	0	0	0	0	0
FBgn0259735	864	547	831	1003	530	834	690	1815	967	1491
FBgn0051815	6	3	1	9	5	5	1	6	3	11
FBgn0032590	9	9	11	11	7	4	2	18	8	10
FBgn0265000	3	0	1	2	0	0	0	1	0	0
FBgn0001185	113	73	111	141	74	110	90	132	50	103
FBgn0051807	10	7	13	11	4	0	1	1	1	3
FBgn0053552	11	4	4	5	3	0	0	1	0	1
FBgn0263744	2	0	4	3	0	0	0	2	0	0
FBgn0263745	14	9	11	17	8	30	19	32	20	30
FBgn0062978	4	0	3	0	0	0	0	3	2	2
FBgn0284248	906	587	844	933	425	1491	1208	1379	660	1132
FBgn0027779	542	350	573	628	319	741	616	671	351	614
FBgn0263746	7	7	7	7	4	13	11	9	5	7
FBgn0051812	31	33	31	52	20	126	93	88	52	71
FBgn0032595	17	4	16	8	10	22	16	11	13	27
FBgn0032596	471	323	428	500	248	769	632	556	294	490
FBgn0032597	216	137	202	216	111	441	388	327	148	273
FBgn0015391	583	387	558	688	352	984	805	788	424	730
FBgn0032601	8	4	7	12	3	41	31	34	19	30
FBgn0032602	0	0	0	0	0	0	0	0	0	7
FBgn0264695	6	0	7	8	10	0	0	7	0	0
FBgn0000406	7	6	10	7	5	68	66	105	58	91
FBgn0032603	47	22	53	62	29	155	128	117	52	128
FBgn0032600	622	412	561	716	352	356	292	471	221	360
FBgn0040262	26	18	22	27	15	9	4	11	2	12
FBgn0040260	397	305	371	429	247	175	136	216	97	162
FBgn0032613	2	1	1	0	2	78	72	133	78	135
FBgn0266492	0	0	0	0	0	0	0	0	0	0
FBgn0266491	0	0	0	0	0	0	0	0	0	0
FBgn0052832	0	0	0	0	0	0	0	0	0	0
FBgn0032618	31	16	0	39	11	13	23	33	0	19
FBgn0085342	4	4	38	3	13	41	13	15	27	22
FBgn0040985	297	193	272	300	165	426	362	421	211	393
FBgn0032609	0	0	5	6	0	0	0	0	0	0
FBgn0086673	2	0	0	0	0	0	0	0	0	0
FBgn0004797	55	36	56	64	45	121	108	139	65	136
FBgn0032612	0	2	2	0	0	0	0	0	0	0
FBgn0022213	799	507	777	1068	423	1152	1040	837	378	761
FBgn0051739	470	322	452	606	280	822	656	673	316	619
FBgn0265543	0	0	0	0	0	0	0	0	0	0
FBgn0053179	0	0	1	1	1	0	0	0	0	0
FBgn0265579	0	0	0	0	0	0	0	0	0	0
FBgn0265581	0	0	0	0	0	0	0	0	0	0
FBgn0051806	0	0	0	1	0	0	0	0	0	0
FBgn0032626	1	0	0	0	0	0	0	0	0	0
FBgn0032631	0	0	0	0	0	0	0	0	0	0
FBgn0261671	371	240	341	433	200	982	797	1039	537	938
FBgn0265542	0	0	0	0	2	2	6	5	0	0
FBgn0260758	0	2	3	0	0	1	2	4	2	5
FBgn0051805	0	0	0	2	0	0	0	3	0	0
FBgn0032620	125	80	121	139	75	145	115	120	58	110
FBgn0026150	358	229	315	414	195	536	445	419	242	384
FBgn0032629	4	6	5	6	5	0	0	2	0	2
FBgn0265545	0	0	0	0	0	0	0	0	0	0
FBgn0265546	1	0	0	1	0	0	0	0	0	0
FBgn0032633	385	243	359	443	198	641	587	685	306	561
FBgn0020503	234	149	237	248	115	173	124	335	184	284
FBgn0051803	0	0	0	0	0	0	3	0	0	0
FBgn0011274	141	101	154	159	98	244	189	268	151	241
FBgn0265582	0	0	0	0	0	0	0	0	0	0
FBgn0032636	0	0	0	0	0	0	0	0	0	0
FBgn0053928	0	0	0	0	0	0	0	0	0	0
FBgn0260632	96	63	101	118	59	564	451	533	257	493
FBgn0032637	5	0	5	0	2	20	11	18	9	12
FBgn0032639	0	0	0	0	0	0	0	0	0	1
FBgn0032634	97	46	89	78	40	158	124	144	86	122
FBgn0032635	213	168	197	251	127	250	220	210	90	158
FBgn0267923	4	2	0	2	0	14	14	19	13	13
FBgn0032638	4	0	4	2	0	36	35	35	17	28
FBgn0265548	0	0	0	0	0	0	0	0	0	0
FBgn0265547	0	0	0	0	0	0	0	0	0	0
FBgn0032656	67	47	73	96	35	122	90	143	89	128
FBgn0023096	10	6	8	14	0	6	6	10	0	8
FBgn0032666	4	8	0	6	0	3	0	10	7	7
FBgn0051785	0	0	0	0	0	0	0	0	0	0
FBgn0001301	276	162	288	296	162	309	211	312	147	261
FBgn0032668	0	0	0	0	0	2	4	2	3	4
FBgn0041184	232	183	210	281	161	353	281	331	161	256
FBgn0265671	1	1	0	2	0	0	0	3	0	0
FBgn0032669	0	0	0	0	0	0	0	0	0	0
FBgn0032671	70	45	68	77	43	96	88	84	50	69
FBgn0032670	11	5	11	6	0	42	40	37	21	34
FBgn0000636	0	2	0	4	0	0	6	0	0	4
FBgn0011559	0	0	0	0	0	0	0	0	0	0
[truncated: 15,896 more rows]
